# Supplementary material for: Proteomic dynamics in endochondral ossification: insights from antler tip analysis
Source: PeerJ. 2026 Jul 27;14:e21568. doi: 10.7717/peerj.21568 (PMC13421809; doi:10.7717/peerj.21568)
Supplement: Supplemental Information 3 [file peerj-14-21568-s003.xlsx]

## Sheet: all_protein
Table S1. Protein identification and expression matrices from quantitive mass spectrometry.
	Protein_ID	Gene_ID	Gene_Symbol	RM1	RM2	RM3	PC1	PC2	PC3	TZ1	TZ2	TZ3	CA1	CA2	CA3	MC1	MC2	MC3
1	ENSCHYP00000000002	ENSCHYG00000000002	COPB1	1.41147e+06	1.57572e+06	1.61306e+06	1.5461e+06	1.60232e+06	1.32338e+06	860100	882307	855682	1.19633e+06	1.29205e+06	1.18196e+06	1.58549e+06	1.54138e+06	1.54844e+06
2	ENSCHYP00000000004	ENSCHYG00000000005	RRAS2	436347	357347	380469	372254	364697	441651	235429	236127	211535	236844	233919	246382	149608	145789	146366
3	ENSCHYP00000000009	ENSCHYG00000000009	SPON1	238311	219024	223520	156199	162687	143213	191770	213158	173812	105795	91200.8	100464	106186	113617	109626
4	ENSCHYP00000000015	ENSCHYG00000000016	FAR1	41262.1	39429.4	39914.2	34824.5	22171.2	34137.4	13056.6	17141.3	21390.4	17212.4	23696.6	23799.8	22735	22139.4	24146.3
5	ENSCHYP00000000022	ENSCHYG00000000014	ARHGAP20	1.77306e+06	1.4032e+06	904341	1.64233e+06	1.51494e+06	2.04672e+06	4.01187e+06	4.34098e+06	3451240	3.93813e+06	3.64023e+06	2.53405e+06	2.62387e+06	1.83552e+06	2.28502e+06
6	ENSCHYP00000000024	ENSCHYG00000000023	MRE11	63171.6	67017.6	51596.2	70784.8	60784.1	65790.4	55886.9	54290.5	45495.8	60060	49357	49888.9	63508.4	56050.6	55219.9
7	ENSCHYP00000000032	ENSCHYG00000000032	RARG	26444.8	21732	18567.7	16974	15778.7	19895.9	8706.59	9053.39	4483.31	16589.4	0	8127.19	5922.45	0	9484.91
8	ENSCHYP00000000034	ENSCHYG00000000031	CTDSP2	5095.13	6126.94	5195.83	6319.16	3478.77	0	3958.47	0	0	19337.2	15264.5	0	15201.5	15281.9	0
9	ENSCHYP00000000038	ENSCHYG00000000025	RRM1	557426	593736	523099	543035	507496	523459	723738	755676	653708	545037	578828	541551	430221	385182	386080
10	ENSCHYP00000000052	ENSCHYG00000000049	AVIL	17926.5	23161.1	22762.6	21084.5	19866.2	20803.4	16998.3	16846.8	12322.5	27126.2	27060.5	23308.9	21520.2	19904.5	20917.7
11	ENSCHYP00000000064	ENSCHYG00000000055	MON1B	9249.95	9143.47	8444.53	12170.2	15623.2	13873.9	6240.93	5691.59	6004.22	9714.85	12339.5	13903.8	16369.3	13900.3	10653.3
12	ENSCHYP00000000069	ENSCHYG00000000058	MGST2	72823.1	81110.9	55867.2	98802.5	72069.4	85476.3	50239.5	51121.9	30722.5	58719.9	0	66146.7	159488	158752	136403
13	ENSCHYP00000000093	ENSCHYG00000000071	LIPE	45847.1	43285.1	40181.6	42932.8	37711.6	49740.6	21922.8	29089.1	21925.3	23882	21490.3	25437	28516.6	37238.7	35954.4
14	ENSCHYP00000000095	ENSCHYG00000000083	TSFM	113744	114732	107843	107119	111835	110224	123007	112350	120239	98632.5	99492.7	91535.6	78030.8	86477	84012.4
15	ENSCHYP00000000110	ENSCHYG00000000088	SLC36A4	0	3244.92	3083.83	0	0	0	0	0	1041.16	0	0	0	1590.58	1546.28	2094.77
16	ENSCHYP00000000111	ENSCHYG00000000095	EFEMP2	7.62567e+06	7.15743e+06	7.27333e+06	6.59501e+06	6.34256e+06	5.88394e+06	3.78774e+06	3.95592e+06	3913210	4.53785e+06	4.46666e+06	4.47756e+06	4.01725e+06	4.06881e+06	4.15941e+06
17	ENSCHYP00000000115	ENSCHYG00000000070	GUCY1B1	18135	15536.6	17012.3	17312.7	22988.6	18760.5	13008.8	15638.3	13076.1	18997.7	20438.8	14533.6	21332.9	20857	23620.2
18	ENSCHYP00000000124	ENSCHYG00000000110	METTL1	27551.6	29079.7	18491	25101.4	19555	16290.7	30820.8	30088.3	25425.4	43828.2	12943	20809.7	18624.9	16855.1	22023.4
19	ENSCHYP00000000126	ENSCHYG00000000111	PANX3	3.9443e+06	4.31464e+06	4.1066e+06	4.40439e+06	3.87726e+06	4.53378e+06	2.68557e+06	2.75221e+06	2512610	2.75352e+06	2.38741e+06	2.96829e+06	786042	798371	768804
20	ENSCHYP00000000127	ENSCHYG00000000089	GALNS	271381	269997	235545	319256	345149	309683	333358	385956	348143	324983	346355	312792	591713	612658	590318
21	ENSCHYP00000000129	ENSCHYG00000000079	SMG8	19603.9	18416.9	20160.3	19776.3	25585.4	15643	16620.9	15304.4	11652.5	16319.9	12293.3	19935.9	22167.6	18028.6	18338.4
22	ENSCHYP00000000141	ENSCHYG00000000089	GALNS	61369.9	62535.7	59503.4	53942.9	46886.8	62638	126181	155091	129685	78090.3	75633.7	93254.3	72412.3	76301.3	75373
23	ENSCHYP00000000147	ENSCHYG00000000099	CSAD	53669.1	52444.8	51501.8	61389.1	54065.1	66081.9	69697.4	62377.9	73448.4	62836.9	64150.4	56680.4	44305	46183.7	39854.3
24	ENSCHYP00000000151	ENSCHYG00000000112	API5	366125	338809	342174	303906	275028	284203	335075	342111	314004	211347	183855	181951	212381	190357	179625
25	ENSCHYP00000000152	ENSCHYG00000000079	SMG8	22573.9	31887.3	28272	24066.3	26806.2	32496.3	16248.7	17291.8	16675.5	24281.1	25174.5	26110.6	26767.9	26806.4	27147.1
26	ENSCHYP00000000153	ENSCHYG00000000101	CDK5RAP3	236101	248637	249603	254967	249166	280163	200021	208001	199569	224908	205543	216693	218918	221198	204400
27	ENSCHYP00000000155	ENSCHYG00000000095	EFEMP2	20504.2	24878.9	25170.7	18299.8	21498.9	16254.4	8787.57	5859.03	9567.77	14355.2	6570.18	9156.27	10367.1	10773.1	10871
28	ENSCHYP00000000173	ENSCHYG00000000137	TEAD1	58977.4	54421.7	67812.2	51656.5	68754.5	59178.2	24126.2	30861.9	37634.4	36042.7	50858.5	28885.3	26551.8	49705.9	31111.6
29	ENSCHYP00000000174	ENSCHYG00000000138	DIABLO	40815.8	37408.9	53687	46045.9	46016.9	41287.1	39742.5	45148.8	50666.7	43038.8	55717.4	43289.6	47789.7	48687.5	41829.2
30	ENSCHYP00000000175	ENSCHYG00000000093	TPCN2	26436.7	22294.2	21115.5	20061.9	17464.7	17430.3	14609.2	11786.9	11315.3	9168.73	14835.7	21747.4	21821.9	20457.8	19044.9
31	ENSCHYP00000000181	ENSCHYG00000000145	CRYBB1	18097.1	21299.3	19504.8	24830.7	27302.6	20358.2	17710.4	24108.2	25281.2	31465.3	30232.2	26263	11161.4	16498.2	8176.03
32	ENSCHYP00000000182	ENSCHYG00000000133	MRPL38	127681	120008	112288	106523	82440.9	114337	74383.5	76881.8	51480.9	73552	77580.1	70362.5	113011	117171	114687
33	ENSCHYP00000000185	ENSCHYG00000000136	STIM1	53800.1	61573.3	50367.3	66639.5	56334.5	62777.9	36988.1	44818.7	33514.8	57992.2	63154.5	64121	46742.3	50025.1	45416.8
34	ENSCHYP00000000187	ENSCHYG00000000144	TRAPPC2L	97563.3	90675.3	103647	110318	82648.5	103383	53661.9	62148.4	54733.7	110113	92730.5	90866.5	115652	124128	97027.7
35	ENSCHYP00000000198	ENSCHYG00000000147	SIAE	18514	17775.9	19215.8	20522.9	16083.9	20081.2	24145.3	28978.4	27439.6	20586.3	21977	27596.9	16885.8	17639.8	13583.6
36	ENSCHYP00000000200	ENSCHYG00000000153	IGFBP6	27376.7	32566.9	35983.3	28652.5	28275.5	21225	31283.7	22080.6	23455.4	12300.1	10516.8	0	5617.73	14560.5	7293.64
37	ENSCHYP00000000206	ENSCHYG00000000160	VPS33A	72837.9	81731.5	76678.2	81768.1	68656.5	81352.4	44677.8	54550.5	36284.6	86568.8	75241.2	73594.4	106255	105186	102001
38	ENSCHYP00000000207	ENSCHYG00000000164	TPST2	135062	145852	151241	131039	126667	128835	62427.4	66732.4	56693.6	87296.5	96120.5	87980.1	72295	76815	66574.1
39	ENSCHYP00000000214	ENSCHYG00000000159	FAT3	39748.4	37020.2	40413.5	42838.4	39868.6	40937.6	57306.1	58179.4	49011.1	45018	46504.8	40721.2	48149.6	49009.8	45346.4
40	ENSCHYP00000000217	ENSCHYG00000000152	OAS1	16858.3	15028.4	12713.5	22771.9	14523.6	17695.5	36801.2	37818.4	26494.2	0	15302.4	7546.28	34629.2	41719.6	35066.2
41	ENSCHYP00000000224	ENSCHYG00000000160	VPS33A	0	4287.79	0	0	5364.06	2184.1	2567.76	0	0	0	0	0	3775.71	6908.15	0
42	ENSCHYP00000000227	ENSCHYG00000000152	OAS1	145472	161093	143455	188777	174756	171531	206818	237636	226104	140505	150029	140883	163435	152064	154100
43	ENSCHYP00000000233	ENSCHYG00000000174	TRIM65	14097.9	18960	15175	15802	20031.9	17940.2	8218.22	12093	21734.1	19090.4	20390	15257.1	14207.8	13497	13984.2
44	ENSCHYP00000000240	ENSCHYG00000000157	PNPO	30891.9	41133.7	32578.4	36303	27964.5	33521.2	54866.8	65348.8	46812.2	42605.9	35054.7	33099.3	53273.4	51027.6	55381
45	ENSCHYP00000000244	ENSCHYG00000000178	CLGN	804467	771766	766829	846812	734628	800767	497564	496907	462498	325095	316190	308439	49342.7	50383.5	34318
46	ENSCHYP00000000258	ENSCHYG00000000186	RHOG	205607	207743	211468	275460	263022	284645	116068	126500	128126	256060	244225	226146	282780	287248	270923
47	ENSCHYP00000000259	ENSCHYG00000000181	TFIP11	33384.4	40608.1	33598.5	33646.8	35057.5	39521.2	22953.8	23567.4	22400.5	29041.8	22310	26258.6	37564.9	30746.2	28905.5
48	ENSCHYP00000000265	ENSCHYG00000000192	CLEC3A	90523.9	85997.5	83374.2	234302	222603	250700	325560	333256	334619	964446	916480	965744	66420.9	72271.7	66863.2
49	ENSCHYP00000000268	ENSCHYG00000000188	GGT5	8392.31	18774.8	17447.2	18957.7	27742.5	16878.1	11874.7	16614.1	13268.3	16709.4	24400.4	14463	32103.9	27170.1	28888.8
50	ENSCHYP00000000272	ENSCHYG00000000180	SPRYD3	20154.3	17139.5	15037	14658.3	22337.2	11035.2	5890.23	6396.31	10238	9468.58	0	19717.4	12913.7	13375.4	17732.6
51	ENSCHYP00000000282	ENSCHYG00000000182	ATP2B1	200995	185408	182878	253292	241070	239569	152902	158816	145371	248556	237387	243929	137831	136710	129036
52	ENSCHYP00000000287	ENSCHYG00000000201	FGFRL1	21800.4	22820.4	17964.3	17569.3	22821.8	27762.8	7597.23	17201.4	11587.4	9956.03	7084.21	11273	2536.67	2539.63	0
53	ENSCHYP00000000290	ENSCHYG00000000202	ESAM	31055.9	29343	32042.5	24880.6	21449.5	31943.5	29508.4	28282.9	31721.6	21669.6	18120.8	21421.8	23489.1	16995.7	21793.7
54	ENSCHYP00000000292	ENSCHYG00000000198	SP2	9522.5	9098.25	7992.61	13101.4	11583.4	6206.31	4646.15	4329.48	8176.01	6430.65	0	0	12427.1	9762.42	10331.2
55	ENSCHYP00000000301	ENSCHYG00000000203	PGAP2	20310.7	13284.2	21913.1	11036.7	21001.1	27677.8	14157.3	10785.7	7897.97	23060.1	20271.3	26275.8	23432.2	26744.8	23280.9
56	ENSCHYP00000000307	ENSCHYG00000000208	ATL3	411305	407490	403851	433766	424012	399941	241968	272047	255323	369784	368702	375304	419523	416504	398665
57	ENSCHYP00000000308	ENSCHYG00000000200	TRIM47	194258	185467	188203	195526	182673	200120	125139	133033	109690	154546	163903	152815	54033.6	45673.7	51753.7
58	ENSCHYP00000000314	ENSCHYG00000000197	FIBP	14409.1	15469.5	16011.9	19688.7	18512.7	13421.6	8144.3	13294.4	8071.39	18772.6	17053.7	10126	15974.3	14924.3	16381.2
59	ENSCHYP00000000320	ENSCHYG00000000220	MSANTD2	27005.5	16998.3	21487.8	17613.1	15826.7	21746.9	14705.7	18882	16980.2	15291.1	23942.7	14596.4	13596.4	17451.1	14772.5
60	ENSCHYP00000000324	ENSCHYG00000000218	DHX40	31291	26352.8	30694.9	34574.4	33543.2	26747.5	16567.6	20548.3	16166	33277.6	36520.2	30011.3	23785.5	19323.2	24897.3
61	ENSCHYP00000000325	ENSCHYG00000000215	SPHK2	8056.06	10220.6	12156.7	7808.94	12969.7	12859.4	5376.23	6823.09	4495.77	15205.4	8737.6	11337.6	14918.5	6308.56	11346.1
62	ENSCHYP00000000334	ENSCHYG00000000219	WWOX	13752	17334.8	18240	17038.2	8544.17	15518.1	9064.14	9953.74	6157.59	15456.2	7123.68	18422.7	10241.2	7809.8	10633
63	ENSCHYP00000000344	ENSCHYG00000000228	PAK1IP1	57408.2	56954.5	48569	50813	52873.6	52677.6	35869.7	41428.6	44433.5	29390.5	39157.5	30141	35308.6	40660.6	35346.7
64	ENSCHYP00000000345	ENSCHYG00000000161	MPRIP	82227.7	86171.2	79022.1	87053.6	83133.2	88749.1	60000.7	58902.6	53662.6	70645.2	78254.4	79567.2	90446.7	84223.7	86628.5
65	ENSCHYP00000000346	ENSCHYG00000000227	SCRN2	67846.1	58346.1	79369.7	58704.1	49623.2	54261.3	84026	94569.2	87183.2	63811.7	61813	65762.5	58286.7	56266.6	60917.4
66	ENSCHYP00000000347	ENSCHYG00000000232	HPS4	0	0	0	0	0	0	2120.55	0	0	0	0	0	0	0	0
67	ENSCHYP00000000356	ENSCHYG00000000235	HSD17B12	616141	607931	621283	554749	569360	585575	261109	278238	262985	402019	377384	382722	367863	384833	373892
68	ENSCHYP00000000360	ENSCHYG00000000239	SIK2	5460.31	0	3713.18	3076.27	0	0	0	2991.81	3432.74	0	4368.97	4158.85	5135.54	3745.79	4086.45
69	ENSCHYP00000000364	ENSCHYG00000000245	ACSF3	83466.1	91664	83695.8	119906	112842	105997	104259	100714	97134.9	118029	115399	108022	127345	124044	129738
70	ENSCHYP00000000365	ENSCHYG00000000241	WBP2	140551	136925	141073	152273	135124	138955	80819.6	91229.9	82097.6	77937.7	118576	130187	64355.1	87212.4	87852.6
71	ENSCHYP00000000367	ENSCHYG00000000242	SRRM1	270815	299474	292895	196745	214402	220472	123880	101031	117959	72716.8	94112.7	62749.1	114176	107189	104794
72	ENSCHYP00000000369	ENSCHYG00000000246	PARVA	339522	339535	324267	324624	305627	333028	337766	373877	337683	296763	299724	266450	265475	250762	242999
73	ENSCHYP00000000381	ENSCHYG00000000254	ROBO4	6299.94	5408.14	7273.01	3460.93	0	0	9593.67	13339	6909.3	0	0	4545.13	0	0	7181.95
74	ENSCHYP00000000388	ENSCHYG00000000247	RTN3	536035	516077	515220	584936	519860	580131	318088	383623	339575	455449	541015	391485	473390	589410	495463
75	ENSCHYP00000000400	ENSCHYG00000000263	C11orf68	144037	155188	175636	145365	143009	132265	179379	233392	183133	141212	133889	117296	141588	114452	118186
76	ENSCHYP00000000405	ENSCHYG00000000265	MRPL10	35096.7	38052.1	39259.7	39854.9	32213.3	29842.1	25456.8	28508.9	27195.1	32683.6	20595.3	30158.6	37083.6	34533.3	37920.4
77	ENSCHYP00000000413	ENSCHYG00000000274	KERA	31890.1	19749.1	27756.5	35534.5	40858.3	40021.1	30089.1	18723.6	25553.2	24389.1	37095.1	30392.3	24547.7	27837.4	19431.9
78	ENSCHYP00000000419	ENSCHYG00000000247	RTN3	67216.8	63042.7	89414.1	60116.3	48676.4	0	29549.3	36922.8	29044.1	11247.1	0	0	21215.5	23288.6	60252.4
79	ENSCHYP00000000425	ENSCHYG00000000279	C11orf96	27585.7	26944.1	29782.2	36643.6	38822.5	39113.8	24139.6	21445.3	14957.3	29493.8	20980.4	26558	7500.95	9324.7	4855.4
80	ENSCHYP00000000427	ENSCHYG00000000272	NUP98	95280.8	103917	100646	103520	105529	117831	67686.9	73073.8	59080.7	90552.1	94810.7	110036	102795	105027	91317.4
81	ENSCHYP00000000435	ENSCHYG00000000281	ELMOD2	139579	148641	147301	150984	148825	142406	73411.9	85967.9	71128.5	124410	113397	127110	124315	112221	114452
82	ENSCHYP00000000436	ENSCHYG00000000282	LTO1	7383.34	2969.65	3031.75	6782.49	3733.26	6972.6	6548.7	0	4547.59	0	0	0	0	0	2628.03
83	ENSCHYP00000000447	ENSCHYG00000000293	LUM	1.41787e+07	1.30193e+07	1.38679e+07	1.27552e+07	1.40753e+07	1.31533e+07	9.33468e+06	9.10182e+06	10165500	1.27614e+07	1.27648e+07	1.13633e+07	6.6471e+06	6.34741e+06	6.29734e+06
84	ENSCHYP00000000452	ENSCHYG00000000285	TPCN1	0	5008.72	0	2837.08	1883.26	3079.38	5607.82	4221.11	3008.47	4282.47	1645.32	1266.54	2743.19	4402.86	5673.88
85	ENSCHYP00000000453	ENSCHYG00000000286	OSBPL7	16387.5	15324.3	13474.5	12126.6	10070.6	11563.7	6844.27	8097.58	8594.5	0	0	19002.7	0	0	7337.28
86	ENSCHYP00000000473	ENSCHYG00000000296	UNC13D	0	0	0	5063.52	0	5553.66	4769.38	4433.93	5016.54	0	5163.24	4116.65	7538.43	7336.83	6659.07
87	ENSCHYP00000000475	ENSCHYG00000000299	PPP2R1B	69750.7	73105	74500.8	70216.8	62585.1	77767.1	41862	42397.6	36772.2	60149.1	55269.8	57984.7	71055	51298.6	68088.5
88	ENSCHYP00000000476	ENSCHYG00000000310	CHORDC1	151469	135906	132749	108671	105613	96368.5	122753	123821	106650	77926.4	88644.7	82070.9	56777.5	63889	53555
89	ENSCHYP00000000494	ENSCHYG00000000322	GASK1B	23748.7	26456.8	25892	25761.5	23213.2	20905.9	26221	29718.4	19539.7	32332.3	14525.7	16213.9	17973.4	16332.8	16141.7
90	ENSCHYP00000000508	ENSCHYG00000000325	SPINDOC	0	5849.91	3020.6	5260.75	4504.63	0	0	0	0	0	0	0	0	0	0
91	ENSCHYP00000000509	ENSCHYG00000000329	PAFAH1B3	605844	563219	574673	554110	539208	578126	847707	803151	808498	542897	540626	523530	409224	414145	383447
92	ENSCHYP00000000532	ENSCHYG00000000344	TIMM13	128464	145202	150154	142323	151475	148027	132680	154030	132099	135068	123033	151442	119811	142362	137397
93	ENSCHYP00000000533	ENSCHYG00000000331	CLTC	1.96358e+06	1.91778e+06	1.94539e+06	2.01587e+06	2.05621e+06	1.85198e+06	1.01261e+06	1.01454e+06	1016310	1.60163e+06	1.61521e+06	1.64925e+06	1.79373e+06	1.75183e+06	1.80745e+06
94	ENSCHYP00000000537	ENSCHYG00000000277	CABIN1	8959.1	14772.6	4666.8	5186.61	0	5843.93	4162.39	4387.03	2139.8	15348.9	0	0	0	5061.75	4450.57
95	ENSCHYP00000000546	ENSCHYG00000000355	CIC	20705.6	16699.3	22408.9	20900.5	23703.9	21664.7	9030.78	12393.9	49497.9	8968.22	8366.9	8809.1	12062.6	9849.7	14217.6
96	ENSCHYP00000000559	ENSCHYG00000000362	SLC37A2	23936.3	16115.2	22600.3	173320	135659	192193	81381.4	98898.4	59147.3	243209	277567	243375	592126	608266	615104
97	ENSCHYP00000000560	ENSCHYG00000000266	CLIP1	257305	249535	265575	214725	197526	205694	170972	182577	168368	145075	127218	129015	112262	95008.1	101101
98	ENSCHYP00000000566	ENSCHYG00000000373	DHRS7B	101028	104304	105687	108809	107693	96433.8	55201.9	59829.7	42661.8	77129.6	66230	67229.2	99256.4	95213.9	78121.5
99	ENSCHYP00000000575	ENSCHYG00000000358	ACCS	37351.5	37490.2	33230.6	38675.1	41147.1	40380.3	54763	55966.7	43138	40417.5	42969.6	54190.4	41838.5	32791	31074.8
100	ENSCHYP00000000578	ENSCHYG00000000360	KPNB1	654982	652668	645367	686367	689122	692259	596887	571241	544511	721666	719532	761613	857586	803431	799431
101	ENSCHYP00000000580	ENSCHYG00000000343	OS9	82921.8	74684.8	80084.9	71054.4	66532.3	68577.9	32342.7	39402.2	28616.7	47912	45424.9	45234.8	53184.2	57080.8	51946.5
102	ENSCHYP00000000581	ENSCHYG00000000367	MARK2	34478.1	31881.4	28619.9	32050.1	31458.1	34151.6	25068.4	29518.4	23086.7	27662.1	20965.4	24537.1	28496.8	28383.1	22762.2
103	ENSCHYP00000000584	ENSCHYG00000000364	DCN	1.65988e+07	1.73071e+07	1.7799e+07	1.67962e+07	1.85819e+07	1.85679e+07	1.22088e+07	1.21516e+07	13607900	1.34815e+07	1.21239e+07	1.31096e+07	5.09578e+06	4.97059e+06	5.07632e+06
104	ENSCHYP00000000587	ENSCHYG00000000382	RUNX3	20158	23057.1	15431.8	16820.3	21354.6	0	13239.2	18031.6	7262.65	0	0	18624.6	2643.8	13878.4	8257.24
105	ENSCHYP00000000593	ENSCHYG00000000389	LSM12	227395	254331	265450	210906	252544	177177	184260	183187	172824	160398	144206	109269	138672	165187	122877
106	ENSCHYP00000000596	ENSCHYG00000000390	SART1	106804	102056	107016	86841.8	82344.4	90267	57347.2	58851	48549.9	49123.8	39572.7	46759	56939.9	58627.9	49365.2
107	ENSCHYP00000000607	ENSCHYG00000000398	TMEM11	146964	170480	176346	200610	176867	172808	98215	91245.7	100231	165402	135625	134375	192616	184870	148329
108	ENSCHYP00000000609	ENSCHYG00000000401	PTRH2	174823	218154	234317	206172	192277	116669	93955.6	103478	106526	108569	102056	92822.8	138158	134928	143379
109	ENSCHYP00000000615	ENSCHYG00000000398	TMEM11	6003.78	8004.84	11738.5	8816.6	10907	13935.8	8096.62	4783.72	11510.4	24501.9	12741.1	14650.7	21558.8	22730	21162.9
110	ENSCHYP00000000618	ENSCHYG00000000406	SYF2	16388.8	17794.4	20836.2	17577.4	16647.1	20221.7	11513.8	15768	12001.2	12138.1	9929.38	11189.8	9459.59	21546.4	13012.5
111	ENSCHYP00000000621	ENSCHYG00000000404	ERF	29124.4	24538	20253.6	20980.3	24161.6	18784	11504	12399.2	10130.6	16852.5	14478.5	17533	16680.2	10744.4	10805.6
112	ENSCHYP00000000624	ENSCHYG00000000358	ACCS	4103.23	3829.54	2916.3	4828.44	4079.98	8208.86	6608.71	7845.59	4482.79	0	8611.97	4932.59	6331.46	4493.96	0
113	ENSCHYP00000000626	ENSCHYG00000000407	RASIP1	44288.9	41677.9	33499.4	38937.5	37316.8	40178.7	24403.4	28121.6	23605.6	38725.5	34338.2	31970.8	70740.5	67966.6	58179.9
114	ENSCHYP00000000635	ENSCHYG00000000379	MICAL2	3.42419e+06	4.10112e+06	3.84514e+06	3.00324e+06	3.25768e+06	3.95488e+06	2.89238e+06	2.74934e+06	2966740	3.12033e+06	3.33489e+06	3.15217e+06	2.82374e+06	2.52054e+06	2.52636e+06
115	ENSCHYP00000000637	ENSCHYG00000000409	VMP1	188511	187359	175295	188241	174397	160032	90664.8	80466.6	89454.3	131456	124165	115338	122385	115589	114354
116	ENSCHYP00000000647	ENSCHYG00000000380	ALG9	59163.6	58925	68133.6	68214.3	66007	64492.1	32568.2	34437.3	29828.2	64679.5	48434.9	56784.6	81795.9	76190.2	72808.4
117	ENSCHYP00000000659	ENSCHYG00000000423	LSM7	238169	203481	215514	214575	223791	270478	301573	285337	283037	226957	248819	233650	117190	123116	109869
118	ENSCHYP00000000661	ENSCHYG00000000417	GSK3A	54625.1	57774.8	54300.7	47883.6	55093.6	51978.4	40449.3	48002.8	44823.2	41665.3	32240	40956.4	41450.5	34468.3	41391.5
119	ENSCHYP00000000668	ENSCHYG00000000425	MAP2K3	129602	128244	132046	172253	158428	162163	74680.3	77644.5	73369.2	137046	108887	118428	215038	202921	204357
120	ENSCHYP00000000670	ENSCHYG00000000366	DDX54	23157	26235.6	19603.5	27219.6	28753.4	20152.4	16358.1	13328.9	15646.9	23362.4	14194.6	16937.1	21911.9	22364.4	24083.7
121	ENSCHYP00000000677	ENSCHYG00000000422	SLC35B3	37926.9	44410.6	39701.7	44695.5	47295.1	65671.1	14493.5	25765.4	19614.6	24338.8	38026	26551.3	38008.2	37704.2	43893
122	ENSCHYP00000000681	ENSCHYG00000000266	CLIP1	5732.5	4349.03	4584.76	4488.25	2880.72	6119.93	7245.17	7504.57	4924.13	5497.65	0	1977.76	3858.1	5870.5	4053.97
123	ENSCHYP00000000698	ENSCHYG00000000433	EIF1AD	18985.6	16520	23452.5	38298.7	0	25302.2	0	20285.5	0	24671.8	22302.8	0	0	30009.6	16601.2
124	ENSCHYP00000000711	ENSCHYG00000000451	DEDD2	44074	0	42448	50626.3	0	0	0	24676.3	22443	32173	34154.2	0	0	42700.4	0
125	ENSCHYP00000000713	ENSCHYG00000000449	GAK	64760.6	64516.8	68680.1	69284.8	63176.7	69694.6	45727.6	48745.5	44626.8	55535.1	48473.9	52399.4	57540.2	47517.9	50526.8
126	ENSCHYP00000000714	ENSCHYG00000000454	RCOR2	11781.8	14538.8	13039.7	14074	10673.9	15470.6	5948.96	11661.6	8864.46	8190.62	8935.87	12854.8	12064.3	9377.96	10071.4
127	ENSCHYP00000000717	ENSCHYG00000000455	DNAJB2	93947.8	95216.6	87828.2	98323.6	90095.6	88537.4	64741.4	54517.2	53448.6	71561.9	70507.2	53427.2	100637	109600	97144.5
128	ENSCHYP00000000718	ENSCHYG00000000458	MAP1S	191443	189281	187547	219674	212895	249908	162559	166081	141903	231632	236024	263750	310408	302388	303147
129	ENSCHYP00000000721	ENSCHYG00000000463	BANF1	1.12419e+06	1.12395e+06	1.08001e+06	1.40929e+06	1.35967e+06	1.5427e+06	875105	741612	861459	1.55964e+06	1.55132e+06	1.57994e+06	1.42082e+06	1.38267e+06	1.40532e+06
130	ENSCHYP00000000725	ENSCHYG00000000456	NPEPPS	165728	164423	156564	157574	148467	153775	268016	273712	244999	173697	162672	173791	175936	173026	166571
131	ENSCHYP00000000727	ENSCHYG00000000443	EXT2	58157.9	54014.2	53486.9	61563.9	57538.2	65567.8	37242.5	41443.9	37107.8	49154.9	53355.7	59739.7	48544.3	45173.7	46992.2
132	ENSCHYP00000000733	ENSCHYG00000000468	HSD17B4	209459	221488	205340	192832	193290	171577	209008	216446	187341	118391	117942	122135	127280	116567	119370
133	ENSCHYP00000000735	ENSCHYG00000000478	CST6	24291.8	32894.5	21859.5	20332.9	22039.3	21918.4	53858.1	47172.1	39217.6	25221.6	14465.1	24907.8	26532.8	23629.3	25716.7
134	ENSCHYP00000000738	ENSCHYG00000000476	EEF1E1	303339	237679	243620	261779	256683	261471	192192	190910	166077	235105	252630	264214	236427	265231	223542
135	ENSCHYP00000000749	ENSCHYG00000000481	DUS3L	28309.7	31081.3	21863.8	33142.1	33878.6	33245	21044.6	19057.8	22071.7	19944.5	28235.1	22131.5	30871.4	24878.7	26988.1
136	ENSCHYP00000000756	ENSCHYG00000000487	UTP18	50345.6	45070.2	45924.3	37919	37728.4	33889	16756.8	19045.5	19376.3	9109.02	17499.6	19138.9	34158.8	33812.3	31031.8
137	ENSCHYP00000000760	ENSCHYG00000000489	NAA40	17395.9	11309.5	17587.3	17025.8	14059.7	16636	12723	7970.41	10054.5	14365.9	9929.58	12783.2	9748.99	8624.56	10032.7
138	ENSCHYP00000000774	ENSCHYG00000000497	TUBA4A	2.49501e+06	2.3451e+06	2.14159e+06	2.62707e+06	2.7783e+06	2.83669e+06	1.42213e+06	1.43211e+06	1318210	2.20378e+06	2.27091e+06	2.4663e+06	3.22523e+06	3.53553e+06	3.56236e+06
139	ENSCHYP00000000793	ENSCHYG00000000429	UNK	6233.13	5379.43	8417.44	2078.62	4386.52	5989.35	7652.58	0	3103.89	9440.4	4726.8	9406.27	5647.43	12508.1	10365.1
140	ENSCHYP00000000796	ENSCHYG00000000504	CLEC11A	213776	198098	188815	209414	186567	171379	191853	203921	187004	309254	341542	321471	302612	303493	248324
141	ENSCHYP00000000806	ENSCHYG00000000511	MACO1	43882	43729.7	49770	43799.5	45523.7	42723.2	30288.9	34110.9	32585.4	27607.9	29859.6	24149.4	40804.1	41005.2	45095.4
142	ENSCHYP00000000812	ENSCHYG00000000515	TXNDC5	2.95054e+06	2.76019e+06	2.84155e+06	2.39735e+06	2.30022e+06	2.35888e+06	2.88046e+06	2.87713e+06	2750100	1.83062e+06	1.88043e+06	1.91901e+06	1.18558e+06	1.11446e+06	1.1468e+06
143	ENSCHYP00000000820	ENSCHYG00000000253	TNS2	56541.7	56327.7	54077.4	57022.1	50348.4	57581.6	32420.2	33943.2	32819.3	40196.4	40172.6	36337.1	26908.7	25667.3	26712.1
144	ENSCHYP00000000821	ENSCHYG00000000510	HDAC5	27096.9	29729.6	32727.6	42035.3	53256.2	45509	29300.1	31911	29735.6	42747	39018.5	24711.4	48994.2	43367.6	45512.6
145	ENSCHYP00000000823	ENSCHYG00000000516	EEA1	92000.5	90400.9	89625	97954.3	98443.8	98148.7	138814	138217	137181	117334	112599	111540	105514	101597	97827.2
146	ENSCHYP00000000824	ENSCHYG00000000532	FADD	55436.1	51460.7	59088.3	64171.4	65874.4	43613.7	66189.9	57611.2	65127.5	58545	45839.3	41150.2	33724.3	40503	37725.3
147	ENSCHYP00000000827	ENSCHYG00000000531	RASAL1	0	50647.4	68059	68371.6	57542.3	31175	0	43794.8	39827.8	38331	62672.7	49443.4	36921.2	0	38140.8
148	ENSCHYP00000000832	ENSCHYG00000000538	MBTD1	5214.38	8841.47	4101.13	8827.1	5534.68	6496.87	3531.83	4338.01	7593.39	0	9381.99	0	7950.61	6202.14	4735.68
149	ENSCHYP00000000836	ENSCHYG00000000524	COLGALT1	1.58277e+06	1.52508e+06	1.52756e+06	1.24958e+06	1.22576e+06	1.29207e+06	933589	932946	901024	902340	838454	884822	452567	462739	471591
150	ENSCHYP00000000851	ENSCHYG00000000520	ZCCHC8	39237.3	39290.8	36386.3	44318.8	40227.6	46824.4	29264.3	31311	28031.7	40991.7	33049.9	37210.6	45002.3	42468.4	39123.8
151	ENSCHYP00000000856	ENSCHYG00000000408	UBR2	30638.9	16757.6	24262.7	28610.7	24508.3	25411.8	20662.9	18807	18376.8	29384	14818.3	30634.8	24269.8	23092.4	25057.5
152	ENSCHYP00000000871	ENSCHYG00000000557	MRPL45	71191.6	75883	71561.1	72981.3	75803.6	82455.8	54260	61279.6	76953.7	56551.6	62778	49345.4	82195.4	76493.9	77048.8
153	ENSCHYP00000000881	ENSCHYG00000000561	RSRC2	8680.73	6740.95	8253.44	10066.3	6584.24	7964.13	4262.35	5256.69	3392.33	4456.45	9981.91	6054.4	8271.91	4431.86	4467.53
154	ENSCHYP00000000882	ENSCHYG00000000537	DYNC2H1	158236	172682	195521	218068	137616	328297	109212	164366	140138	211008	191641	223278	184288	214365	216871
155	ENSCHYP00000000885	ENSCHYG00000000563	NME2	4.5007e+06	4.5296e+06	4.63297e+06	3.87616e+06	3.83689e+06	3.40322e+06	5.54561e+06	5.87714e+06	5666820	2.8107e+06	2.75978e+06	2.73207e+06	2.77176e+06	2.5876e+06	2.55828e+06
156	ENSCHYP00000000886	ENSCHYG00000000564	ZNF330	18109.3	15401.2	11898.5	14938	16370.9	17779.9	10624.8	8935.01	7588.11	15981.3	9136.65	15975.9	6422.09	13096.7	13002.7
157	ENSCHYP00000000896	ENSCHYG00000000570	MIF	5.1151e+06	5.87755e+06	6.1295e+06	4.549e+06	4.51129e+06	4.31651e+06	6.09185e+06	5.34079e+06	5923010	4.07275e+06	3.27983e+06	3.94695e+06	1.77965e+06	1.70489e+06	1.77339e+06
158	ENSCHYP00000000898	ENSCHYG00000000571	LDLRAP1	46724.6	43968	43765.8	46175.4	39678	39024.2	19180.9	23335.7	21804.6	34496	38634.5	26806.1	27822.4	31716.1	32379.3
159	ENSCHYP00000000910	ENSCHYG00000000548	VARS2	19862.3	19053	24094.9	16160.8	25702.3	23950.6	19276.8	19539.9	9329.42	19166.3	14161.9	22119.2	15024.1	19387.6	18460.3
160	ENSCHYP00000000911	ENSCHYG00000000585	TSPAN18	21133.7	18690.5	20178.3	16929.2	29152.8	26485.3	16340.3	16478.7	10127.4	17506.6	28372.8	18000.5	15818.6	17089.9	11852.3
161	ENSCHYP00000000912	ENSCHYG00000000580	GALK1	2.23447e+07	2.27694e+07	2.15158e+07	2.79292e+07	2.77797e+07	2.75465e+07	1.60058e+07	1.69963e+07	15535400	2.7157e+07	2.68477e+07	2.68385e+07	3.4298e+07	3.43124e+07	3.19509e+07
162	ENSCHYP00000000913	ENSCHYG00000000582	ETFDH	102607	123354	108999	146608	128957	152399	88691.5	87344.9	85960.4	123857	123475	125119	188393	173474	177633
163	ENSCHYP00000000917	ENSCHYG00000000581	TNFAIP8	4087.76	6191.22	4272.59	10238.3	5299.3	8040.04	6409.58	8096.98	8679.24	7322.13	6016.97	12020.3	5326.64	6710.79	6379.82
164	ENSCHYP00000000920	ENSCHYG00000000588	CRYAB	89472.6	104939	98411.9	76096.7	78708.4	81162.1	60494.8	74529.7	50788.4	86882.2	103071	92154.3	146188	152324	141970
165	ENSCHYP00000000927	ENSCHYG00000000595	LONP1	256570	250308	250329	283843	277980	277234	216060	220457	203836	247465	243852	241119	260317	248704	261517
166	ENSCHYP00000000928	ENSCHYG00000000589	NME1	999951	1.19054e+06	1.05089e+06	873708	881125	692865	1.38835e+06	1.5305e+06	1305500	567924	558938	505619	777829	606956	663685
167	ENSCHYP00000000933	ENSCHYG00000000601	DTX1	0	16412.9	13128.2	0	0	28917.7	0	0	13862.9	0	0	25788.5	17399.2	11289.3	13810
168	ENSCHYP00000000940	ENSCHYG00000000593	PPFIA1	54282.3	54952.9	58014.8	53110.2	46020.2	48018.6	33257	34438.9	29766.6	32737.4	38168.8	27393.6	28746.8	33074.3	33310.6
169	ENSCHYP00000000948	ENSCHYG00000000583	MCM3	137439	138429	137127	125854	121533	130651	85216.4	84786.4	83452.4	102861	104355	99821.7	125988	122515	126293
170	ENSCHYP00000000950	ENSCHYG00000000566	RNF121	62374.3	64569.4	53820.2	67671.2	46680.4	45465.3	18737.6	21622.8	25395.2	59193.6	58141.9	66938.7	30405.8	37979.3	26947
171	ENSCHYP00000000956	ENSCHYG00000000609	STT3A	1.30547e+06	1.26543e+06	1.25456e+06	1.30251e+06	1.23605e+06	1.19941e+06	633503	632154	585689	842915	795136	859662	1.07642e+06	1.04572e+06	1.03491e+06
172	ENSCHYP00000000961	ENSCHYG00000000614	PGLS	448816	422774	445598	398834	369960	375938	504681	540559	439774	351825	322977	352697	438903	385587	392397
173	ENSCHYP00000000963	ENSCHYG00000000615	PLBD2	371116	394938	364109	276504	248168	276762	583530	607606	496790	255405	281245	276260	172188	163612	151476
174	ENSCHYP00000000971	ENSCHYG00000000608	KNTC1	166983	167803	170991	170152	183345	192116	148727	124981	111514	173867	188476	146724	225105	213159	269243
175	ENSCHYP00000000977	ENSCHYG00000000580	GALK1	72664.7	95174.3	68874.2	101385	76463.6	69832.1	55878.6	47101.1	51434.4	93536.5	104170	78388	185191	193051	175462
176	ENSCHYP00000000987	ENSCHYG00000000594	GLB1L	18779.9	18808.3	16914.4	10402.6	12762.9	16093.4	19052.4	22770.4	16843	17043.9	16643.5	14467.2	14492.3	4185.11	10586.5
177	ENSCHYP00000000990	ENSCHYG00000000628	DCUN1D5	30983.4	22575.6	34035.9	25433	20145.7	25530.1	33772.6	32752.6	20458.3	26749	20071.8	23413.3	12429.7	15792.7	15983.4
178	ENSCHYP00000000999	ENSCHYG00000000629	GAN	65510.3	60354.8	60589.9	60861.4	55807.9	57575.1	42521.2	49109.1	31059.9	60054.9	57954.6	53199.5	32336.2	22150.1	23620.2
179	ENSCHYP00000001000	ENSCHYG00000000634	SLC27A1	55919.4	53273.9	49100.3	64779.9	49815.4	47950	24225.3	24953.6	28541.8	42513.3	37719.4	43416.7	45392.7	38390.6	44920
180	ENSCHYP00000001005	ENSCHYG00000000630	DMXL1	25760	28767.6	29414.1	41305.5	41594.9	42371.8	25401	22644.7	20726.6	50200.2	39966	50420	75714.7	75826.2	67595.3
181	ENSCHYP00000001007	ENSCHYG00000000556	FCHSD1	10530	13961.9	10719	9857.71	9470.31	0	0	0	12202.2	0	18024.7	20277.1	0	17066.3	13380.9
182	ENSCHYP00000001011	ENSCHYG00000000638	DIXDC1	0	2274.49	4794.15	2180	0	2795.62	0	3247.28	2264.77	0	0	0	2731.36	3566.95	0
183	ENSCHYP00000001018	ENSCHYG00000000517	SPG7	36423.9	28257.7	26159.2	29379.7	38105.7	32365.3	19284.6	25129.8	19144.2	36118.7	26962.4	30204.4	45239.7	44288.9	38220.1
184	ENSCHYP00000001025	ENSCHYG00000000648	PPID	380044	348921	375674	326471	335280	327206	426875	442016	410934	321211	294902	313105	231934	231159	214730
185	ENSCHYP00000001027	ENSCHYG00000000646	SDS	0	0	0	0	9437.25	0	0	0	0	10267.6	0	0	19501.8	13731.3	11532.1
186	ENSCHYP00000001031	ENSCHYG00000000651	ANKZF1	33217.6	37224.6	35832.8	40906.4	37521.8	39402.7	26320.1	23977.5	21211.8	22413.7	17147.8	21585.8	40678.6	42831.4	34355.9
187	ENSCHYP00000001052	ENSCHYG00000000587	ARHGEF25	17011.1	17695.8	17909.2	11043.2	12508.5	16947.8	7089.54	9523.07	8228.21	10031.4	9201.55	0	9036.77	9928.4	13228.6
188	ENSCHYP00000001053	ENSCHYG00000000616	DSP	50770.1	52093.6	55917.9	60823	60219.2	71086.9	27479.2	27754.3	27085.1	23596.9	24697.1	25385.7	14309.9	9536.98	19957.7
189	ENSCHYP00000001056	ENSCHYG00000000663	GTF2H4	12970.8	9864.74	7658.48	7074.44	8213.37	7889.16	5507.38	4358.43	2301.52	9781.94	11843.2	4779.4	7368.42	8769.27	7631.42
190	ENSCHYP00000001059	ENSCHYG00000000652	MMP13	337077	328664	337538	699008	684221	682258	501570	546665	493402	1.30919e+06	1.39727e+06	1.48113e+06	1.37137e+06	1.41477e+06	1.28114e+06
191	ENSCHYP00000001066	ENSCHYG00000000600	SF3B2	392276	420936	403425	337155	327666	290804	219706	233754	217808	144951	149553	170701	289243	280923	294947
192	ENSCHYP00000001073	ENSCHYG00000000674	TMEM221	112181	106530	101556	117421	127193	148422	74007	64059.3	68632.1	67250.8	86708.6	93330	0	0	15458.6
193	ENSCHYP00000001089	ENSCHYG00000000677	DENR	135719	116751	123341	124593	111576	113075	127872	124864	123718	68185.1	90140.8	95504.7	46778.3	51039.1	44114.3
194	ENSCHYP00000001095	ENSCHYG00000000684	ATG9A	7119.06	3719.22	3998.68	5099.16	7138.4	4504.2	2776.66	3762.76	0	10581.9	2698.13	8766.87	6471.9	7871.05	5227.72
195	ENSCHYP00000001097	ENSCHYG00000000687	MICOS13	265978	282217	254346	337984	283124	306658	167957	125834	136548	294431	214591	241977	317564	332120	317538
196	ENSCHYP00000001105	ENSCHYG00000000695	MVB12A	32843.9	35685.5	36642.4	32941.9	34557.4	33419.9	27454.5	31426.6	21934.4	22036.2	24194.4	19584.4	17067.8	15271.4	13746.5
197	ENSCHYP00000001108	ENSCHYG00000000699	ATP5ME	523497	535819	462127	626664	712191	612116	305505	283257	338145	593097	604619	531435	634790	658153	627347
198	ENSCHYP00000001113	ENSCHYG00000000704	DKK3	20306.4	19532.8	25794.5	13777.6	14116	13419.9	17662.7	18128	19653.1	6720.51	6814.76	9405.26	9154.87	4261.6	10630.5
199	ENSCHYP00000001114	ENSCHYG00000000697	CMIP	0	12042.3	0	8024.36	5827.98	9035.79	4006.42	5638.49	4974.5	6290.03	0	3070.38	7988.46	0	0
200	ENSCHYP00000001115	ENSCHYG00000000619	BCAT2	102100	108217	105564	100058	92771.1	101596	150031	161291	132774	82804.1	78236.3	92215.5	113360	103093	99851.9
201	ENSCHYP00000001121	ENSCHYG00000000692	ITGB4	36560.5	33928.8	33891.3	29164	25877.2	31180.7	20080	20887.3	19611.1	27990.6	21652.2	24420.2	17697.7	13484.8	16873.9
202	ENSCHYP00000001129	ENSCHYG00000000714	RIOK1	11863.5	12035.6	7217.01	9494.77	8656.91	12330.1	6643.74	4343.65	4145.88	9651.37	0	21549.7	12872	10213	8307.37
203	ENSCHYP00000001137	ENSCHYG00000000724	TBCC	87910.3	79815.9	76864.2	75114.1	79007.5	77213.9	95141.4	94670.2	97914.6	78375.2	58124.3	60281.6	49084.9	52174.2	56446.2
204	ENSCHYP00000001139	ENSCHYG00000000703	MACROD1	68008.7	55013.3	67781.8	64016.5	46413.5	75900.5	67811.4	61737.4	47405.3	55892.7	44808.6	78863	42863.9	33958.6	35425.2
205	ENSCHYP00000001141	ENSCHYG00000000708	NUMA1	131475	135312	129783	163281	160259	166488	106764	116310	104486	157767	158234	162200	169804	168046	163031
206	ENSCHYP00000001150	ENSCHYG00000000727	ARHGAP23	3684.47	2604.93	2237.37	4805.58	10147.6	3668.64	5287.72	0	6535.77	0	0	5557.03	6450.95	3396.18	2775.23
207	ENSCHYP00000001153	ENSCHYG00000000733	SAFB2	95074.5	96769	93770	94792.9	86756.2	95047.3	55082.6	62523.5	58871.1	48287.5	52784	46335.5	57087.4	64858.8	54695.1
208	ENSCHYP00000001157	ENSCHYG00000000734	RBM19	16481.5	8228.97	13504.3	11069.1	10580.9	7376.64	10756.7	12555.6	7387.77	15256	14758.2	0	8002.13	8338.63	11281.1
209	ENSCHYP00000001161	ENSCHYG00000000732	DDR1	0	0	0	0	30294.4	0	74708.3	64359.3	103464	0	73593.2	56395.6	0	0	0
210	ENSCHYP00000001163	ENSCHYG00000000721	ABCB6	235893	321740	282236	317769	238773	272948	196046	263036	191644	289871	236072	232271	337743	324829	321401
211	ENSCHYP00000001176	ENSCHYG00000000710	MTFR1L	27855.4	22848.8	20814.8	30368.8	24816.1	21292.3	16211.8	13658.7	11377.1	29247.6	24202.2	28619.3	28228.3	31223	31029.8
212	ENSCHYP00000001181	ENSCHYG00000000729	DLAT	612045	608978	547906	721281	690579	812306	395828	390697	368626	637525	640606	701973	715084	745311	747152
213	ENSCHYP00000001182	ENSCHYG00000000572	RPS6KB1	193872	153484	151477	184726	193309	159531	86783.4	110084	108110	121359	142369	141008	190964	175952	169656
214	ENSCHYP00000001205	ENSCHYG00000000764	JCHAIN	1.13707e+06	1.17046e+06	1.18173e+06	1.45798e+06	1.51213e+06	1.38658e+06	2.28861e+06	2.33916e+06	2310370	2.37845e+06	2.26258e+06	2.37653e+06	2.38345e+06	2.32072e+06	2.31405e+06
215	ENSCHYP00000001211	ENSCHYG00000000760	HIP1R	39429.4	46743.4	49229.1	53178.6	46399.6	59797.4	47590.3	58347.1	55306.1	46013.8	58912.9	58781	31069.5	28115.8	26045.5
216	ENSCHYP00000001213	ENSCHYG00000000767	DTX3	10585.6	10435.3	16799.7	10155.3	13226.9	16025.4	12310.7	12257.9	7814.68	9896.93	6412.76	0	6004.11	6317.32	4851.59
217	ENSCHYP00000001214	ENSCHYG00000000639	SPAG9	185504	193926	189747	201075	196074	217787	193220	194284	175965	229027	225971	211047	243865	245231	239335
218	ENSCHYP00000001228	ENSCHYG00000000775	CCDC194	17419.6	8152.37	10774.8	11001.8	19913.9	17359.1	9887.37	8873.35	8998.9	17697.7	16332.5	20186.1	7182.11	9534.61	7414.68
219	ENSCHYP00000001234	ENSCHYG00000000779	UTP3	49682	55731.4	29607.8	34469.9	30682.2	34022.4	12253.4	23515.5	15171.2	0	12183.6	0	18048.3	25946.6	21233.3
220	ENSCHYP00000001239	ENSCHYG00000000777	KLK7	15028.9	15858.8	6678.99	23872.4	19022.3	23815.5	27296.1	31351.8	25118.9	11923.4	14231.2	27975.2	0	0	0
221	ENSCHYP00000001242	ENSCHYG00000000785	PLVAP	185378	191803	198651	164145	156598	176677	226785	222025	222718	162583	151959	154021	104324	105542	107251
222	ENSCHYP00000001249	ENSCHYG00000000784	PIP4K2C	137246	136634	138825	159499	143738	149755	113213	120792	108767	119766	107133	125069	82552.2	79044.2	79138.1
223	ENSCHYP00000001254	ENSCHYG00000000739	PACS1	65726.3	68214.2	61370.1	75345.1	74231.8	78559.5	66637.4	66807.5	62190.5	71018.6	58259.2	72488.6	78286	78865.9	74624.2
224	ENSCHYP00000001285	ENSCHYG00000000817	CRADD	850.915	2586.97	2380.78	0	1889.75	1397.23	4357.56	2190.02	3231.52	7418.67	0	0	0	0	5745.87
225	ENSCHYP00000001294	ENSCHYG00000000823	RNFT1	13784.9	11998.7	15360.2	10540.7	20849.5	7002.61	11034.2	0	11738.3	16726.5	0	10118.3	10588.7	8756.65	9235.85
226	ENSCHYP00000001298	ENSCHYG00000000828	FBXL12	62045.6	64005.6	67983.6	55729.6	69633.6	73520	53918	58860	60600.5	40076.8	29988	34647.2	69699.9	74449.9	75198.9
227	ENSCHYP00000001300	ENSCHYG00000000814	UBTF	145055	142389	143933	141698	135574	131533	97438.8	107688	97288.4	65314.5	64925.1	74768.5	106754	99708	102579
228	ENSCHYP00000001301	ENSCHYG00000000831	PAFAH2	0	5696.49	6503.38	4002.53	3847.17	6279.66	10743.6	0	5194.03	0	6322	7680.02	0	5042.11	2410.92
229	ENSCHYP00000001304	ENSCHYG00000000827	RETREG2	24213.2	23684	25704.7	24826.1	29095.2	16735	14064.7	10611.8	13149.3	21695.9	14709.6	12944	25999.5	24755.9	25253.6
230	ENSCHYP00000001318	ENSCHYG00000000839	PLCG2	15902.4	17216.7	18207.5	28184.7	24275.7	25095.9	25363.8	29259.8	21330.5	39434.7	39777.5	34723.2	41141.1	38620.8	36673.3
231	ENSCHYP00000001320	ENSCHYG00000000844	TIMM8B	54703.7	43479.1	47302.5	49957	39283.3	59178.3	43891.5	39690.7	54689.9	32994.8	49181.5	45475.6	16390.4	24818	28539.6
232	ENSCHYP00000001321	ENSCHYG00000000840	CNPY3	191235	235457	214572	176364	188323	195116	223944	213537	194931	129076	108521	148477	160037	141134	129461
233	ENSCHYP00000001322	ENSCHYG00000000385	PTPRB	14755.6	15826.1	20593.5	16762.6	19039.3	21566.6	6613.46	8247.09	9811.55	17132.5	10989.5	16830.3	11849.8	11516.7	16317.5
234	ENSCHYP00000001337	ENSCHYG00000000818	RUFY3	11192.5	10506.1	9626.28	14146.3	11974.1	14167.3	10498.5	11352.2	8708.1	15075.6	19699.3	13945.4	19278.8	22830	18920.7
235	ENSCHYP00000001364	ENSCHYG00000000865	MED13	3863.85	8432.93	4815.66	4709.76	7872.72	6842.63	1144.82	5348.96	0	10336.3	0	2670.59	5111.74	9000.1	3790.97
236	ENSCHYP00000001365	ENSCHYG00000000871	PIN1	206280	196667	195169	164278	159874	178114	170496	173142	178842	149027	140504	142981	98248.3	121378	112366
237	ENSCHYP00000001370	ENSCHYG00000000874	NUCB1	1.47089e+06	1.56246e+06	1.60034e+06	1.39638e+06	1.31588e+06	1.36152e+06	2.18381e+06	2.23881e+06	2342570	1.25305e+06	1.30452e+06	1.52614e+06	1.05289e+06	978880	929314
238	ENSCHYP00000001375	ENSCHYG00000000870	TMEM123	28459.6	25166.7	19709	45683.5	55125.8	38696.6	22786.6	25258.6	21532.4	57436.9	67361.1	61245.3	56955.1	54431.3	37514.4
239	ENSCHYP00000001378	ENSCHYG00000000879	GAB1	34621.8	35438.6	32610.9	38038.8	44193.9	40472.9	27333	26690.4	20708.3	33485	23856	35554.9	22925	29534.9	22889.8
240	ENSCHYP00000001381	ENSCHYG00000000873	CDON	0	1185.03	0	0	0	0	0	0	3982.16	0	2145.38	0	703.16	0	0
241	ENSCHYP00000001389	ENSCHYG00000000869	CHMP1A	148434	136261	142554	142619	149930	150434	93109.9	100269	92901.2	121350	119196	117189	136109	154123	136433
242	ENSCHYP00000001395	ENSCHYG00000000885	EXTL1	18037.1	11645.2	16620	25584.2	17180.8	24416.9	9622.78	13853.1	5681.3	15157.2	13523.4	14946.7	0	0	0
243	ENSCHYP00000001396	ENSCHYG00000000758	USP47	42228.6	46045.3	47177.7	46548.7	42197.8	51936.1	42883	47154	38578.8	49198	51281.1	41041.1	54142.3	50995.3	48152.6
244	ENSCHYP00000001398	ENSCHYG00000000842	SMARCB1	237833	234843	237384	270327	235811	324572	197142	189491	179593	247774	212628	249575	259658	262787	249735
245	ENSCHYP00000001399	ENSCHYG00000000881	VPS37B	27983.3	34865.8	29802.4	32733.3	27728.4	33956.4	18407	26528.4	21234.6	26868.7	37190.2	38582.8	24058.4	24083.9	30356
246	ENSCHYP00000001407	ENSCHYG00000000891	FLOT1	91105.4	96136.3	102862	113792	127136	116990	67008.6	66334.4	67676.1	126323	121500	124605	86450.4	89116.4	83965.1
247	ENSCHYP00000001408	ENSCHYG00000000893	SF3A2	107928	101614	93591	84476.7	95955	86499.3	85986.2	86842.9	79983.9	87633	80862.6	70978.9	99837.5	110232	104802
248	ENSCHYP00000001413	ENSCHYG00000000895	PRIM2	44701.6	30794.1	33997.8	35669.3	33026.9	38784.2	27692.6	30675	32614.5	52099.6	29686.4	24032	25543.4	41874.5	39333.8
249	ENSCHYP00000001415	ENSCHYG00000000848	PEX16	17755.6	18697.2	13743.2	20949.7	15930.6	21666	10123.7	12088.2	0	21022.5	15176.6	14284.6	30249.9	34902	29111.3
250	ENSCHYP00000001419	ENSCHYG00000000835	SSR1	3.74742e+06	3.56031e+06	3.62342e+06	3.53719e+06	3.47634e+06	3.36081e+06	1.73294e+06	1.57403e+06	1703580	2.34611e+06	2.11959e+06	2.27723e+06	2.70354e+06	2.91729e+06	2.67421e+06
251	ENSCHYP00000001421	ENSCHYG00000000901	TRAM2	64903.1	61591.4	60431	71482.1	52273.6	63935.7	31152.5	38162.4	43883.7	48214.9	44505.8	54458.7	58460.1	52763	50837.6
252	ENSCHYP00000001422	ENSCHYG00000000862	PLXNC1	0	0	4457.58	0	5519.94	3576.03	0	3435.74	1505.81	4765.4	1346.13	0	2418.98	4412.96	0
253	ENSCHYP00000001426	ENSCHYG00000000897	FERMT3	60802	62839.6	54880.2	92658.2	113011	109395	94699	97762.7	88075.7	160144	162919	171270	268869	260376	248222
254	ENSCHYP00000001427	ENSCHYG00000000888	PEX6	15957.7	12113.3	10310.8	12026.6	5997.76	4386.8	9101.6	3811.11	8732.71	0	0	2231.74	17927.3	17710.8	16767.5
255	ENSCHYP00000001435	ENSCHYG00000000899	SAP30BP	45474.7	38005.8	53686	45606	36572.6	42844.6	31399.7	33068.9	27057.6	28307.7	38918.6	27277.1	35376.1	28043.5	32791.4
256	ENSCHYP00000001438	ENSCHYG00000000903	CNOT2	69843.4	76058.2	82832.4	72721.5	73492	75045.5	41248.7	42486.2	34681.3	67729.3	69961.6	62480.9	77271.3	63877.6	72685.3
257	ENSCHYP00000001439	ENSCHYG00000000902	BIRC2	14497.3	7107.27	10855.3	13481.8	13191.5	10828.7	0	5274.66	0	0	8096.5	5394.64	0	9680.46	5787.97
258	ENSCHYP00000001442	ENSCHYG00000000908	TUBB	7.3134e+06	7.30631e+06	7.05903e+06	7.40577e+06	7.86041e+06	7.78572e+06	3.78137e+06	3.62845e+06	3306480	5.18363e+06	6.16527e+06	5.05696e+06	6.26821e+06	6.65577e+06	6.90723e+06
259	ENSCHYP00000001451	ENSCHYG00000000914	KLC2	37061	36807.6	37090.4	34453.8	33178.3	31849	18814.4	21787.1	22200.3	26024.8	31937.3	27739.2	14858.1	11767.2	15598.1
260	ENSCHYP00000001452	ENSCHYG00000000912	IL18	17495.8	19439.3	21823.6	34824.8	34408.6	32823.4	48398.8	38702.2	48279.8	60337.2	67856.4	62302.7	62879.1	61574.4	64411
261	ENSCHYP00000001465	ENSCHYG00000000921	TRPT1	5472.51	5949.09	14158.2	6701.76	5186.57	11453.2	2109.67	4817.73	0	5512.51	0	3549.24	7295.62	0	5201.1
262	ENSCHYP00000001467	ENSCHYG00000000913	LUC7L3	160134	151754	147369	133424	140457	157613	81924.1	90950.9	78484.8	53628.7	39261.8	38353.5	93479.2	105173	98722.2
263	ENSCHYP00000001469	ENSCHYG00000000917	MED13L	146238	142118	117604	149901	124002	131392	101123	96509.8	104974	88883.5	112043	81986.7	92443.7	92156.9	155672
264	ENSCHYP00000001471	ENSCHYG00000000730	ARAP3	21202.9	18986.9	19564.8	31931.6	26767.9	25887.6	16125.9	19803.8	14360.3	27326	28616.5	27930.7	53768.9	47904	49049.8
265	ENSCHYP00000001472	ENSCHYG00000000927	RAB23	89090.7	86665.1	88897.1	89580.2	81194.9	91414.5	53954.7	51270.7	49722.9	55704	64676.9	56024	65600.7	58814.9	64043.4
266	ENSCHYP00000001480	ENSCHYG00000000929	MDC1	12000.6	14467	12693.4	10455.5	9097.7	13117.9	10443	7109.89	6624.28	4401.47	4651.61	9536.7	6784.53	12741.5	10168.1
267	ENSCHYP00000001486	ENSCHYG00000000924	RAPGEF2	6194.19	9927.64	9978.81	15509	19152.9	12823.7	6237.11	10375.7	10602.6	13806.7	13201.7	16367	17590.1	11273.1	12759.8
268	ENSCHYP00000001491	ENSCHYG00000000936	BAG2	666053	714894	686335	587267	566237	573266	307497	327173	293364	414253	371455	392747	220342	226411	224304
269	ENSCHYP00000001501	ENSCHYG00000000815	ARHGEF1	279334	282926	276746	272821	257184	265206	207243	209632	178087	181335	215833	215480	170129	167454	163969
270	ENSCHYP00000001505	ENSCHYG00000000919	DHDH	82864.1	74883.4	84211.1	100734	104973	111748	114650	139530	118440	107889	120261	129387	263193	237038	229503
271	ENSCHYP00000001510	ENSCHYG00000000884	PTPRS	46337.3	45646.5	41742.3	54735.4	55008.3	54530.5	96663.2	99659.4	82901.8	59602.1	63135.3	60328.4	55274.4	57695.4	54770.4
272	ENSCHYP00000001518	ENSCHYG00000000946	NRM	80437.7	75873	69938.6	94014.3	95150.5	99209.4	59621.5	52972.8	53880	91996.7	87263.7	96433.1	119026	98547.8	108970
273	ENSCHYP00000001520	ENSCHYG00000000945	SLC4A1	193008	189564	188329	548727	532157	531006	158404	167939	146428	158406	150191	166048	2.12406e+06	2.01279e+06	2.04914e+06
274	ENSCHYP00000001521	ENSCHYG00000000953	IHH	517809	586060	547505	544441	548900	572785	361184	388330	355671	397095	351544	402157	101119	22737.5	73158.7
275	ENSCHYP00000001524	ENSCHYG00000000950	YAP1	61995.1	68181.5	68690	73217.2	53927.9	64435.2	31370.2	38737.5	33673.5	58134.1	78405.5	65658.8	61903.2	79537	67411.5
276	ENSCHYP00000001539	ENSCHYG00000000959	GRSF1	106886	93438.9	95508.3	99149.1	76924.1	93470	94906	88909.5	83484	84433	68563.8	92842.2	72021.8	98255	89126
277	ENSCHYP00000001542	ENSCHYG00000000930	LAMTOR1	73755.3	64944.8	61368.5	53093.8	60394.2	51630.6	55437.1	63719.7	63338.1	63740.2	59124.2	53336.5	68964.3	64569.3	58467.8
278	ENSCHYP00000001547	ENSCHYG00000000957	AP3D1	259556	246138	242275	243433	222569	248292	169491	179204	157013	166566	153942	169725	217227	207322	201421
279	ENSCHYP00000001553	ENSCHYG00000000966	PPP1R18	104735	127484	107582	103097	96075.7	100503	58070.2	50892.6	44140.4	74325.1	82434.3	58502.2	74523.9	89998.4	99420.6
280	ENSCHYP00000001556	ENSCHYG00000000970	ABCC3	87439	95804.5	106782	128985	131187	122339	83276.4	93608.9	119604	103949	134469	139254	188239	156527	141499
281	ENSCHYP00000001563	ENSCHYG00000000949	INTS2	56496.5	44873.6	66694.5	51636.5	53372.9	55669.2	27343.3	26404.1	30820.8	49878.7	36657.8	45950.3	56647.5	52586.2	49384.8
282	ENSCHYP00000001567	ENSCHYG00000000773	ITGAL	54951.3	36372.5	0	39353.2	38743.4	55671.6	29781.9	45162.5	51294.8	66273.2	48511.4	64337.2	99541.3	77328.2	98195.6
283	ENSCHYP00000001572	ENSCHYG00000000972	RAB1B	319302	331257	352149	270532	303138	254556	314465	305192	265616	320955	251167	288285	353553	339753	324515
284	ENSCHYP00000001575	ENSCHYG00000000985	DHX16	21484.3	18154.8	17725.2	24179.6	18451.1	21853.4	19418.2	18045.1	12752.3	17583	15391.4	10238	18964	17571.6	18496.5
285	ENSCHYP00000001579	ENSCHYG00000000987	PCDH1	9234.38	7172.91	6379.32	10093.1	14856.4	16048.9	17589	20803.9	13645.7	18839.5	9151.94	20260.2	8134.81	12060.9	13504.4
286	ENSCHYP00000001589	ENSCHYG00000000956	BCO2	22363.5	21986.2	28227.6	40652.2	43727.1	42484.7	22220.9	26150.3	34241.5	47847.9	38613.5	41754.5	68495	53271.1	56800.1
287	ENSCHYP00000001603	ENSCHYG00000000935	SMARCA5	167900	169424	163253	171317	167721	179050	137719	135100	127675	139073	134164	135201	146271	139117	145136
288	ENSCHYP00000001612	ENSCHYG00000000973	BAX	91363.5	82876.7	88507.5	108738	113375	112029	93336.1	101770	98923.9	119225	121703	111695	121613	140590	126606
289	ENSCHYP00000001615	ENSCHYG00000001004	BABAM1	37893.5	38321.8	32920.9	44724.7	43644.5	35257.1	31028.3	33084.6	24940.5	47175.1	55788.6	54309.8	52395.6	42679.8	48369.3
290	ENSCHYP00000001616	ENSCHYG00000000851	KIF5A	0	37708.6	0	0	0	45243.4	0	0	0	0	0	28887.7	33547.3	0	0
291	ENSCHYP00000001623	ENSCHYG00000000996	MAP2	29111.6	27437.4	25199.4	30342.6	33843.3	31847	19570.6	29441.5	27857.6	18951.4	20327.3	22410.8	21956.6	23484.8	14666.5
292	ENSCHYP00000001624	ENSCHYG00000001010	MOB1B	284229	292846	305257	273805	255793	292618	341621	356547	312153	221264	243303	253642	280269	258677	274286
293	ENSCHYP00000001637	ENSCHYG00000001021	VPS9D1	12339.7	11159.3	6763.79	3533.04	6142.48	8385.45	14218.2	11422.6	15308.3	4412.59	11421.4	10459.1	10871.5	0	4567.89
294	ENSCHYP00000001665	ENSCHYG00000001036	COMMD10	20838.8	23065.1	21020	24078.5	22959.3	19107.2	20702.8	22953.1	19016.7	22211.8	21062	18794.4	24448.6	18843.5	22894.9
295	ENSCHYP00000001666	ENSCHYG00000001046	DCK	9740.14	15800.9	11373.5	11612.2	11870.2	18951.6	13801	16062.4	23330.1	22609.3	23508.6	26335.4	7290.56	0	7366.94
296	ENSCHYP00000001670	ENSCHYG00000000992	GNPTG	53751.4	54463.2	60247.9	57883	67787.4	59173.9	50042.6	57516	51974.3	60062.4	56865.1	57027.9	87490	71949.5	69806.2
297	ENSCHYP00000001673	ENSCHYG00000001043	EIF4G2	315653	305350	304715	292451	288487	294513	254235	248454	240408	197689	199784	207703	220579	221171	215632
298	ENSCHYP00000001676	ENSCHYG00000001039	FAM118B	7511.06	11751.3	9325.33	22161.4	9643.9	19811.9	10093.4	9366.52	26777.4	0	8128.65	0	20743.3	10767.3	13458.6
299	ENSCHYP00000001678	ENSCHYG00000000951	SART3	107601	109057	112159	124945	123780	127203	111323	115508	111377	110875	115364	107617	107653	101329	101726
300	ENSCHYP00000001679	ENSCHYG00000001054	YIF1A	168162	160066	265540	131620	181044	121197	78368.9	80531.2	84984.7	118353	158347	126282	140793	109343	155532
301	ENSCHYP00000001686	ENSCHYG00000001057	ZNF593	38882.9	35854.5	31352.2	21764.9	25436.4	29633.5	9169.21	6268.98	3161.39	16263.5	15850.5	9262.24	9442.68	10823.1	16688.9
302	ENSCHYP00000001687	ENSCHYG00000001058	PCDH12	5728.1	5149.22	0	4183.77	0	5344.29	5627.94	4807.37	5457.3	0	3643.17	7887.65	4865.64	0	4826.52
303	ENSCHYP00000001689	ENSCHYG00000001030	CREB3L1	0	9581.55	6422.31	10962.6	9491.05	11560.3	7182.19	6807.31	0	16028.9	10827.9	9588.32	13608.2	15054	14946.3
304	ENSCHYP00000001710	ENSCHYG00000001064	F13A1	1.02897e+06	1.02667e+06	1.02016e+06	1.13453e+06	1.15936e+06	1.16949e+06	713081	710334	718270	1.50785e+06	1.46935e+06	1.49573e+06	617426	588385	592469
305	ENSCHYP00000001712	ENSCHYG00000001061	DCTN2	550035	601868	598258	571075	583975	662960	541622	524291	517365	660778	679828	633013	499986	503639	516746
306	ENSCHYP00000001717	ENSCHYG00000001055	GYS1	22219.6	30207.9	26240.5	43060.6	37336.3	49559.5	22813.9	21298.6	23436.9	43783.2	41112.5	44642.7	80479.3	90737.5	81773.9
307	ENSCHYP00000001734	ENSCHYG00000001092	SRPRA	657132	680031	671131	539291	534689	506690	345468	327271	333219	273624	255683	252185	362116	384486	372953
308	ENSCHYP00000001738	ENSCHYG00000001089	CTR9	48734.8	52925.1	42154.1	46642.7	41050.4	47726.6	27992.1	27859	26410.6	31569.6	29183.5	33136.3	36357	36483.7	41153.3
309	ENSCHYP00000001742	ENSCHYG00000001095	RNF14	9351.66	6571.76	5852.89	5931.22	7807.97	5425.75	7124.29	4886.39	5832.03	4516.71	0	6438.4	13422.4	6351.73	9880.53
310	ENSCHYP00000001748	ENSCHYG00000001031	OGFOD2	9730.6	8220.09	12598.5	11295.5	12084	7512.53	5579.1	4148.36	2132.1	2182.95	3500.22	0	6090.78	5298.26	4656.07
311	ENSCHYP00000001749	ENSCHYG00000001034	PLCB3	78994.2	75090.2	74459.8	77372.1	79479.9	85307.4	87099.2	86642.5	84503.7	66774.9	63828.8	69581.9	78985.4	69300.2	73152.5
312	ENSCHYP00000001758	ENSCHYG00000000975	PPP2R5D	69412.2	79529.1	66780.7	81821.4	73396.4	87002.6	82036.7	79581.8	63448.2	87558.1	85011.8	89318.4	82767.7	86866.4	84099.7
313	ENSCHYP00000001759	ENSCHYG00000001103	HHIP	9830.46	10557.8	6176.76	15618.2	19102.7	18879.8	15496.1	15507.7	14352.4	17159	14380.1	15803.2	0	0	0
314	ENSCHYP00000001763	ENSCHYG00000001114	CD248	6891.19	9584.26	11380.5	8751.01	8263.99	8824.83	21669.5	18724.3	17354.1	10367.9	10412.2	13329.7	12183.4	12351.7	17525.3
315	ENSCHYP00000001782	ENSCHYG00000001112	MOB3A	39548.8	47188.2	44070.1	42067.6	42614.2	36469.3	32427.9	32053	23672.3	60993.7	54643.5	42031.1	24336.3	15554.2	23984.4
316	ENSCHYP00000001796	ENSCHYG00000001120	CISD3	8516.7	12101.6	13613.7	10739.1	11536.8	9414.26	9539.29	7849.47	10164.6	8748.27	10395	11263.3	15111	8081.52	7156.68
317	ENSCHYP00000001799	ENSCHYG00000001122	GNPDA1	181819	186846	184644	234933	213723	221077	377939	370206	383305	301890	302919	291089	325857	297766	308386
318	ENSCHYP00000001804	ENSCHYG00000001073	CDH13	69470.8	67555	58684.5	65904.4	57928.3	74532.6	61042.5	61602.6	54635.7	84658.2	88444.8	81705.8	77963.6	76541.6	75620
319	ENSCHYP00000001824	ENSCHYG00000001135	RUVBL2	341906	315010	318079	324384	319438	323223	170231	167811	156589	297474	294710	285165	291500	297203	295478
320	ENSCHYP00000001826	ENSCHYG00000001141	UQCC4	2385.77	0	0	3078.55	0	0	0	5116.2	0	0	0	0	13700.5	10366.7	3910.6
321	ENSCHYP00000001828	ENSCHYG00000001140	KRT80	3568.24	3948.39	11504.9	20272.1	30369.5	26236.8	0	1414.44	11296.9	0	0	11337.4	7526.55	0	11074.6
322	ENSCHYP00000001836	ENSCHYG00000001128	FOXRED1	14500.1	11103.5	15757.9	17324.9	14324	19401.4	14331.4	9828.9	9284.44	18161.4	23654.1	24282.8	22675.7	20882.1	23575.4
323	ENSCHYP00000001852	ENSCHYG00000001158	ARL10	14788.9	0	0	0	0	26732.1	0	0	0	0	0	23707.4	0	0	0
324	ENSCHYP00000001855	ENSCHYG00000000934	SHANK2	0	0	0	87533	58813.5	86580.3	0	0	64168.3	51150.3	58488.5	0	0	0	53600.3
325	ENSCHYP00000001856	ENSCHYG00000001161	USE1	78345.9	77657.9	69970.6	73910	83431.6	84123.7	46428	46675.1	38159.1	63590	62266.8	70325.9	64984.4	78177.2	66778.9
326	ENSCHYP00000001862	ENSCHYG00000001160	ANAPC10	16191.8	11231.6	12216.9	18574.8	12000.2	15692.2	9067.82	8364.01	12079.9	7872.35	7591.9	4116.01	10749.7	8445.32	12547.8
327	ENSCHYP00000001876	ENSCHYG00000001148	FARS2	43401.5	44459.5	49543	47505.5	44283.5	40118.7	52164	60308.8	40063.1	35101.1	36798.6	51354.6	37234	39959.6	39042.3
328	ENSCHYP00000001878	ENSCHYG00000001164	PCGF2	36089.6	28348.6	24799.5	37002.1	32948.1	36768.6	25862.1	25448.6	12143.7	33884.7	22673.1	28000.3	36080.2	28819.9	35053
329	ENSCHYP00000001879	ENSCHYG00000001187	HSBP1	81573.2	80888.8	85338.7	74519.2	99668.1	67497.4	102403	84191.8	65974.1	82654.4	57425.4	85175.9	62588.7	55414.2	56730
330	ENSCHYP00000001881	ENSCHYG00000001185	PRR14	13244.6	13675.7	17782.6	12052	8237.54	13050	11450	9284.97	7725.51	14967.6	9745.91	15982.2	10252	7183.93	6340.52
331	ENSCHYP00000001886	ENSCHYG00000001193	NOP16	100990	77222.4	85352.7	74008.4	79947.9	81490	57351.7	53626.6	59021.1	59378.2	61346.9	65571.4	60744.6	52943.4	53371.1
332	ENSCHYP00000001889	ENSCHYG00000001138	SLC4A4	4528.53	12318.3	8889.31	7959.27	11483.6	6089.19	0	6276.23	0	19594.2	0	4329.58	9956.22	14574.9	10052.6
333	ENSCHYP00000001890	ENSCHYG00000001169	CTSC	355404	370265	358673	332540	331497	304845	613094	586575	593902	300120	280477	311445	231018	200767	188879
334	ENSCHYP00000001891	ENSCHYG00000001189	GRN	272824	309777	308293	461546	376890	473922	374569	394680	356527	578523	627224	663061	327363	361501	339887
335	ENSCHYP00000001895	ENSCHYG00000001198	ATG101	38808.9	60367	49511.4	50773.8	48221.8	47786.8	40674.6	34761.9	23620.3	36253.2	37260.7	34716	38824.8	67295.5	50763.9
336	ENSCHYP00000001896	ENSCHYG00000001181	NDUFA12	142817	144647	146833	182336	179661	155581	95951.4	83624.6	77853.6	110361	122348	115956	299757	256243	264315
337	ENSCHYP00000001897	ENSCHYG00000001177	PIKFYVE	8357.21	9560.58	6003.26	12388.5	10279	11410	7890.87	7770.32	6892.56	10327.9	9286.75	9852.63	8084.24	6455.52	10433.5
338	ENSCHYP00000001901	ENSCHYG00000001202	MLYCD	22118.6	20639.5	17574.4	23354.7	20531.8	28754.2	19113.2	22126.8	16814.7	24063.7	25021.7	28927.8	22360.7	30970.4	25184.7
339	ENSCHYP00000001902	ENSCHYG00000001201	ABCE1	342158	354034	342223	368267	354846	381416	187234	200896	180988	277469	276424	283963	298378	303164	287172
340	ENSCHYP00000001904	ENSCHYG00000001168	CORO1C	441600	429404	410443	421871	431656	414898	545294	534091	519908	389611	362703	404953	474457	490867	490838
341	ENSCHYP00000001911	ENSCHYG00000001207	B4GAT1	38197	33630.6	33756.6	35468	31879.9	35883.6	36825	34499.1	27021.4	37411.4	27703	34091.4	47609.7	53961.3	39799
342	ENSCHYP00000001921	ENSCHYG00000001196	TRPC6	98002.4	106801	75974.3	74882.3	70825.5	82189.4	84667.9	52639.2	43016	57293.9	34044.7	41919.2	14472.1	19502.5	0
343	ENSCHYP00000001925	ENSCHYG00000001215	CLTB	666388	608980	600836	666216	656543	649386	343641	336883	326287	648098	662146	666721	465035	472932	463407
344	ENSCHYP00000001933	ENSCHYG00000001213	GSTA4	119664	105344	93324.7	84858.8	91451.1	101457	192699	225536	160462	101786	97794.7	123065	89353.1	88070.1	100468
345	ENSCHYP00000001936	ENSCHYG00000001209	KLHDC3	3199.93	2198.48	0	1780.15	910.6	2097.43	1657.75	1477.17	1464.05	0	710.979	0	0	0	0
346	ENSCHYP00000001944	ENSCHYG00000001068	ATAT1	12129.5	19048.4	12203.7	10172.4	14345.1	16273.6	11150.1	10984.1	10856.7	18245.4	14916.3	13404.4	10897.4	19428.9	18434.8
347	ENSCHYP00000001945	ENSCHYG00000001221	SSH1	7912.56	6671.94	8369.72	12670.9	12809.7	10713.5	6720.35	8779.64	6886.36	9183.31	12832.8	9973.05	8841.02	9520.39	11765.3
348	ENSCHYP00000001951	ENSCHYG00000001162	INPPL1	209000	227764	209879	222267	211464	233147	164314	170495	155892	201635	179496	196384	157960	161947	157749
349	ENSCHYP00000001952	ENSCHYG00000001226	RAB38	6932.36	4316.22	6791.92	17103.4	19485.4	18980.6	9900.75	9973.62	8151.81	29474.8	31748.8	18074.4	60645.4	56190.1	63316.4
350	ENSCHYP00000001955	ENSCHYG00000001227	FAF2	173098	183361	171307	196141	176011	213535	96280.3	107341	103837	131216	140820	172279	168318	169810	164501
351	ENSCHYP00000001957	ENSCHYG00000001228	PSMB3	617577	573888	557902	558402	537431	462683	788704	872991	693058	528493	569800	594046	429163	449792	465241
352	ENSCHYP00000001960	ENSCHYG00000001232	CD177	0	6248.28	0	0	0	0	8779.6	0	16367.6	0	0	0	23573.6	34907.1	24113.2
353	ENSCHYP00000001973	ENSCHYG00000001239	FAM171A2	0	17381.8	10937.8	12281.2	11060.9	14521.8	0	20425.9	0	15155.1	0	29922	15753.1	16391.4	0
354	ENSCHYP00000001978	ENSCHYG00000001231	BCAS3	24661.5	19984.3	22693.3	23226.9	22651.4	28559.4	16285.5	14408.2	19814.8	24581	25531.3	22660.8	25813.1	30852.1	28792.3
355	ENSCHYP00000001990	ENSCHYG00000001236	MARS1	239329	253336	236533	224945	209916	244691	167057	174566	156271	208060	218434	230276	224768	216354	206328
356	ENSCHYP00000001996	ENSCHYG00000001257	RNF44	393022	229211	192110	369253	297599	634090	242501	216883	168449	600121	476177	387900	969068	334706	724115
357	ENSCHYP00000001999	ENSCHYG00000001261	DHCR7	538835	519451	498066	437707	437955	467857	221374	216365	217079	289320	301569	302510	255379	274936	253920
358	ENSCHYP00000002011	ENSCHYG00000001264	PIP4K2B	35925.2	37890.9	29859.6	31578.5	31291.4	29243.5	34315.8	33785.9	32438.8	33033.2	31152.1	34249	49344.9	43300.9	50596.1
359	ENSCHYP00000002015	ENSCHYG00000001271	YWHAH	1.87273e+06	1.83879e+06	1.79092e+06	1.70347e+06	1.6863e+06	1.81341e+06	2.50386e+06	2.47819e+06	2390530	1.6889e+06	1.66946e+06	1.7517e+06	1.13933e+06	1.04395e+06	1.00129e+06
360	ENSCHYP00000002018	ENSCHYG00000001246	CYP27A1	40272.4	37523.1	42497.4	48064	46703	43321.5	26884.9	30431.1	30532.1	35024.9	35071.6	38518.3	44504.6	43830.9	44060.3
361	ENSCHYP00000002030	ENSCHYG00000001154	DGKZ	14800.7	14231.1	11447.6	18706.2	26988.8	19593.8	12030.7	16380.7	12815.3	21737.9	20066.8	17620.3	40611.8	34614.9	35211.3
362	ENSCHYP00000002034	ENSCHYG00000001225	ST3GAL4	12174.2	18263.3	8895.54	16238	11111.9	6250.26	5303.33	9670.97	8336.73	6597.37	22125.1	9025.36	8578.74	12928	13502.6
363	ENSCHYP00000002042	ENSCHYG00000001274	CUL7	72475.9	72217.5	69048.7	75614.1	71039.1	77687.6	40024.3	37689.1	35440.5	52539.7	55232.6	57673.6	41675.7	35146.3	40772.9
364	ENSCHYP00000002047	ENSCHYG00000001279	GGA2	118225	107143	107091	111190	100709	108414	92311.4	114999	107610	117017	113648	101338	114881	122672	114330
365	ENSCHYP00000002057	ENSCHYG00000001268	SHFL	28294.1	10320.7	18048.7	19589.8	7370.62	8182.73	24283.6	26357.5	23504.2	15785.9	0	11824.5	18315	21482.7	16410.9
366	ENSCHYP00000002058	ENSCHYG00000001286	MRPS18B	41765.2	38360.7	38994.8	35022.8	33022.9	30120.4	18299.2	23008.5	17485.3	24813.8	27627.6	25021	32534.7	40943.8	33558.3
367	ENSCHYP00000002062	ENSCHYG00000001287	SMAD1	10145.9	15600.2	7657.15	11983	7830.9	6177.77	0	4170.97	0	6995.32	7627.17	4440.46	10092.3	6131.29	7100.44
368	ENSCHYP00000002063	ENSCHYG00000001269	TMEM135	13278.7	13144.5	14783.2	15234	11224.1	12877.3	0	0	0	6158.45	15084.2	0	0	0	7074.3
369	ENSCHYP00000002068	ENSCHYG00000001225	ST3GAL4	152038	139002	148867	132418	122611	118221	203899	219520	184627	106592	124727	119374	95342.2	93680.7	96486.8
370	ENSCHYP00000002074	ENSCHYG00000001291	SNRNP70	384531	428053	418396	355890	347447	299438	280321	313504	307758	184388	190398	203897	373486	361751	359971
371	ENSCHYP00000002077	ENSCHYG00000001289	RPP40	35817.1	40452.3	43453.8	41240	31306.3	34938.8	33719.5	27119.2	25031.1	37324.3	30136	28109.9	31640.5	27069	34943.3
372	ENSCHYP00000002079	ENSCHYG00000001259	FGD6	8957.89	7201.26	8208.38	4064.5	13049.3	15284.6	0	1614.23	0	0	0	8393.5	11862	12520.1	12974.7
373	ENSCHYP00000002080	ENSCHYG00000001296	ZNF205	7892.3	8560.24	8958.16	4783.43	9106.98	8895.98	0	11106.8	6950.47	10855.6	9903.39	12768	2607.76	1980.91	1348.39
374	ENSCHYP00000002085	ENSCHYG00000001297	MRPL11	73052.8	76091.3	68335.9	79301.7	70410.1	75334.3	76478.7	67610.9	64304.6	52634.5	48701.9	48813.7	68851.3	72839.1	62543.4
375	ENSCHYP00000002089	ENSCHYG00000001298	PPP1R10	54807	54247.8	50254.2	44854.2	48960.9	50818.7	39204.5	40670.4	34544.6	28798.2	30713.6	33615.4	36082.4	39169.9	39944.4
376	ENSCHYP00000002101	ENSCHYG00000001302	MMAA	74619.7	66649.1	65176.5	82392.4	76784.3	66161.8	41782.2	37715	43037.2	63806.7	55141.6	59192.2	53722.9	66218.5	52796.3
377	ENSCHYP00000002111	ENSCHYG00000001306	NADSYN1	18786	19007.8	20234.9	23773.2	27742.1	25715.1	19465.4	16437.8	15215.3	20954.5	19562.4	15886.5	27044.4	26889.1	31097.3
378	ENSCHYP00000002117	ENSCHYG00000001315	GC	3.7312e+06	3.59186e+06	3.70333e+06	4.61958e+06	4.69676e+06	4.47328e+06	7.99239e+06	7.62067e+06	7874960	7.11376e+06	7.32419e+06	7.26265e+06	6.49582e+06	6.14166e+06	6.14414e+06
379	ENSCHYP00000002124	ENSCHYG00000001310	EARS2	33205.9	22812.2	23483.7	27610	26535	30273.7	28893.5	18623.1	18046.2	22376.1	25030.6	19590.9	32603.7	26901.8	31024.7
380	ENSCHYP00000002130	ENSCHYG00000001330	PPAN	31107.8	35461	36848	38105.6	37496.3	30688.1	21576.3	21398.2	22492.7	18601.6	14564.2	8808.08	40237.3	40647.2	34261.9
381	ENSCHYP00000002131	ENSCHYG00000001304	ACVRL1	11259.3	9999.49	11445.1	10695.6	7813.65	15078.8	7009.61	5597.9	0	5862.27	8199.75	8645.84	5287.18	6388.79	5775.37
382	ENSCHYP00000002144	ENSCHYG00000001339	VEZT	7013.06	5489.44	0	4153.03	5672.06	5175.03	0	3742.98	2963.05	0	0	0	4720.58	4352.53	4770.49
383	ENSCHYP00000002149	ENSCHYG00000001341	SH3BGRL3	3.89501e+06	3.81711e+06	3.84979e+06	3.68103e+06	3.67985e+06	3.34669e+06	3.56701e+06	3.53999e+06	3944170	3.26064e+06	2.8919e+06	2.56868e+06	1.65388e+06	1.45074e+06	1.54269e+06
384	ENSCHYP00000002156	ENSCHYG00000001319	FBXO9	0	17671.4	10590.6	4471.83	10911.9	16083.1	0	2256.85	0	8132.08	0	0	2781.06	0	1007.1
385	ENSCHYP00000002160	ENSCHYG00000001344	ARHGAP9	0	0	0	7489.96	8071.17	0	4813.41	1969.59	0	6632.49	8106.84	0	8207.01	15393.6	9034.61
386	ENSCHYP00000002166	ENSCHYG00000001262	MYO9B	84826.1	84304.6	83864.7	101968	90408.5	103172	54019.7	55631.8	53738.1	88693.7	90028.5	98594.5	94312.6	93863.3	94207.8
387	ENSCHYP00000002175	ENSCHYG00000001337	RPL23	1.88472e+06	1.99927e+06	2.00073e+06	1.90184e+06	2.03539e+06	2.02527e+06	1.00595e+06	968963	948749	1.32355e+06	1.36114e+06	1.2736e+06	1.5291e+06	1.73984e+06	1.60945e+06
388	ENSCHYP00000002176	ENSCHYG00000001347	CDYL	22942.5	26479	23313.4	26493.3	21939	23741.7	14403.9	13673.8	9460.06	15033.9	18869.1	18405.4	23578.2	19555.6	16187.1
389	ENSCHYP00000002178	ENSCHYG00000001358	CLPB	33052.9	31237.1	31550.2	37445.1	34505.7	32886.7	21529.7	24742.3	16716.4	23169.2	25001.2	21702	33895.8	29885.5	31839.8
390	ENSCHYP00000002179	ENSCHYG00000001334	MRPL2	50823.5	46048.5	41154.8	36740	39392.5	37641.5	24885.5	26491.8	26742.7	31024.1	33464.5	23948.9	47054.3	43382.5	41649.9
391	ENSCHYP00000002183	ENSCHYG00000001328	TCF25	25031.9	29083.2	29235	20625.9	19054.4	23633.5	12028.9	12241.9	26038	23092.6	22613.6	20996.9	24775.1	21654.7	22315.7
392	ENSCHYP00000002191	ENSCHYG00000001186	NCAM1	574982	598200	598654	698014	621489	652421	516098	599259	507016	612560	579683	651149	764286	721676	772325
393	ENSCHYP00000002193	ENSCHYG00000001367	UBFD1	691806	597552	656011	527623	451345	513882	548404	519000	541320	340151	388255	374982	360983	376726	319225
394	ENSCHYP00000002200	ENSCHYG00000001379	PRSS23	2983.91	4583.47	3314.34	2257.52	1760	610.652	1306.79	2254.68	0	0	2428.97	1654.07	2403.18	2434.89	0
395	ENSCHYP00000002205	ENSCHYG00000001372	UHRF1	16642.3	14838.8	21275.9	17610	16026.5	18256.9	12090.5	15151.8	13923.9	18983.3	22993	27352.1	12203	11751	10046.1
396	ENSCHYP00000002209	ENSCHYG00000001378	LYVE1	57447.6	52935.7	50976.1	45337.4	41690.4	38590.9	69733.2	58445.4	65021.2	25744.3	9170.11	25398.2	10161.9	13788.7	10798
397	ENSCHYP00000002213	ENSCHYG00000001375	DPP3	495092	482870	472017	386060	365665	366845	767870	808539	793856	435107	410219	418751	307402	299737	296351
398	ENSCHYP00000002217	ENSCHYG00000001369	CCT2	1.05354e+06	967807	1.00128e+06	846947	857805	788319	771163	780493	776889	720885	682051	704040	541539	538504	524990
399	ENSCHYP00000002220	ENSCHYG00000001385	EIF3G	391449	404324	401398	361442	360459	370034	296017	319868	288871	295142	287265	271868	290532	292777	269619
400	ENSCHYP00000002222	ENSCHYG00000001388	HSDL1	48457.2	52422.3	53649.1	70632.8	65519.9	64796.1	30298	36866.5	34086.7	64086.8	64666.8	75068.5	93736.3	94535.1	103919
401	ENSCHYP00000002237	ENSCHYG00000001308	ITGA2B	14444	15705	16210.6	21958.5	17321.7	19844.9	15469.9	14874.2	12417.4	28995.7	29074.1	25116.3	55164.4	54600.7	49022
402	ENSCHYP00000002238	ENSCHYG00000001401	SEPTIN8	148941	156227	157708	200061	199667	173707	188092	196214	178616	212425	215228	207022	251688	273302	258273
403	ENSCHYP00000002253	ENSCHYG00000001414	FRS2	10966.4	9435.87	7245.72	8095.69	5519.02	13422.5	0	0	4832.57	0	0	0	4311.74	5343.2	0
404	ENSCHYP00000002259	ENSCHYG00000001415	TUBB3	79863.3	66622.8	78404.5	125377	130089	124502	48631.6	37887.2	67786.5	68945.7	36859.8	50840	327487	305686	315345
405	ENSCHYP00000002260	ENSCHYG00000001420	ME3	743.392	3462.56	2581.47	5411.15	11357.5	0	3360.81	4842.87	4972.66	6261.81	0	4050.06	0	0	0
406	ENSCHYP00000002262	ENSCHYG00000001423	ECI2	155879	167556	156110	157577	157587	158312	198756	227608	164082	125109	140358	130640	124189	115976	119191
407	ENSCHYP00000002278	ENSCHYG00000001411	TSEN54	6539.35	4997.91	0	3553.53	4535.08	10206.8	0	7391.82	2895.44	5163.2	3007.16	0	5544.06	6757.71	7705.77
408	ENSCHYP00000002280	ENSCHYG00000001404	LASP1	1.97862e+06	1.9344e+06	1.83384e+06	2.25503e+06	2.23397e+06	2.27191e+06	1.24346e+06	1.21981e+06	1173270	1.83372e+06	1.89956e+06	2.13629e+06	2.3074e+06	2.37617e+06	2.31658e+06
409	ENSCHYP00000002281	ENSCHYG00000001436	ETHE1	217689	202636	203876	202252	211470	246621	259824	264257	234939	220552	206270	230973	166759	170482	169641
410	ENSCHYP00000002288	ENSCHYG00000001437	NDUFAB1	139637	171403	149333	190899	151021	165747	150639	154165	110440	80932	94824.1	122769	199648	178019	187448
411	ENSCHYP00000002289	ENSCHYG00000001350	DEPDC5	0	3967.98	5212.41	5454.38	5103.15	7650.43	5158.57	4732.65	2154.4	4797.58	9530.34	18225.9	7260.13	5200.52	0
412	ENSCHYP00000002297	ENSCHYG00000001426	DNMT1	49714.2	47238.3	51725.7	54507.6	47574.4	47323.7	43543.1	42480.6	40800.8	39217.7	41996.7	39258.4	39342.7	32267	31167.3
413	ENSCHYP00000002298	ENSCHYG00000001430	RARS1	624355	623431	639828	617743	614822	643177	611907	643240	601933	619815	598434	583392	487630	482569	471342
414	ENSCHYP00000002299	ENSCHYG00000001446	YEATS4	16201.6	29875.1	24315.9	27898.4	27559.1	25883.9	19293.8	14396.9	22573.6	16183.5	17901.9	16191	18833.6	24387.9	24069.6
415	ENSCHYP00000002308	ENSCHYG00000001406	PRDX5	1.0944e+06	1.05955e+06	1.0463e+06	893126	919196	1.03762e+06	1.40166e+06	1.43399e+06	1163880	826818	786882	840865	598770	581535	587421
416	ENSCHYP00000002311	ENSCHYG00000001452	PLIN3	83469.8	85118.4	95283.5	71863.4	78988.6	80159.8	75948.7	79171.7	71361.8	69164.1	67403.3	69033.5	78150.8	79793.3	82295.7
417	ENSCHYP00000002336	ENSCHYG00000001457	SRCAP	88201.7	96548.1	91860.6	110233	90248.6	83378.4	60307.2	49854	63193.4	83107.3	103387	81408.9	114285	94774.5	98441
418	ENSCHYP00000002363	ENSCHYG00000001481	MRPL4	45058.2	45482	48790.3	36602.6	42397.8	37043.5	34797.2	29317.3	22433	36301.3	49755.7	37028	54175.5	63236	45735.7
419	ENSCHYP00000002365	ENSCHYG00000001479	ZFYVE16	37636.3	35666.1	38195.2	33299.9	31830.1	34961	25372.4	26602.2	28267.2	31588.9	31216.2	28055.4	33733.6	31309.6	31813.9
420	ENSCHYP00000002366	ENSCHYG00000001474	MDK	198748	197089	193268	364379	361168	342325	321054	334922	261536	444025	462078	481777	68906.6	97963.3	69908.5
421	ENSCHYP00000002368	ENSCHYG00000001484	PRR3	10552.6	21162.2	23154.6	26167.1	22270.8	23676.5	13617.1	10206.8	12022.2	11759.7	9303.13	13607.5	14972.3	18014.5	21488.3
422	ENSCHYP00000002372	ENSCHYG00000001488	FEM1A	9878.63	4875.81	5997.82	6677.42	6418.76	0	4429.3	5716.66	0	4336.06	8359.76	0	2971.74	5691.43	3993
423	ENSCHYP00000002375	ENSCHYG00000001454	AMPD3	5730	5534.84	909.221	5382.54	3305.36	3056.07	3453.45	1783.49	5131.65	3479.84	7323.8	4203.83	1657.28	0	0
424	ENSCHYP00000002376	ENSCHYG00000001468	APPBP2	4.16642e+06	4.28441e+06	4.04006e+06	3.704e+06	4.09161e+06	4.26692e+06	4.29299e+06	4.38413e+06	3840060	3.17162e+06	3.22766e+06	3.07373e+06	2.72739e+06	2.96409e+06	2.70596e+06
425	ENSCHYP00000002389	ENSCHYG00000001323	ARHGAP26	820.822	0	0	0	2165.65	0	0	1204.03	668.526	0	0	0	2653.65	2339.35	4235.35
426	ENSCHYP00000002391	ENSCHYG00000001495	FAM151B	4625.04	5787.17	8291.74	6883.97	3782.63	6373.2	16366.6	15173.4	10215.3	10693.5	2558.71	17349.3	6998.69	7164.96	4935.73
427	ENSCHYP00000002394	ENSCHYG00000001499	GNL1	88878	87473.7	75692.1	75962.1	55352.9	73680.3	41767.5	45587	36785.9	41237.9	29963.3	36335.2	50760.4	48929.9	48304.2
428	ENSCHYP00000002399	ENSCHYG00000001498	RNF25	29832	35378.6	25573.4	25706	22145.2	28012.7	26652.5	33380.1	28364.6	36374.4	29446.5	28657.2	14577.5	20921.6	20641.1
429	ENSCHYP00000002400	ENSCHYG00000001490	BBS1	8983.18	11234.2	8096.8	16532.9	9873.6	9972.07	15142.3	11024	11764.8	0	2485.02	0	16510	13991.2	5872.5
430	ENSCHYP00000002408	ENSCHYG00000001248	CLCN7	23227.3	16835.2	19828.2	44340.5	47697.1	47532.7	15296.5	14206.2	21811.2	47542.4	49374.8	49807.6	85825.1	90229	87092.5
431	ENSCHYP00000002414	ENSCHYG00000001186	NCAM1	43597.6	45588.4	48743.9	49241.9	23931.7	45213.5	27725.2	36873	33136.3	32503.7	33871.8	32680.3	77528.9	40119.5	57246.2
432	ENSCHYP00000002416	ENSCHYG00000001509	PRPF4B	189414	159083	169523	154674	149270	161406	98690.3	112573	88278	71263.7	80052.2	83423.3	124288	115028	107577
433	ENSCHYP00000002423	ENSCHYG00000001493	CASKIN2	126822	131559	146445	146312	128568	137814	83008.8	76901.2	94229.6	95543.9	86099.2	98912.1	94234.4	74269.2	80798.9
434	ENSCHYP00000002436	ENSCHYG00000001507	COX18	16426.1	7125.79	7748.74	9522.57	8882.53	0	5432.69	0	0	0	9884.67	3902.42	9155.33	16543.6	15649.1
435	ENSCHYP00000002448	ENSCHYG00000001400	ARHGAP42	10102.4	7152.27	6437.47	9826.41	6136.61	8836.85	7502.86	7011.66	4378.26	4243.31	5997.28	7283.24	6884.08	7239.77	7663.97
436	ENSCHYP00000002450	ENSCHYG00000001534	BCS1L	36411.2	46150.2	37766.3	54837.8	55764.8	56347.7	30051.5	33065.1	23230.8	55201.6	52346.2	52537.1	59831.3	59294.3	65173.5
437	ENSCHYP00000002461	ENSCHYG00000001532	DPP9	70666.1	72568.4	71284.2	71355.7	60726	63271.8	100585	107199	97929.5	66764.5	60559.7	72163.5	55047.3	55633.9	48349.3
438	ENSCHYP00000002475	ENSCHYG00000001543	CREB1	128045	106929	97857.8	117236	107665	116886	63824.3	66163.2	60906.1	70506.2	71425.7	75405.8	85464.9	100872	88344.5
439	ENSCHYP00000002484	ENSCHYG00000001558	GPATCH8	50347.2	46386.4	36982	55784.5	44796.3	48701.4	25589.8	29436.1	27779.7	47626.6	41494.5	39156.5	35490.7	35762.5	39757.3
440	ENSCHYP00000002487	ENSCHYG00000001472	PDE2A	14482.2	14509.8	17880.2	17175.2	18934.7	23337.6	21037	16911	15074.7	38264.4	27849.8	30471.7	34408.1	30942	30621.9
441	ENSCHYP00000002494	ENSCHYG00000001497	XRCC1	63975	70217.7	70558.3	67274.4	54344.1	63145.3	47233.7	50349	39957	29715.3	32696.9	35561.6	34573.7	34240.2	32262.5
442	ENSCHYP00000002507	ENSCHYG00000001576	OSBPL5	46784.3	52046.4	47712.1	41980.1	44830.9	42073.4	26851.3	24897	24245.2	29266.4	19607.6	25063	28031	31160.9	31093
443	ENSCHYP00000002524	ENSCHYG00000001580	FDX2	18911.2	25467.1	18222	10079.9	0	11808.5	29772	40058.6	17562.3	10507.8	0	0	13958.2	17016.9	29805.9
444	ENSCHYP00000002525	ENSCHYG00000001588	TELO2	16455.8	17049.2	8378.29	6646.74	8479.01	13706.9	6177.65	4516.35	6726.72	12011.9	6302.4	10327	13277.8	9417.17	13931.4
445	ENSCHYP00000002530	ENSCHYG00000001582	KIF3A	23689.1	31592	29142.8	35050.6	28866.3	27471.9	16288.1	21958.2	22590.8	17933.7	18832.2	16246.7	26518.9	26090.2	24174.7
446	ENSCHYP00000002534	ENSCHYG00000001448	KLC4	77033.1	70328.1	65959.4	94377.1	84987.5	93367.5	49992.2	54351.2	43486.7	96434.4	83237	82667.7	113463	112085	109312
447	ENSCHYP00000002541	ENSCHYG00000001596	PLXDC1	30434.5	22605.3	27920.1	12001	12546	11780	17554.1	19673.7	13114.9	8745.15	0	2424.81	10951.4	14418.8	12338.3
448	ENSCHYP00000002544	ENSCHYG00000001602	FZD2	52117.9	58009.8	51152.8	50345.3	31978.6	42988.6	10134	19009.2	20401.1	17872.5	37024.6	32023.1	10394.7	6656.94	16341.9
449	ENSCHYP00000002550	ENSCHYG00000001514	SBNO1	18699.3	19835	19227.4	22235.1	17104	18134.1	18291.8	17289.1	10699.9	20726.3	9828.7	13096.4	21125	19537.6	21968.2
450	ENSCHYP00000002551	ENSCHYG00000001505	ETS1	55603.7	36691.7	18587.8	30948.5	24720	13640	14748	8234.7	15543	20510	0	13008.7	18694.7	39572.9	0
451	ENSCHYP00000002555	ENSCHYG00000001606	SBF2	9581.48	10641.1	10849.3	14400.5	11501.5	14050.6	5682.45	7006.73	4372.47	10995.5	10424.7	18175.7	17435.5	14866.3	18861
452	ENSCHYP00000002556	ENSCHYG00000001577	MSH3	9145.17	13351	7840.02	10955.5	12970.3	12176.9	6874.63	8465.55	5877.84	9818.07	7558.57	7660.31	11649.9	9072.3	11583.5
453	ENSCHYP00000002563	ENSCHYG00000001552	RPS6KA4	34827	34042.6	32695.8	42710.3	39255	41710.7	18731.6	16460.1	24595	32734.3	35795.3	55572.3	45537.4	46357.8	45689.2
454	ENSCHYP00000002570	ENSCHYG00000001597	ACTN3	0	0	0	0	0	0	0	0	0	0	4795.75	14677.2	0	3003.79	0
455	ENSCHYP00000002571	ENSCHYG00000001621	PSMG4	42254.2	35013	32898.8	43100	34594.3	39539.6	57005.2	51413.6	52229.4	29716.3	32925.2	43042.2	30701.8	27507.3	30507.7
456	ENSCHYP00000002572	ENSCHYG00000001626	PHKG2	33449.7	36003.9	42456.6	39949.4	39719.2	35189.6	44794.4	41468.2	41910	47041.9	47497.3	40406.7	35001.6	36715.7	33061.2
457	ENSCHYP00000002581	ENSCHYG00000001632	GALNT6	0	0	4651.5	4922.34	10821.4	9387.91	11828.5	6367.23	10123.5	10558.3	16018.2	8114.23	19417.5	17026.9	14009
458	ENSCHYP00000002583	ENSCHYG00000001629	CNOT9	76772.6	84539.5	88101.5	90827.8	89138.7	92889	57952	52206.3	53511.9	66309.1	64962.3	69391.1	68925.8	67543.8	68384.2
459	ENSCHYP00000002588	ENSCHYG00000001410	ZNF827	41942.9	0	0	0	67944.4	60418.3	32737.8	28592	30892.2	38035.3	39448.3	45277	32281.3	0	0
460	ENSCHYP00000002592	ENSCHYG00000001635	RAVER1	87920.1	91170.9	96718.7	77912	71637.9	83003.9	112269	111864	96113	69806	65628.6	71274.1	74164.5	64850	76601.2
461	ENSCHYP00000002596	ENSCHYG00000001630	HIKESHI	78804.7	82734.2	66347.7	67673.6	73954.6	85202.4	96641.8	95081.5	75921.1	66603.4	65048.8	86394.9	94982	80862.7	93320.7
462	ENSCHYP00000002603	ENSCHYG00000001641	KCTD10	124018	131353	155611	135751	129397	147174	78136.7	82032.4	75019	87011.3	105767	87181.6	102294	92442.4	86280.3
463	ENSCHYP00000002604	ENSCHYG00000001603	DHDDS	5481.85	5088.11	3773.16	3012.1	3706.11	5654.47	4986.54	2075.27	0	0	0	5111.02	8687.9	3840.87	3497.27
464	ENSCHYP00000002609	ENSCHYG00000001648	FASTKD2	17121.3	17973.7	19220.4	20913.3	17347.8	26587	14138.8	10665.1	12351	15056	11030.4	12728.7	14649.1	13451.5	27378
465	ENSCHYP00000002612	ENSCHYG00000001622	VPS35	509310	484919	486849	549605	544343	522949	477532	489382	489485	565453	537793	573821	538137	556453	530034
466	ENSCHYP00000002615	ENSCHYG00000001628	SIN3B	12532.8	11323.3	10435.5	13881.3	11124	15344.4	7035.62	6216.34	7260.5	14086.5	12036.4	9286.29	8595.21	12103.7	7781.12
467	ENSCHYP00000002621	ENSCHYG00000001655	MYDGF	642788	708204	732879	501906	468377	427671	635804	685405	663412	358873	337051	357953	200942	172392	169261
468	ENSCHYP00000002625	ENSCHYG00000001659	IRGQ	105640	99132	103958	94601.3	95934.8	108191	156612	160194	149159	90582.2	92527.6	87505.7	92387.2	79901.4	77116.6
469	ENSCHYP00000002627	ENSCHYG00000001657	TUBB2A	964155	931013	933121	856385	910133	958594	452294	431198	444193	631275	651226	627310	391809	364337	334183
470	ENSCHYP00000002648	ENSCHYG00000001671	TNFAIP8L1	13968.6	10317.4	19688	8700.9	10021.3	10685	8484.25	6073.56	8304.63	9111.66	10398.5	0	15740.5	13018.2	11277.3
471	ENSCHYP00000002651	ENSCHYG00000001657	TUBB2A	724494	613981	628533	582905	503663	574309	258878	249783	218738	304095	390853	400982	282189	248143	247066
472	ENSCHYP00000002654	ENSCHYG00000001674	CTSF	11513.4	12375	14183.8	15146	13504.8	15913.1	9380.99	13926.4	14872.1	5588.75	3372.44	0	8610.88	9680.66	7199.25
473	ENSCHYP00000002661	ENSCHYG00000001681	ZNF428	85849.2	78252.3	63154.1	56922.5	49493.2	68441.7	54413.7	55780.4	43327.5	0	27498.9	32370.1	30431.5	27298.8	27425.6
474	ENSCHYP00000002662	ENSCHYG00000001675	HK3	33301.4	23357.2	31224.8	36593	32845.1	37573.3	49308.1	54931	41349.2	65441.1	60276.8	48575.5	57017.6	61738.8	62350.8
475	ENSCHYP00000002665	ENSCHYG00000001666	BIN2	14279.5	14162.1	11499.9	21445.8	25633.9	20374.8	27846.1	29536.9	31019.1	25112.3	16381.5	18607.1	28147.2	28889.9	29874.1
476	ENSCHYP00000002667	ENSCHYG00000001683	ICAM3	17089.9	14547.7	9053.15	0	0	18524.2	0	19502.4	0	0	16051.3	0	18691.8	0	18200.7
477	ENSCHYP00000002670	ENSCHYG00000001678	NR3C1	71282.3	80097.8	81903.7	91337.7	98084.7	126055	42683.6	55163	41897.5	103932	86438.9	72170.8	89682.9	81445.4	86904.5
478	ENSCHYP00000002672	ENSCHYG00000001593	ANKRD17	87853.8	88084.4	86790.8	84563.4	84248.2	88386.2	59069.3	64278.7	56923.5	59442.2	58069.7	61986	68071	66935.4	64499.1
479	ENSCHYP00000002675	ENSCHYG00000001672	EED	13669	15239.9	16096.8	17922.9	14186.9	16916.7	10268.9	9334.1	8531.94	16291.2	13007.6	13305.9	14066	16656.3	14850.6
480	ENSCHYP00000002680	ENSCHYG00000001682	SWAP70	555738	550471	549993	509408	507862	517161	535240	520637	511020	429086	404459	397361	401441	386479	385312
481	ENSCHYP00000002688	ENSCHYG00000001695	MEAK7	31432.2	40753.2	33050.8	32918.8	32202	33887.3	26944.9	24215.8	22799.4	36073.1	36557.8	39759.8	38937.5	43123.6	43465.5
482	ENSCHYP00000002705	ENSCHYG00000001696	BPHL	13415	16653.9	7002.75	17962.3	13150.5	9270.16	14946	21409.2	14671.2	17327.5	20742	19851.8	14804.8	20918.2	13910.4
483	ENSCHYP00000002722	ENSCHYG00000001704	RNF40	41034.7	40682	36772.4	41022.6	45851.7	48393.2	31136.8	27629.5	28961.6	30376.3	36185.3	36341.5	39530.6	41896.5	39425.9
484	ENSCHYP00000002728	ENSCHYG00000001705	ATG13	36792.8	40327.3	42763.5	28865	26313.5	26458.9	14258.3	20282.1	24235.9	17747.2	0	0	35754	20529.5	26158.1
485	ENSCHYP00000002732	ENSCHYG00000001711	RAD50	59537.4	59305.6	64815.8	77276.6	73404.2	75478.6	48569.9	50049.8	52045.9	74301.4	70954.4	71231.9	69693	74495.9	68330.1
486	ENSCHYP00000002742	ENSCHYG00000001721	COTL1	1.02581e+06	1.02032e+06	1.01975e+06	1.02183e+06	1.07932e+06	1.0008e+06	1.64127e+06	1.48555e+06	1755130	2.04257e+06	1.93004e+06	1.67032e+06	940098	986205	933518
487	ENSCHYP00000002746	ENSCHYG00000001702	UBE3B	5403.15	5776.09	7514.58	5053.61	6022.3	5444.36	4213.51	4092.7	8602.88	3646.59	0	8803.03	9282.55	10927.2	5256.16
488	ENSCHYP00000002763	ENSCHYG00000001731	ZW10	141075	137397	130315	144083	130598	139480	76996	79175.3	70150.6	112793	119921	118557	145706	121126	130806
489	ENSCHYP00000002776	ENSCHYG00000001750	RIPK1	48363	50543.1	44020.1	50373.1	59654.6	55821.3	40425.7	45695.3	32009.9	52093	47115.6	45246.1	60932.3	52168.7	51968
490	ENSCHYP00000002788	ENSCHYG00000001700	CLUAP1	0	5853.51	3458.68	6172.92	7207.25	5382.56	11046.4	3171.69	9001.89	0	0	7110.26	4390.4	7634.32	7201.19
491	ENSCHYP00000002793	ENSCHYG00000001713	PTK7	396803	361663	356232	289703	276579	292574	300107	310112	299735	185978	189030	170140	185439	197415	185376
492	ENSCHYP00000002801	ENSCHYG00000001748	CCS	93038	98537	107159	85394.8	107323	104077	88255.6	88701	78037.5	103563	91317.6	103827	75772.5	75072	77432.3
493	ENSCHYP00000002802	ENSCHYG00000001764	LRG1	517978	538947	546776	523644	535831	564355	1.26233e+06	1.23186e+06	1317070	941937	944187	920841	619655	656800	672819
494	ENSCHYP00000002806	ENSCHYG00000001768	BCL7C	501346	492087	331249	482963	392786	503498	484674	281526	741413	623843	286857	548982	423824	433964	502533
495	ENSCHYP00000002807	ENSCHYG00000001673	TRPM4	21550.8	16954.4	15186.9	13257.3	17131.7	17050.1	8111.24	5987.49	8390.37	10700.6	6607.77	13324.4	10410	11786.7	10574.4
496	ENSCHYP00000002821	ENSCHYG00000001765	AFG2A	29928.9	22940.7	22126.7	23176.7	28025.4	28642.6	15792.5	14076.1	9454.96	17902.1	16893.4	19145.4	31726.5	31467.1	28382
497	ENSCHYP00000002834	ENSCHYG00000001786	NCKAP1L	12312.2	18467.2	18762.4	29920.8	32021	36929.8	23446.1	26734	21189.5	44384	50215	55310	84067.6	87406.6	89557
498	ENSCHYP00000002839	ENSCHYG00000001788	RILPL1	46785.2	43726.5	49679.5	69501.6	54616.7	68663.7	36913.8	39282.4	40173.6	67495.5	68185.5	81357.4	101525	104533	108799
499	ENSCHYP00000002840	ENSCHYG00000001789	PLAUR	784319	748009	758857	518395	493388	462561	251860	277763	266037	218132	223101	242463	49725.5	47131	41348.1
500	ENSCHYP00000002841	ENSCHYG00000001782	USP10	120846	119458	132259	109720	125537	122673	93824.3	98349.9	93922.2	101087	78307.2	77008.9	86804.1	112085	104116
501	ENSCHYP00000002853	ENSCHYG00000001801	KCTD16	261486	240617	238815	322501	340520	379430	454083	461234	421058	400580	530690	494453	436762	414226	459045
502	ENSCHYP00000002860	ENSCHYG00000001783	PRKCB	0	0	8257.44	0	0	0	5582.91	3090.73	0	0	0	8044.78	14649.7	19566.5	19581
503	ENSCHYP00000002862	ENSCHYG00000001804	PLIN4	13564.9	16323.3	0	18813.5	17016.9	14679.1	0	0	0	0	0	0	0	0	0
504	ENSCHYP00000002865	ENSCHYG00000001724	RPS6KA1	18383.6	18822.4	18372.5	23640.5	19277	19469.7	15960.8	14435.5	15629.8	27780.3	21483.7	19892.1	25954.9	22082.1	20450.3
505	ENSCHYP00000002867	ENSCHYG00000001805	MMAB	25699	27455.4	27012.1	30032.7	27004.7	26614.4	37636.1	41597.4	34652.2	21100.3	16065.9	19429.8	13093.1	14908.3	14438.3
506	ENSCHYP00000002868	ENSCHYG00000001791	ARHGAP1	317751	319038	337766	325324	357370	336253	260758	265841	257426	282941	269015	278183	295251	278653	296746
507	ENSCHYP00000002870	ENSCHYG00000001793	CARS1	353840	358889	342871	283323	271376	297381	350970	358969	317105	225099	213391	226116	159384	149245	149323
508	ENSCHYP00000002881	ENSCHYG00000001818	RBM4	333610	345682	335866	352068	336390	341370	193385	212923	181087	262365	257494	243976	352090	320496	311642
509	ENSCHYP00000002882	ENSCHYG00000001813	GPT2	37638.3	42463.6	40555.3	32175.6	28158.2	31818	18226.6	15469.3	15787.1	18013.9	21078.7	17410.7	7919.6	8006.5	11550.1
510	ENSCHYP00000002907	ENSCHYG00000001824	TMED2	312465	346099	388481	343467	377665	284259	154445	147852	186657	257285	220773	230067	195326	210793	238498
511	ENSCHYP00000002912	ENSCHYG00000001808	CPSF6	254188	255991	235563	225593	205620	225217	236369	253681	239704	215786	199890	224568	185226	179675	164535
512	ENSCHYP00000002915	ENSCHYG00000001842	HLA_DRA	20258.6	18345.6	11831.2	9607.17	15455.2	18190.3	6005.25	12730	13460.2	31687.1	7850.56	14457.7	58390.4	43451.1	46738.9
513	ENSCHYP00000002916	ENSCHYG00000001840	MTMR2	65239.7	77007.3	69600.5	69886.7	69911.8	76832.4	63538.7	60373.3	53561.7	67821.5	56111.1	50173.6	78479.4	65291.5	74918.9
514	ENSCHYP00000002917	ENSCHYG00000001846	RBM14	429596	446217	398636	419741	396546	402482	204307	201917	196940	292766	315545	303725	312752	321361	297038
515	ENSCHYP00000002920	ENSCHYG00000001848	DNAJA2	513054	502223	504200	533756	490767	496343	287989	288333	253969	361660	317049	395689	467437	476822	471270
516	ENSCHYP00000002922	ENSCHYG00000001847	SMG9	16864.9	14275.7	16828.8	11220.7	19450	17800.3	11925.4	10644.1	12242.4	29669.9	11596.8	19276.9	13670.9	19410.5	19989.6
517	ENSCHYP00000002923	ENSCHYG00000001844	HDGFL2	101435	94520.6	110239	79368.1	77901.9	88478	55849.5	64331.8	47613.3	35982.6	35769	39626.6	53173.2	51217.5	47529.3
518	ENSCHYP00000002925	ENSCHYG00000001849	EXOC2	84336.3	86602.9	90207.3	104735	106735	120153	66844.8	76028.4	56216.9	103743	113825	117099	128775	124284	131945
519	ENSCHYP00000002932	ENSCHYG00000001839	MYO19	20358.6	15466.2	9842.01	10298.3	11104.8	14975.2	8565.19	10424.3	9547.13	20173.5	0	10861.1	15008.6	21229.1	14710.3
520	ENSCHYP00000002934	ENSCHYG00000001851	MVK	34187.9	33076.6	27488	30516.9	32281.3	31296.2	27918.1	29178	21564.7	23439.1	24584.1	30870.1	23301.4	14966.4	18455
521	ENSCHYP00000002950	ENSCHYG00000001860	TAOK3	19978.7	24560.9	22869.1	27676.6	27595.1	33588.5	23927.6	24610.1	22630.6	31557.8	17817.5	29378.8	41236.3	33568.6	38277.8
522	ENSCHYP00000002954	ENSCHYG00000001871	RBM4B	24638.6	20806	17791.6	12790	13967.6	11167.5	4208.58	8652.56	7168.39	9393.06	0	10004.8	21752.4	20075.3	16792
523	ENSCHYP00000002959	ENSCHYG00000001869	ETFB	461882	438271	470021	470947	487405	500816	421195	419962	416949	381252	356003	370270	365609	333505	358150
524	ENSCHYP00000002962	ENSCHYG00000001874	ALB	9.79881e+07	9.77875e+07	1.013e+08	1.05139e+08	1.05705e+08	1.05541e+08	2.32126e+08	2.31656e+08	237140000	1.64533e+08	1.63719e+08	1.6143e+08	1.45038e+08	1.38641e+08	1.35998e+08
525	ENSCHYP00000002963	ENSCHYG00000001868	CRISPLD2	291934	288602	284622	206792	211106	210133	137784	136331	120925	83743.1	66223.7	62799.8	22590	32486.7	51356.1
526	ENSCHYP00000002967	ENSCHYG00000001880	CTDSP1	15631.7	14279.1	17317.1	15208.3	14882.9	25013.3	19665.1	18190.8	14856.9	18803.3	15884.9	24293.6	22271.6	25041.4	17121.4
527	ENSCHYP00000002985	ENSCHYG00000001883	DDX55	16407.1	18488.3	11542.2	9919.9	12957.7	15792.8	20428.2	20790.8	18962.3	20103.8	10637.3	6044.7	10355.1	13189.9	12336.8
528	ENSCHYP00000002986	ENSCHYG00000001838	ANKRD50	28635.9	39330.5	37736.2	42374.5	29590.7	35341.6	22197.6	23389.9	25269.4	25051.8	26965	27668.4	37320.4	29988.2	24354.4
529	ENSCHYP00000003005	ENSCHYG00000001856	SETD1A	6900.44	10271	13340.8	8535.18	7348.27	10365	6395.13	8834.02	12080.1	13380.1	14342.4	7493.84	8986.66	10857.2	8809.08
530	ENSCHYP00000003029	ENSCHYG00000001906	ITFG1	41155.5	33053.4	28471.8	43323.1	28000.2	37935	18408.7	18963.8	22150.6	19355.7	37588.9	22370.1	17948	22663.7	18657.9
531	ENSCHYP00000003030	ENSCHYG00000001896	UBXN6	70882.8	67014.3	67750.1	79212.6	67343.8	73046	75633.2	60988.7	58031.4	60440.6	46435.9	59446.2	52892.5	55666.3	54095.7
532	ENSCHYP00000003034	ENSCHYG00000001885	F2	2.11409e+06	2.02732e+06	2.05075e+06	1.51343e+06	1.38735e+06	1.4335e+06	1.36902e+06	1.55536e+06	1347310	836379	864455	821736	1.03744e+06	1.06972e+06	1.05479e+06
533	ENSCHYP00000003037	ENSCHYG00000001874	ALB	13589.5	14825.6	13388.5	19125.1	23343.3	29421.9	31475.9	28299.9	37402.8	35117.4	56199.9	76045.1	8510.79	11780.8	6763.67
534	ENSCHYP00000003039	ENSCHYG00000001914	ITGA5	226777	232528	235826	245739	232784	234703	155896	162298	145221	211477	211106	213331	148643	146735	140865
535	ENSCHYP00000003041	ENSCHYG00000001921	CPM	274135	239591	211307	359327	370673	432892	325452	281559	251220	397556	583933	506841	282869	243339	285837
536	ENSCHYP00000003043	ENSCHYG00000001903	FAT4	13301.7	18207.1	16587.8	15211.2	14914.8	11410.6	17528.6	16723.1	15165	12484.3	14524.2	17665.1	13775.8	15895.2	14153.7
537	ENSCHYP00000003044	ENSCHYG00000001822	USP28	20920.3	15458	14729.5	21530.8	20598.2	16927.9	12593.1	11598.6	8473.19	24077.6	19640.8	22362.7	29889.5	27984.7	27155.5
538	ENSCHYP00000003047	ENSCHYG00000001925	ZDHHC7	3560.79	4038.26	7342.34	8313.07	4546.02	5944.37	2694.68	2874.94	2929.62	4989.09	4017.3	20633.6	7755.5	3137.15	6820.67
539	ENSCHYP00000003049	ENSCHYG00000001918	EIF4ENIF1	76736	75730.8	76899.3	96369.8	71552.6	97194.2	78289.5	53036.9	41227.8	80275	59181.7	65071	77673.3	77101.9	82320.1
540	ENSCHYP00000003054	ENSCHYG00000001926	ARHGAP32	21707.7	17618.5	17401.5	17076.3	17973.1	27884.5	14834.2	11696.1	14096.4	0	11900.9	7555.29	0	15621.7	12462.4
541	ENSCHYP00000003059	ENSCHYG00000001936	PDE4A	0	4490.56	2735.23	3883.97	2518.48	5339.21	1599.98	406.609	0	1592.64	0	0	0	0	3078.85
542	ENSCHYP00000003065	ENSCHYG00000001937	IPO7	234709	254772	243737	248598	247730	264293	142114	152038	136070	133875	133288	121384	235156	220269	219876
543	ENSCHYP00000003068	ENSCHYG00000001931	TRPV4	309442	304479	295854	321216	308326	301241	168732	193183	170315	195440	169420	175266	33712	39655.6	33296.9
544	ENSCHYP00000003070	ENSCHYG00000001944	FAM76B	5278.48	6338.68	4487.81	5468.85	5494.31	9125.05	7663.22	11564.9	7739.01	9716.53	0	8377.81	8600.47	0	7727.99
545	ENSCHYP00000003072	ENSCHYG00000001939	ARID1A	45106.4	52219.9	43241.2	46369.1	41406.8	49196.2	31171.6	38594.8	31124.1	34263.8	27532.1	20401	43135.3	42152	38982.1
546	ENSCHYP00000003077	ENSCHYG00000001942	GMDS	67591.3	78731.8	74106.8	81085.2	86668.7	91248.5	80928.4	77539.9	69695.3	101310	86684.2	102696	147762	136429	143462
547	ENSCHYP00000003084	ENSCHYG00000001946	MED26	80813.8	58427	56530.3	71031.3	65821.2	52407.9	30554.3	35075.1	30334.3	42227.9	33566.7	58066.1	89300.3	80711	93298.1
548	ENSCHYP00000003092	ENSCHYG00000001930	EIF2B1	106010	104526	95486.9	100345	94477.8	100673	100194	108792	102820	108722	85807.1	95503.4	79085.6	74038.7	78242.8
549	ENSCHYP00000003094	ENSCHYG00000001948	LARS1	427248	431167	437129	396568	377691	419207	303438	331343	310478	412389	390209	395098	303694	303684	296251
550	ENSCHYP00000003100	ENSCHYG00000001952	CHAF1A	6944.86	7709.76	8453.88	5761.16	0	6659.3	0	0	0	0	3288.78	0	6376.43	0	2604.31
551	ENSCHYP00000003104	ENSCHYG00000001956	TRIM26	107247	83631.6	121071	101315	91498.4	90935.7	67285.9	79889.5	67018	55855.4	31684.8	66362.8	93649.5	82583.8	71832.1
552	ENSCHYP00000003106	ENSCHYG00000001943	AFP	200365	125403	108406	36720.4	42884.2	0	40075.5	13392.1	27626.6	46523.8	61400.2	31688.3	0	0	0
553	ENSCHYP00000003115	ENSCHYG00000001963	HSPB8	68610.1	66839.5	68279.8	61633.4	57398.2	79736.5	37860.2	37162.9	29836.3	24973.4	28140.9	26829	14424.8	19419.4	9526.62
554	ENSCHYP00000003123	ENSCHYG00000001961	NDUFA4L2	171574	156345	151284	148130	144219	179062	64926.3	69609.9	49155.7	50914.5	58713.8	58795.2	26457.8	29244.2	26859.3
555	ENSCHYP00000003128	ENSCHYG00000001962	TFCP2	31830	35953.2	32097.8	37900.3	41904.5	53253.4	37337.6	31731.8	20740.1	29107.5	38864.8	38575.4	50859.9	51705.3	53904.3
556	ENSCHYP00000003131	ENSCHYG00000001968	NAP1L4	174793	169105	170570	158734	141773	157463	135535	157726	116558	90706.6	91006	95972.9	149785	134301	119816
557	ENSCHYP00000003132	ENSCHYG00000001960	KIAA0513	3738.29	0	0	0	0	4242.72	0	3595.75	0	0	6399.82	6135.43	3607.08	5486.27	3923.97
558	ENSCHYP00000003133	ENSCHYG00000001967	CKAP5	244591	236870	236820	237671	236555	246910	203518	209667	191408	163989	164475	162271	121820	120675	117944
559	ENSCHYP00000003136	ENSCHYG00000001973	AFM	248387	313144	280518	379515	340979	379888	776055	784174	719381	588116	641063	600118	488594	500125	500105
560	ENSCHYP00000003139	ENSCHYG00000001975	DHRS11	133515	121599	130625	116623	122300	121667	177326	172948	149041	98603.3	100312	107938	99184.8	88996.8	93736.6
561	ENSCHYP00000003148	ENSCHYG00000001979	DRG1	102879	111669	105101	96874.5	88932.7	95193.2	86278.1	90210.7	80637.2	59169.4	61288.5	53274.4	71662.7	66511.2	75870.1
562	ENSCHYP00000003162	ENSCHYG00000001991	WRNIP1	28624.5	22326.4	30019.7	28473.3	26202.3	32524.3	14415.4	12429.3	18587.4	39502.7	24326	28310.9	30737.4	31433.3	33982
563	ENSCHYP00000003166	ENSCHYG00000001989	SLC35E1	71330.6	66865.5	55544.2	51836.1	53903.7	46068	20352	23110.6	13586.9	28779.1	23603.1	30688.9	29358.6	39882.2	30784.8
564	ENSCHYP00000003167	ENSCHYG00000001992	SHMT2	1.4884e+06	1.31802e+06	1.40276e+06	1.32682e+06	1.23833e+06	1.29742e+06	1.21509e+06	1.24608e+06	1163880	1.09209e+06	1.04491e+06	1.02263e+06	1.16632e+06	1.12599e+06	1.14951e+06
565	ENSCHYP00000003169	ENSCHYG00000001995	TMEM41B	74722.3	60449	67297.2	62804.5	54782.1	63578.3	32458	38109.3	30049	41924.6	47483	53813.3	48716.6	39017	40698.3
566	ENSCHYP00000003184	ENSCHYG00000002009	KEAP1	18111.3	17349.3	15991	13739.1	14585.9	13172.7	13289.7	10290.8	13269.8	16938.3	16861.9	11965.8	17418.4	19820.2	13268.1
567	ENSCHYP00000003185	ENSCHYG00000002011	SERPINB1	99214.4	106526	98111.3	133495	111706	118489	267260	278978	266146	253147	270879	251464	316031	325880	302527
568	ENSCHYP00000003186	ENSCHYG00000002006	MRM1	673732	542562	665402	423786	397046	423838	362122	340626	332307	266933	225810	213216	85798.6	73876.1	89104.9
569	ENSCHYP00000003187	ENSCHYG00000002005	ZDHHC18	8546.66	3440.73	954.26	3523.26	1967.91	0	3708.31	0	0	0	0	0	2434.82	0	0
570	ENSCHYP00000003188	ENSCHYG00000002008	GLTP	78657.2	81258.6	83032.9	87545.3	95714.3	100804	83219.7	84755.5	84226.7	74475.1	80212.7	67850.2	55806.5	48074.3	54412.2
571	ENSCHYP00000003204	ENSCHYG00000001983	NDUFS1	522765	520911	499993	665546	633326	654043	333680	347241	317624	549678	507038	517396	812242	809745	802145
572	ENSCHYP00000003205	ENSCHYG00000002017	CHERP	80973.2	88473.9	95443.8	92179.4	84518.1	96673	57300.6	59885	53411.7	75086.1	66102.2	67504.9	73622.5	74003.9	78036.6
573	ENSCHYP00000003206	ENSCHYG00000002025	SFN	628139	500145	579493	1.28496e+06	748290	1.59069e+06	411069	471056	654964	789339	585038	581148	625146	619440	626208
574	ENSCHYP00000003211	ENSCHYG00000002022	PDLIM4	464992	457280	473181	349619	335582	307589	187124	213628	197698	189926	190053	199804	197916	183398	184629
575	ENSCHYP00000003217	ENSCHYG00000002021	PATZ1	22488.1	23249.6	27462.8	25007.6	23933.8	0	67907.4	0	24551.8	0	0	0	0	56851	55835.5
576	ENSCHYP00000003220	ENSCHYG00000002024	PNKD	15029.4	12642.4	6632.39	8210.94	12166.1	10488.6	7850.62	6420.46	6009.42	0	6511.5	11047.5	14457.2	15267.5	19688
577	ENSCHYP00000003222	ENSCHYG00000002029	NME3	66811.7	68278.5	69429.7	73238	79611.1	87300.1	75359.5	84844.2	74733	76875.3	63419.6	58715.6	104151	128600	106177
578	ENSCHYP00000003246	ENSCHYG00000002055	MRPS34	54245.1	56932.6	52816.5	55744.2	51928.8	58664.4	34224.8	36031.7	38189.7	43892.7	50741.1	31346.9	53435.5	55717.2	52636
579	ENSCHYP00000003247	ENSCHYG00000002051	SH3GL1	453083	463487	445799	493864	485206	554779	500871	526152	486103	512531	489705	502818	480492	497458	478209
580	ENSCHYP00000003252	ENSCHYG00000002045	TCTN2	8492.74	0	5284.38	7310.59	0	0	0	3346.74	6015.41	9746.33	2820.34	9766.46	8878.53	14322.8	8360.91
581	ENSCHYP00000003255	ENSCHYG00000002056	ZNF385A	0	8620.27	5818.07	5115.82	0	8857.55	7198.33	7058.24	0	3119.97	11787.6	0	3930.24	0	10823.6
582	ENSCHYP00000003258	ENSCHYG00000002059	RBM27	31641.7	26289.2	31336.4	31298	31392.8	31996.1	25860.4	26907.5	21806.6	30202.6	25372.5	30758.5	24111.6	26547.1	24144.8
583	ENSCHYP00000003274	ENSCHYG00000002066	STX4	58518.7	64846.9	64332.8	68285.1	55485.1	72025.9	51624.9	51536.3	49223.5	42819.8	48591.6	45959.8	54370.6	66580	68626
584	ENSCHYP00000003275	ENSCHYG00000002070	SESN3	0	27754.4	0	0	25270.5	0	0	0	0	0	28751.8	55893.8	0	0	25789.3
585	ENSCHYP00000003276	ENSCHYG00000002071	CALR3	5.9417e+06	5.87977e+06	4.97052e+06	4.18447e+06	5.00301e+06	4.46582e+06	5.61439e+06	5.74796e+06	5711810	2.62645e+06	1.65539e+06	2.47621e+06	1.95356e+06	1.84534e+06	1.97404e+06
586	ENSCHYP00000003282	ENSCHYG00000002075	CDKN1C	51364.5	34289.3	39990.4	21934	22562.7	29669.6	8942.43	11159.2	8675	0	0	0	0	0	0
587	ENSCHYP00000003286	ENSCHYG00000002074	LRP4	17868.5	20508.6	16901	22812.5	20873.7	26657.1	24466	21898.2	19501.2	19344.1	22629.2	23471.5	34545.5	35394.1	33414.8
588	ENSCHYP00000003288	ENSCHYG00000002079	DNPH1	289498	302802	307549	235477	254825	195670	421279	536788	435677	197449	266545	209260	253394	203713	216568
589	ENSCHYP00000003292	ENSCHYG00000002024	PNKD	50036.4	40203.4	38762.6	42635.4	28427.7	37596.7	16492.7	16071.6	13281.1	19148.4	12942	29510.3	27000.6	34549.9	35514.3
590	ENSCHYP00000003296	ENSCHYG00000002084	AATF	17466.3	17127.9	24384	12000.6	15526.3	13217.4	4962.79	3930.36	5653.05	0	6780.36	0	4583.17	3463.44	3245.64
591	ENSCHYP00000003307	ENSCHYG00000001998	EFTUD2	261842	250526	254550	253566	220652	233899	150244	154654	139249	190816	180045	171569	237278	225146	222006
592	ENSCHYP00000003317	ENSCHYG00000002088	NUDC	596064	609758	584076	513126	497570	497242	559734	551949	569932	376413	358072	349465	308740	313033	304286
593	ENSCHYP00000003322	ENSCHYG00000002047	DENND5A	8513.85	10919.5	9165.16	10632.1	10709.4	10310.6	6767.13	5930.5	4010.15	11663.7	9365.67	0	9370.71	8442.5	8518.8
594	ENSCHYP00000003333	ENSCHYG00000002101	FGFR4	12167.3	26249.1	19349.4	16384	21937.2	4705.84	17718.8	18096.1	11048.3	0	0	0	0	0	0
595	ENSCHYP00000003334	ENSCHYG00000001833	ARAP1	29246	26452.5	26146.1	27335.2	28978.9	29732.4	30399.6	28311.5	25010.1	38157.4	30328.2	24622.7	29973.5	27891.6	31688.3
596	ENSCHYP00000003335	ENSCHYG00000002103	TMBIM1	54072.4	47988.8	53255.1	71554.7	64054	53435.9	48790.9	56569.3	47950.6	36261.7	24525.9	35685.8	47403.2	50737.8	44931.2
597	ENSCHYP00000003339	ENSCHYG00000002117	ENDOD1	169252	170624	165238	222467	234770	227814	160064	165616	142176	175314	167187	193404	219795	207712	196624
598	ENSCHYP00000003340	ENSCHYG00000002116	POLR1H	9389.79	13836.5	8234.86	9914.8	9470.75	0	7829.01	4890.29	10233.2	0	0	0	4510.16	9183.46	5331.42
599	ENSCHYP00000003349	ENSCHYG00000002080	LETMD1	13891.1	22271.3	19940.6	22190.4	20075.6	17869.6	9402.12	12250.1	8780.13	29264.3	18384.1	19230.5	23109.3	28957	28667.9
600	ENSCHYP00000003350	ENSCHYG00000002126	KRI1	100376	83428.5	89136.9	71704.6	70751.1	73479.9	26443.2	28983.8	26609.1	0	11869	19678.2	40073.6	33648.4	34610
601	ENSCHYP00000003353	ENSCHYG00000002104	NUBP2	16409.6	22063.7	12986.4	24259	20364.9	16231.6	7144.3	12888.6	8958.5	29193.2	7795.99	10151.4	37019.9	26030.7	37373.6
602	ENSCHYP00000003357	ENSCHYG00000001854	SLC10A7	12541.7	14283.6	9018.63	13849.4	11358.8	17518.6	5434.06	6127.45	4298.29	24149.9	16541.4	22352.2	19213	15813	18735.7
603	ENSCHYP00000003361	ENSCHYG00000001969	RBBP6	15274	15968.6	16928.9	18124.4	17350.5	22102.1	16911.9	21941.4	11317.2	5212.95	16298.8	14058.1	15608.9	13657.8	10080.4
604	ENSCHYP00000003362	ENSCHYG00000002124	NRP2	103572	112031	102521	122455	122780	131123	177805	184597	172339	189159	167109	190383	164826	165495	164513
605	ENSCHYP00000003365	ENSCHYG00000002134	PPBP	52491.8	57995.6	55586.3	59680.5	66690.1	65675.2	75285	80025.2	69325.2	113361	154982	144865	123781	118471	124677
606	ENSCHYP00000003372	ENSCHYG00000002143	CWC15	58243.5	48613.4	43333.3	37143.4	34482.7	41409.8	28510.1	25568.3	27699.3	14734.9	25279.2	19475.1	32196.7	30164.3	35807
607	ENSCHYP00000003373	ENSCHYG00000002142	IGFALS	351765	365881	350112	329898	312763	344463	549328	538589	461094	369298	364032	365959	344334	339039	342650
608	ENSCHYP00000003383	ENSCHYG00000002114	P4HA2	1.43765e+06	1.41917e+06	1.44264e+06	1.07178e+06	1.03156e+06	993420	916039	984490	984821	689963	646494	674071	673874	672964	639741
609	ENSCHYP00000003394	ENSCHYG00000002158	SLC9A1	16242.3	9540.99	11028.1	9017.74	13887.8	3346.88	5744.01	13054.3	5162.83	52405.7	0	6984.4	8526.32	10629.5	12890.4
610	ENSCHYP00000003395	ENSCHYG00000002157	PIH1D1	20476.5	20126.3	22551.5	19758.5	22413.9	21952.9	14311.5	23427.5	12557.6	15593.7	32965.2	15194.8	16917.1	18531.5	13288.9
611	ENSCHYP00000003397	ENSCHYG00000002156	PRKAB1	36192.9	32210.8	28920.8	35932.9	20738.7	41197	21862.4	15268.2	17260	31890.6	27058.1	27563	32685.9	35122.8	34580.7
612	ENSCHYP00000003398	ENSCHYG00000002159	VKORC1	452025	471296	464257	512612	432223	616894	263822	264989	239433	405373	381328	417235	400341	337123	353424
613	ENSCHYP00000003402	ENSCHYG00000002068	FBXL20	19850.7	22650.1	17848.1	24478.4	19163.4	28107.2	18976.4	19669.3	14774.6	22373.2	15926.1	24677.9	19342	14538.8	15200
614	ENSCHYP00000003403	ENSCHYG00000002146	HSPA4L	13347.5	10750.9	12214.3	12477.9	15981	19720	18940.9	18675.1	20451.5	14126.5	13905.1	13605.4	18464.4	20172.7	23989.9
615	ENSCHYP00000003412	ENSCHYG00000002144	AAMP	59636.2	66461.9	64694.9	54920.3	40032.9	48425.3	37923.5	43703.1	36411.1	26579.3	35410.5	37507	39021.5	51584.2	44166.5
616	ENSCHYP00000003418	ENSCHYG00000002141	LIMK2	15734.2	19437.9	22045.1	18535.5	14018	19478.8	7523.19	11705.5	10471.2	0	9604.72	9483.05	12802.6	17494.1	17017.5
617	ENSCHYP00000003419	ENSCHYG00000002078	TRAP1	1.91525e+06	1.88039e+06	1.95345e+06	1.75553e+06	1.61671e+06	1.78916e+06	2.04142e+06	2.06486e+06	1856010	1.36039e+06	1.29655e+06	1.24056e+06	1.129e+06	1.12181e+06	1.11023e+06
618	ENSCHYP00000003428	ENSCHYG00000002165	PBX2	3217.65	9239.16	8018.19	8108.53	3875.65	7028.58	3491.49	0	1833.59	0	0	9912.86	9544.06	11484.6	11697.3
619	ENSCHYP00000003430	ENSCHYG00000002169	JAM3	131179	128423	133546	109609	98867.5	114946	103330	113908	99253.1	89362.1	86147.4	110963	70669.3	72998.6	62866.9
620	ENSCHYP00000003447	ENSCHYG00000002114	P4HA2	74291.6	70966.6	76666.6	49965.5	50724.9	0	64372.7	74730.1	44421.5	9819.97	0	0	49534	0	0
621	ENSCHYP00000003449	ENSCHYG00000002181	BCKDK	44356.5	41278.2	37091.5	52783.1	37928.6	43224.1	23949	35714.8	23620.1	40263.4	34255.5	30023.4	52572.6	51603.6	47689.5
622	ENSCHYP00000003453	ENSCHYG00000002190	RBM7	32299.3	31969.4	35446.4	28085.2	36606.9	36239.7	18002.6	22769.8	21184.1	26274.1	34639.5	36745.8	34392.9	32564.8	31888.1
623	ENSCHYP00000003462	ENSCHYG00000002133	PYGM	0	0	17449.9	0	0	35028.1	19860.4	19793.2	20247.6	25618.9	19399.4	45600.5	12856.6	0	12347.5
624	ENSCHYP00000003473	ENSCHYG00000002196	AMOTL1	15044.4	8533.75	12439.6	14172.4	12164.9	17730.7	4046.7	4001.73	0	10644.3	12375	0	13173.5	7894.29	8680.06
625	ENSCHYP00000003474	ENSCHYG00000002140	GIT2	141961	138029	139006	161153	162588	158204	106336	119353	115222	130704	133187	116415	176379	187093	173001
626	ENSCHYP00000003477	ENSCHYG00000002067	LRP1	733482	724632	731541	647159	628390	634683	484982	513922	478767	476893	473087	480938	455484	445561	432407
627	ENSCHYP00000003478	ENSCHYG00000002109	C11orf80	12735.7	7227.3	8497.91	12897.4	5978.16	15878.7	0	7537.27	0	9976.42	0	9751.04	12979.2	5541.19	11919.4
628	ENSCHYP00000003485	ENSCHYG00000002161	HAGH	143157	149234	137071	153772	149021	126049	244755	246161	228141	156850	174694	180473	198495	190034	205191
629	ENSCHYP00000003495	ENSCHYG00000002211	KAT8	12265.5	11955.6	9511.92	12062.8	21637.2	16839.9	11064.9	8316.49	11149	12622.9	0	10096.4	11019.9	14487.2	18154.3
630	ENSCHYP00000003498	ENSCHYG00000002207	RAB24	42937.2	27698.1	29172.1	29406.6	37829.3	30007	30898.5	28555.5	35935.3	22343.4	24381.2	15348.7	38778.4	26973.7	32922.3
631	ENSCHYP00000003500	ENSCHYG00000002153	EPS15L1	163051	170488	157627	173373	151258	184650	164577	163581	137830	161422	169974	156176	153482	149634	151576
632	ENSCHYP00000003504	ENSCHYG00000002217	REXO2	1.13751e+06	1.10443e+06	1.06571e+06	1.01758e+06	851602	878306	1.62676e+06	1.60208e+06	1486820	906235	788874	838061	483650	448051	434729
633	ENSCHYP00000003506	ENSCHYG00000002205	EPHA2	304230	313748	292685	296904	284523	293573	318676	333299	276487	216994	214220	224903	155896	140811	140216
634	ENSCHYP00000003509	ENSCHYG00000002200	CIT	10624.9	7357.35	3693.31	8906.51	0	7854.14	11691.9	0	0	0	0	0	0	6933.49	0
635	ENSCHYP00000003510	ENSCHYG00000002219	EDNRA	30489.8	15053.3	15395.6	20392	27643.2	32869.2	14821.8	13071.6	0	21533.2	24837.6	0	34721.5	36624.2	37765.9
636	ENSCHYP00000003515	ENSCHYG00000002216	CREBBP	58099.6	75546.1	65297.7	80020	74816.7	82409.4	55746.1	50034.2	45305.4	60889.6	57843.3	59656.8	68055	78270.1	70978.1
637	ENSCHYP00000003521	ENSCHYG00000002210	MED1	25482.8	25339	21884.8	24351.9	22087.6	22893.8	12293.1	14404	9716.61	5976.08	16275.5	13422.8	19106.6	19798	19090.4
638	ENSCHYP00000003524	ENSCHYG00000002209	IGSF9B	0	0	3514.04	0	4844.63	4289.63	0	0	2800.39	0	0	0	0	0	0
639	ENSCHYP00000003528	ENSCHYG00000002220	PARD3B	22163.4	19159	24441.5	22505.2	24323.9	21337.9	12133.6	15009.5	8496.51	14254	21535.7	0	14846.7	5362.17	11461.9
640	ENSCHYP00000003529	ENSCHYG00000002225	TMEM222	5461.64	4610.74	7066.47	5641.66	6377.96	6923.86	1968.38	2503.82	2475.12	0	6232.46	6465.33	5015.99	1927.88	3593.09
641	ENSCHYP00000003547	ENSCHYG00000002239	ARHGEF19	10124.4	8582.8	11145.5	10024.5	10504.7	8389.69	5208.01	6352.53	4388.33	4187.95	3803.17	5731.34	9610.79	4653.11	2635.17
642	ENSCHYP00000003554	ENSCHYG00000002226	MTHFD2L	5087.47	7815.74	5795.98	6167.46	3859.39	6936.36	5184.87	6711.55	3597.79	6827.56	0	0	7609.19	6109.71	10336.6
643	ENSCHYP00000003556	ENSCHYG00000002241	TCERG1	194219	189527	192993	196379	179272	208796	156999	164940	154096	123639	120525	129954	152541	140000	147607
644	ENSCHYP00000003565	ENSCHYG00000002251	CDK12	13906.1	11464	10769.7	9166.76	12561.7	12214	6208.41	5438.73	4746.66	9260.48	8196.71	0	6991.47	5730.24	7048.9
645	ENSCHYP00000003583	ENSCHYG00000002255	GRB2	238965	257760	242580	219668	219123	189970	196992	184524	182666	169526	173018	178835	164965	151866	158562
646	ENSCHYP00000003593	ENSCHYG00000002273	LMAN2	1.18842e+06	1.15747e+06	1.26028e+06	1.14915e+06	1.14772e+06	1.15571e+06	641306	729528	783771	1.06104e+06	1.06362e+06	1.02316e+06	1.03665e+06	940140	959403
647	ENSCHYP00000003594	ENSCHYG00000002267	PC	134857	130357	121921	132047	125116	138179	75726.6	79711.8	70752.6	104433	115276	109343	137569	136639	138147
648	ENSCHYP00000003595	ENSCHYG00000002255	GRB2	308741	280272	265460	217877	202485	258744	254810	196398	250702	195165	222605	153599	204205	119340	189520
649	ENSCHYP00000003606	ENSCHYG00000002254	ARFGAP2	148199	139011	134548	159402	161138	159558	100870	102288	93701.3	136734	122408	129023	167485	160993	154286
650	ENSCHYP00000003614	ENSCHYG00000002278	ATP6V0A2	69047	69662.6	64225.8	70315.1	70817.4	67606.1	37048	37841.6	34729.4	50699.8	46470.9	57820.8	55956.5	54822.7	52600.5
651	ENSCHYP00000003621	ENSCHYG00000002286	STARD10	8134.06	6175.1	0	2904.26	4776.79	0	3790.92	4906.58	4530.65	9042.13	7732.32	0	1254.63	0	0
652	ENSCHYP00000003632	ENSCHYG00000002291	PRMT9	9688.83	10402	11647	7422.78	0	0	6892.39	6431.39	6678.21	0	10588.9	18246.2	15153.2	9728.2	0
653	ENSCHYP00000003636	ENSCHYG00000002294	FBXO42	32194.1	38530.4	29554.5	27661.5	25546.3	32074.2	19962	20330.1	21005.9	11338.4	20012.3	18191.5	15288.1	11751.4	10131.4
654	ENSCHYP00000003643	ENSCHYG00000002296	SLC25A19	9070.57	8172.85	6854.42	15545.9	8228.95	13656.7	9478.83	12435.4	8251.99	7269.13	13308.8	0	12139.8	17050.2	12275.3
655	ENSCHYP00000003654	ENSCHYG00000002299	EMC8	194110	208074	205015	174622	182848	163797	93414.9	82804.9	98667.4	135937	102601	119275	135623	111566	121461
656	ENSCHYP00000003660	ENSCHYG00000002302	STAT6	86871.7	93920.9	99368.1	106123	102169	99195.7	72249.9	93815.8	82084.6	92965.5	91602.9	93727.3	127703	118126	123487
657	ENSCHYP00000003661	ENSCHYG00000002304	RUFY4	45184.7	0	0	0	15787.9	8676.79	0	10920.1	9361.39	11330.6	15727.8	16623.8	25502.6	27853.7	22091
658	ENSCHYP00000003690	ENSCHYG00000002236	SLC44A2	1.52797e+06	1.33028e+06	1.39836e+06	1.8559e+06	1.87908e+06	1.76125e+06	1.26387e+06	1.17811e+06	1146470	2.29029e+06	2.0559e+06	2.05517e+06	332206	294243	324930
659	ENSCHYP00000003693	ENSCHYG00000002322	FAHD1	54566.3	48692	61761.7	58740	63522.4	70750.8	114647	119368	105636	80352.3	94700.5	91463.9	74581.5	98137.8	84949.9
660	ENSCHYP00000003702	ENSCHYG00000002323	ARHGAP10	11394.2	11675.9	15861.3	21239.4	20203	25871.6	24960.9	23328.8	17211.2	23038.2	23048.2	20344.8	41103.4	33652	31587.7
661	ENSCHYP00000003704	ENSCHYG00000002328	PACSIN3	68354.5	65621.2	69591.7	62387.6	61705.9	60688.8	44408.6	48127.4	46754.8	31932.1	40506.8	37563	18283.8	17506.6	20079.8
662	ENSCHYP00000003710	ENSCHYG00000002329	CD81	479640	464550	479306	493133	490261	476731	297397	259090	223575	488825	447370	429426	264563	206565	244329
663	ENSCHYP00000003715	ENSCHYG00000002334	RNF5	34926.1	51861.8	39655.1	0	41713.2	0	41433.5	0	52078.8	0	33069	28990.2	40082.5	34904.5	34327.1
664	ENSCHYP00000003722	ENSCHYG00000002341	NAB2	18918.1	21081.9	20547	24261.2	17460.9	20761.8	14686.6	13555.2	13618.8	24345.9	15740.1	19248.6	29748.7	30092.2	30742.8
665	ENSCHYP00000003723	ENSCHYG00000002338	SZRD1	39303.3	41740.6	35813.9	25380.9	23864.3	27837.2	18099.2	18494.6	15477.9	8578.92	19223.8	12525.9	15449.4	12043.1	7231
666	ENSCHYP00000003731	ENSCHYG00000002236	SLC44A2	165402	170260	170226	205076	224152	220656	131065	131388	136533	215362	198765	233473	14121.6	17399.7	17184
667	ENSCHYP00000003737	ENSCHYG00000002353	AGPAT1	50547.7	66969	48814.9	86856.2	65526.1	95223.6	32801.7	35337	29224.1	71056.6	81112.8	84489.3	99517.3	104563	97658.2
668	ENSCHYP00000003745	ENSCHYG00000002333	MEN1	15967.4	11022.6	11765.2	6771.88	10879.4	6822.55	13024.5	13171.5	10899.1	8445.02	12932.6	8489.6	20644.2	10050.5	9710.29
669	ENSCHYP00000003748	ENSCHYG00000001855	PICALM	427692	414415	398451	495869	432143	486119	474251	470167	435415	446713	380166	387601	354530	348256	348503
670	ENSCHYP00000003749	ENSCHYG00000002223	ALDH16A1	121776	138040	140953	174674	143575	130559	118770	134109	103458	169084	140852	155411	233219	235747	242207
671	ENSCHYP00000003750	ENSCHYG00000002170	COPZ1	1.03312e+06	950408	1.02221e+06	779576	676708	826057	573421	575742	595422	688855	689756	664794	358050	326949	356994
672	ENSCHYP00000003752	ENSCHYG00000002358	TJAP1	46270.3	43672	38262.1	42585.8	45805.9	45206.8	26345.4	25813.3	18899	25417.4	22460.2	27875.5	31189.2	29795.2	33501.1
673	ENSCHYP00000003761	ENSCHYG00000002360	STARD3	31065.3	19463	15864.6	18490.3	21319.5	22231.4	9600.33	15289.3	0	8107.7	24546.7	17066	32981.4	26605.4	31668.1
674	ENSCHYP00000003762	ENSCHYG00000002372	ADCY9	23162.8	19937.9	17671.8	21795.2	24804.1	22396.9	10830.5	12665.4	7811.17	13875.9	13728	13956.5	14127.1	14721.3	11682.3
675	ENSCHYP00000003763	ENSCHYG00000002339	ACAD10	47141.6	56966.1	47399.1	53558.7	57066.8	65547.5	58533.6	66791.5	56438.4	78392.2	66993	81810.2	88293.5	85786.2	85769.1
676	ENSCHYP00000003764	ENSCHYG00000002373	F12	320189	316387	293923	284447	287482	285041	362149	340407	346983	298256	274544	293906	190300	169890	181020
677	ENSCHYP00000003776	ENSCHYG00000002361	MIF4GD	25150.3	26802.9	24687.8	27721.5	23589.1	18635	15404.6	22282.7	15431.4	20094.1	18884.8	18673.1	15367	16795.8	16171.8
678	ENSCHYP00000003791	ENSCHYG00000002314	NUP107	74381	74075.2	75169.2	81394.7	77347.2	77703.3	45810.4	46524.8	47704.8	71884.4	73277.7	71615	73334.6	74333.9	72945.1
679	ENSCHYP00000003801	ENSCHYG00000002398	DCAKD	23366.4	32496.3	39703.8	35410.2	35342.4	40602.3	14476.2	12607.1	14542.9	23166.4	22552.4	24071	55455.5	43080.4	40847.1
680	ENSCHYP00000003816	ENSCHYG00000002395	PPT2	34912.4	26340.6	24858.8	25286.5	19706.9	17765.7	28165.4	28652.6	26356.2	16474.2	18781.6	12300.6	12450	7785.35	10274.6
681	ENSCHYP00000003821	ENSCHYG00000002403	MTHFSD	24005.2	25494.8	22691.8	30252.2	27707.2	29050.1	19907.5	16994.7	15202	15706.5	16995.1	19374.5	10964.3	15875.3	17578
682	ENSCHYP00000003822	ENSCHYG00000002405	FUT4	27783.6	23962.9	27709.3	39552	21171	29807.4	19835	24218.6	22717.7	44991.7	35030.2	31502	52159	60302.9	43137.5
683	ENSCHYP00000003829	ENSCHYG00000002379	AP1M1	339167	336000	333189	336616	307966	298570	285535	306380	278614	262219	273292	233423	340330	349104	338897
684	ENSCHYP00000003847	ENSCHYG00000002410	ILF3	564021	568677	591841	507128	514349	529755	657523	688904	649052	446592	406489	451129	413249	407356	414882
685	ENSCHYP00000003851	ENSCHYG00000002420	FUS	1.56347e+06	1.47236e+06	1.49829e+06	1.49521e+06	1.33406e+06	1.28795e+06	1.14419e+06	1.09039e+06	937158	1.10187e+06	1.10591e+06	1.08337e+06	1.46685e+06	1.45409e+06	1.35008e+06
686	ENSCHYP00000003852	ENSCHYG00000002424	NDUFB10	263920	258922	269383	343249	320745	345702	151163	175800	174858	240292	289630	261890	530720	474531	487614
687	ENSCHYP00000003853	ENSCHYG00000002429	MRPS7	38439.7	36555.9	33693.2	30880.4	28903.7	27087	17883.7	21639.4	14243.2	20540.7	21133.1	24852.6	38008.9	30957.3	27687.5
688	ENSCHYP00000003861	ENSCHYG00000002244	TNRC6A	15338	28398.6	28689.1	21488.3	21742.1	23516.4	17411.6	18086.8	12891.7	13722.4	10867	17949.5	26166.9	26505.8	22047.7
689	ENSCHYP00000003862	ENSCHYG00000002418	YIPF3	108465	115451	109117	114564	125817	120749	61582.6	56905.8	57379.8	94786.2	79865.4	95003	108327	116028	102871
690	ENSCHYP00000003872	ENSCHYG00000002442	PYCARD	97768.9	109887	103898	108604	95985.2	130976	144611	153879	114154	132007	120605	125674	88701.6	89960.5	93083.8
691	ENSCHYP00000003875	ENSCHYG00000002402	NECAP2	72105.6	79264.7	84437	86946.2	82063.3	72560.2	65279.7	66797.7	62727.5	71865.4	81794.4	78175	78279	79244.4	86277.8
692	ENSCHYP00000003878	ENSCHYG00000002431	NMT1	255546	267505	261444	209116	229427	189761	219397	235503	219524	131585	140411	93122.9	148799	141469	132899
693	ENSCHYP00000003882	ENSCHYG00000002441	CWF19L2	41669.6	30309.6	44730.8	34812.7	34111.7	18306.2	35459.4	39074.1	55743.3	17346.5	16037.2	0	64162.9	38195.2	56547.5
694	ENSCHYP00000003885	ENSCHYG00000002448	TMT1A	0	2700.25	4355.19	5911.97	6666.54	5870.7	4241.05	4499.68	3760.95	0	0	6322	18332.5	18302.9	16796.4
695	ENSCHYP00000003906	ENSCHYG00000002111	SSBP2	17174.1	16712.4	17267.1	16841.9	16763.3	7720.22	13109.3	15914.5	2746.51	15141.5	25811.1	12544.3	16020.8	13564.4	14686.3
696	ENSCHYP00000003907	ENSCHYG00000002447	TNS1	150557	163832	148807	150202	138803	149966	84399.5	103597	90521.8	78280.8	76083.1	78574.6	65904.3	71241.2	66898
697	ENSCHYP00000003911	ENSCHYG00000002464	KDM2A	31888.1	32872.4	26524.3	29228.8	31167.4	34204.8	25443.5	24436.1	21010.8	22387.4	36591.2	24481.4	27124.9	25535.6	28222.3
698	ENSCHYP00000003918	ENSCHYG00000002474	GRK6	4432.12	7091.78	4761.31	6041.66	6009.16	11821.6	6166.18	3872.28	4310.82	4604.63	3627.25	6438.53	3334.28	3966.63	6290.58
699	ENSCHYP00000003930	ENSCHYG00000002446	MYO1A	0	0	0	0	0	0	16298.7	0	0	0	0	0	0	0	0
700	ENSCHYP00000003934	ENSCHYG00000002473	PLCD3	0	1109.46	0	2853.19	0	0	0	0	0	0	0	5489.42	6702.72	4395.56	4450.33
701	ENSCHYP00000003940	ENSCHYG00000002479	FCHSD2	32659.5	36518.7	29625.2	28485	31119	35816.2	25401.1	26752.6	22394.4	28313.7	26225.2	24605.8	22765.4	19441.2	21411
702	ENSCHYP00000003945	ENSCHYG00000002437	ACP2	54882.4	43461.1	51935.3	60142.1	57410.8	44970.3	54030.7	52148.6	44428.1	50110.6	57558.2	58094.2	53264	49900.4	62324.2
703	ENSCHYP00000003954	ENSCHYG00000002495	CROCC	39642.4	54947.5	67781.8	73035.2	70367.9	51601.8	69413.8	52073.2	69810.6	49096.5	65777	47360.3	78064.4	62263.9	75771.6
704	ENSCHYP00000003970	ENSCHYG00000002501	DPYSL3	1.99181e+06	2.08228e+06	2.03837e+06	1.78102e+06	1.8335e+06	1.8228e+06	1.90228e+06	1.96718e+06	1863280	1.46088e+06	1.45842e+06	1.51472e+06	1.30952e+06	1.2409e+06	1.24795e+06
705	ENSCHYP00000003976	ENSCHYG00000002506	TBL3	89356.8	79668.3	69341.4	72695.8	78428.8	85462.8	46078.5	43345.4	31719.6	70701.7	74040.1	57250.6	74362.7	79232.9	86424.1
706	ENSCHYP00000003984	ENSCHYG00000002515	RAB8A	348286	323320	308242	325115	299273	333786	255617	231969	240443	251669	252768	261771	260977	264968	259010
707	ENSCHYP00000003993	ENSCHYG00000002521	GRK2	22397.2	26943.6	17842.1	29428.7	22892.9	28138.2	31224.1	28534.7	24830.4	25358.2	26080.1	24304.2	32342.9	26292.9	27209.3
708	ENSCHYP00000004001	ENSCHYG00000002527	SELENOM	698920	684908	741015	578038	488781	385719	731265	738299	738886	580029	551331	522632	515566	486693	433960
709	ENSCHYP00000004004	ENSCHYG00000002531	BCL3	0	0	0	0	0	2774.86	0	0	0	0	0	0	9228.28	0	0
710	ENSCHYP00000004005	ENSCHYG00000002532	FCGRT	87385.1	90073.2	90851.4	144638	141734	120732	97910.3	149549	120512	160629	153577	139910	300434	281561	268024
711	ENSCHYP00000004009	ENSCHYG00000002490	POLR1C	78098.1	75661.4	85453	71188.5	62644.4	75385.6	61690.5	54664.8	44249.4	57567.8	57848.9	67568.8	70476.6	71600.9	55084.5
712	ENSCHYP00000004011	ENSCHYG00000002526	ALKBH8	0	11846.9	9167.4	15895.1	18315.3	12583.3	13559.6	13377.1	14463.6	0	6618.91	0	12377.9	11860.1	0
713	ENSCHYP00000004013	ENSCHYG00000002533	TPM4	3.59617e+06	3.63794e+06	3.59329e+06	3.19396e+06	3.16902e+06	3.3182e+06	4.35371e+06	4.50081e+06	4424030	1.67587e+06	1.44352e+06	1.41016e+06	2.11372e+06	2.30322e+06	2.1029e+06
714	ENSCHYP00000004019	ENSCHYG00000002512	CORO7	34863.1	36982.3	31758.2	50676	48466.8	49363.1	61689.4	60316.8	57793	65101.4	61764.7	55136.6	83827.1	72426.9	76216.8
715	ENSCHYP00000004023	ENSCHYG00000002542	DIP2B	141450	139017	133762	122725	128750	138667	84587.8	86745.4	78670.3	99325	91013.4	100922	84401.5	81340.2	81572.2
716	ENSCHYP00000004030	ENSCHYG00000002549	ACADS	359418	377113	371027	489220	489054	499136	264171	262801	238438	429782	454189	464381	646838	655934	637653
717	ENSCHYP00000004031	ENSCHYG00000002553	RCN3	5.08279e+06	4.82929e+06	5.10761e+06	4.28365e+06	4.49876e+06	4.5611e+06	4.26644e+06	4.50802e+06	4640440	3.43502e+06	3.33171e+06	3.06489e+06	2.78078e+06	2.63118e+06	2.60989e+06
718	ENSCHYP00000004043	ENSCHYG00000002378	MAP3K6	7029.14	0	4589.96	7416.43	8834.97	23481.2	4314.32	0	3682.67	0	0	0	7027.62	8946.39	13380.3
719	ENSCHYP00000004053	ENSCHYG00000002569	HEXIM1	36942.9	44389.6	34196.8	35547.2	38661.2	30891.1	25103.4	35714.6	27258	22051.7	23684.8	23523.3	40792.4	32544.4	37159.8
720	ENSCHYP00000004056	ENSCHYG00000002573	UNC119B	62920	70433.5	62011.2	64251.6	56746.1	45520.2	46788.2	52162.8	42318.8	31142.9	38975.5	29391.4	52560.1	36117.4	39927.3
721	ENSCHYP00000004069	ENSCHYG00000002580	NOSIP	30283.6	35050.1	32035.7	32254.4	30624.1	34794.7	19688.9	19487.2	20846.7	27013.6	26916.3	17241.8	26990.7	26039	25905.9
722	ENSCHYP00000004081	ENSCHYG00000002589	GFER	34846.8	36670	39182.8	36861.8	29440.5	25705.9	26738.7	27789.1	25400.6	23941.7	24678.1	28617.5	20935.8	19127.5	14936.8
723	ENSCHYP00000004090	ENSCHYG00000002591	MLEC	568930	564380	586227	598761	594189	588751	299073	331090	323936	499632	425990	458270	504607	473082	465443
724	ENSCHYP00000004093	ENSCHYG00000002586	MFAP2	381893	408601	402050	417406	366443	385536	187550	238435	195967	208048	187552	207299	155538	115923	108968
725	ENSCHYP00000004098	ENSCHYG00000002497	GGA3	20194	19884.6	23928.8	21395.1	23159.1	28753.9	27863.9	29805.1	29688.5	26111.2	24887.2	31252.4	20608.8	21193.4	21758.9
726	ENSCHYP00000004101	ENSCHYG00000002577	DNM2	330800	323125	312011	343566	314682	339178	250948	252028	239802	314563	297890	285016	362071	366970	352314
727	ENSCHYP00000004106	ENSCHYG00000002556	RAP1B	2.91253e+06	2.56786e+06	2.70607e+06	2.74632e+06	2.69242e+06	2.81822e+06	2.60843e+06	2.60587e+06	2608570	2.52725e+06	2.58733e+06	2.6605e+06	2.1259e+06	2.14124e+06	2.1031e+06
728	ENSCHYP00000004110	ENSCHYG00000002588	SMTN	125229	124546	119757	145913	116977	110018	95427	98158	110782	109478	77217.4	91638.1	34639.1	37005.4	48734.3
729	ENSCHYP00000004116	ENSCHYG00000002608	CBX5	170866	177572	178815	122668	113664	113662	91512.9	100471	90753.8	54019.3	61115.4	57114.2	100197	86143.5	84242.9
730	ENSCHYP00000004119	ENSCHYG00000002593	RDH16	6256.45	8787.63	9908.71	7912.24	0	3293.18	1234.6	4066.17	2931.73	8321.33	0	0	0	0	0
731	ENSCHYP00000004124	ENSCHYG00000002607	G3BP2	92025.9	96090.3	103721	69259.2	66787.7	71314.1	63040.5	67588.2	54879.9	49174.6	53283.9	49348	74234.2	71786.9	73118.7
732	ENSCHYP00000004125	ENSCHYG00000002604	RPS23	1.59633e+06	1.78083e+06	1.7047e+06	1.66574e+06	1.59493e+06	1.32749e+06	760974	803031	798721	729010	789453	939424	1.66169e+06	1.56042e+06	1.46164e+06
733	ENSCHYP00000004132	ENSCHYG00000002612	DBN1	213252	201301	216775	193930	195130	178091	105341	115164	103359	129520	135848	143723	199015	172035	188385
734	ENSCHYP00000004136	ENSCHYG00000002588	SMTN	222211	277673	253111	145604	113133	132109	74536	74845.3	74504.3	44002.5	67977.6	88138.3	47875.3	47578.9	56342.1
735	ENSCHYP00000004140	ENSCHYG00000002609	MADD	2865.68	0	0	0	0	0	1961.7	1225.05	0	0	0	3197.51	2709.67	0	1866.14
736	ENSCHYP00000004162	ENSCHYG00000002537	DCLK2	2679.98	1948.08	0	5014.53	0	4421.05	3451.94	0	0	0	5344.41	0	0	0	0
737	ENSCHYP00000004163	ENSCHYG00000002599	XPO5	80857.1	81654.3	83045.3	88312.3	91256.3	88234.6	54945.2	57580.9	46559.4	101082	91490.4	95675.6	101763	108595	102151
738	ENSCHYP00000004172	ENSCHYG00000002636	FMNL1	24093.8	25929.8	36300.1	37040.1	32793	42087.1	36958.2	37725.9	27626.2	57295.6	55034.3	55983	81007.2	71985.3	68719.4
739	ENSCHYP00000004175	ENSCHYG00000002630	KLHDC4	109094	116246	132211	87530.7	85158.2	102015	56038.7	69557.1	52100.1	47068.4	41224.3	38337	49243.2	45840.4	52121.9
740	ENSCHYP00000004179	ENSCHYG00000002642	RRAS	123333	118723	128921	112763	95531.8	107805	120765	120342	100460	66755.8	76920.4	58532.6	92720	91680.3	83250.6
741	ENSCHYP00000004183	ENSCHYG00000002645	EHD1	645068	652631	642126	673652	644471	657168	358866	385120	322871	599428	575288	644769	543157	486602	509397
742	ENSCHYP00000004188	ENSCHYG00000002653	BRAP	15065.9	16718.7	12851.5	15414.3	12026.7	21706.1	11805.1	13425.3	12020.5	23790.2	18361	20445.6	13482.4	16383.7	17269.7
743	ENSCHYP00000004198	ENSCHYG00000002660	SCAF1	11333.6	14299.4	12608.2	10111	10159.2	7983.37	7567.63	5586.88	4480.08	4945.12	5344.05	3201.06	7700.63	7709.37	10313
744	ENSCHYP00000004204	ENSCHYG00000002658	SIRT6	11882	12844.8	7673.73	9389.77	10267.5	7988.83	10031.3	9472.68	8101.35	6557.96	6080.29	3828.14	8388.28	9313.26	8532.91
745	ENSCHYP00000004216	ENSCHYG00000002672	XRCC4	44319.7	43060.5	40618	42755.4	41349.3	42158	44248.7	44687.6	38401.5	37898	37401	42833.2	42674.4	46025.7	35636.4
746	ENSCHYP00000004223	ENSCHYG00000002661	POP5	1935.13	3767.5	4439.44	7384.56	0	3035.36	0	4820.69	0	0	0	0	0	0	0
747	ENSCHYP00000004224	ENSCHYG00000002671	NUP85	129167	123691	127490	135197	127961	157624	84995.8	89958.3	74096.1	146763	118974	135777	148953	143424	145165
748	ENSCHYP00000004227	ENSCHYG00000002670	SLC7A5	42173.8	35842.8	36376.9	39029.4	37868.9	25068.7	14186.1	26590.5	25048.8	28230	23386	44115.6	37475.1	35636.3	42803.4
749	ENSCHYP00000004229	ENSCHYG00000002665	ZNF598	45337	39843.3	36859	34989.7	33936.3	36490.8	20827.3	22278.2	22635.1	18100.5	21358.1	23651.7	28030.5	28617.6	27386.4
750	ENSCHYP00000004233	ENSCHYG00000002620	SSH3	27928.7	26567.8	29567.2	31598.9	27449.2	34769.2	23122.6	25329.9	25574.5	35518.5	39893.8	39548.4	43166.5	32654	42979.6
751	ENSCHYP00000004238	ENSCHYG00000002679	TRIM27	7748.09	5828.69	6359.85	8621.82	8960.68	0	7358.65	7735.21	0	7830.43	6300.31	11400.4	8331.73	6498.42	7498.38
752	ENSCHYP00000004247	ENSCHYG00000002682	SPATA20	10221.5	11242.1	7993.37	11757.2	6566.44	10425.6	8047.51	11067.7	7992.79	11266.8	5445.5	12074.2	9828.76	8163.64	11630.9
753	ENSCHYP00000004255	ENSCHYG00000002575	ITGAM	20631.5	22948.6	24622.2	25992.8	27548.1	28856.1	17844.6	17987.4	12803.2	24441.8	19699.6	20329.9	32764	31580.1	25609.6
754	ENSCHYP00000004257	ENSCHYG00000002585	ERBB2	41131.1	34572.4	29697	35507.2	35163.8	37545.2	20811.1	26958.5	11529.5	22701.9	27384.4	32114.2	34997.9	34796.3	28700.5
755	ENSCHYP00000004258	ENSCHYG00000002687	ATG2A	17332.6	14902.8	11346	15374.5	27134.4	20230	3897.61	4712.49	7352.09	13834.2	11840.4	11246.1	22068.7	16673.3	18081.2
756	ENSCHYP00000004266	ENSCHYG00000002699	WASF2	137139	159233	144253	142789	145987	135673	85022.9	81313.2	86134.8	91085	106220	112460	111530	121600	121682
757	ENSCHYP00000004272	ENSCHYG00000002693	IRF3	367541	355081	335160	319927	314324	322657	294206	359500	263607	285791	314873	278187	279848	255430	227002
758	ENSCHYP00000004273	ENSCHYG00000002700	PDLIM7	1.54623e+06	1.59308e+06	1.55016e+06	1.33584e+06	1.26515e+06	1.3165e+06	662717	722991	682167	719759	688344	713260	897647	774152	790120
759	ENSCHYP00000004276	ENSCHYG00000002654	CLPTM1	62968.7	58841.2	58041.3	67035.3	61470.1	62062	67057.2	62198	53290.8	62334.7	59958.4	61882.8	65423	66122.8	69058.1
760	ENSCHYP00000004287	ENSCHYG00000002689	LARP4	69824.9	53007.4	68392.9	43387.1	39079.4	38940.4	18171.4	21339.3	22449.2	27264.1	42562.1	34037.1	26548.7	25305.6	29438.6
761	ENSCHYP00000004289	ENSCHYG00000002711	VASN	82681.8	89561.9	75192.9	94509.1	96206.1	94715.3	190481	213570	170459	76959.5	100362	87382	211737	167318	192072
762	ENSCHYP00000004295	ENSCHYG00000002450	ACSL6	13012	15635.4	13084.7	19975.1	13460.8	21071	12457.9	10623.9	11730	17864.3	16768.2	0	41329.5	34718.7	33094.7
763	ENSCHYP00000004296	ENSCHYG00000002577	DNM2	262585	278204	249813	304464	352876	350941	205379	217519	176894	356964	313591	335406	333136	369168	346406
764	ENSCHYP00000004300	ENSCHYG00000002706	LRBA	13256.8	15517.3	15138.4	17015.8	15314.1	19637.1	11834.5	15838.5	12368.5	23951.1	23700.5	18491.1	19750.4	21063.8	22669.7
765	ENSCHYP00000004313	ENSCHYG00000002411	CADM1	123370	131164	123183	140129	139309	150940	280097	294169	272282	226245	197269	188493	220768	224941	199285
766	ENSCHYP00000004316	ENSCHYG00000002729	DNAJA3	73672.7	75699.7	79171.9	84043.1	94270.2	92752.4	44308.4	45130.1	37545.4	75537.3	81389.6	87427.3	107526	111933	113026
767	ENSCHYP00000004319	ENSCHYG00000002728	CUL5	69685.4	72793.3	78416.9	89700.8	83627.8	99445.3	106902	107812	91503.9	93668.6	98101.4	94173.3	101471	113392	105146
768	ENSCHYP00000004322	ENSCHYG00000002731	GTPBP2	26460.2	30635.9	18844.1	28429.9	23424.9	30069	14190.9	15452	14863	19825	17442.7	12408.2	23652	29319.8	22108.1
769	ENSCHYP00000004326	ENSCHYG00000002656	USO1	770803	772023	775822	783200	772728	816138	701885	734586	684635	815649	749449	817772	821753	804144	812939
770	ENSCHYP00000004333	ENSCHYG00000002733	SUMO2	1.48872e+06	1.47425e+06	1.63839e+06	1.21539e+06	1.30008e+06	1.29907e+06	1.2346e+06	1.34354e+06	1479570	1.13738e+06	1.13897e+06	1.11118e+06	589911	489929	683243
771	ENSCHYP00000004335	ENSCHYG00000002738	AHDC1	33671	7636.28	10907.8	5528.39	8658.64	0	4984.36	4367.75	5072.5	0	0	6050.36	9962.39	6290.23	10961.9
772	ENSCHYP00000004339	ENSCHYG00000002735	BCL2L12	10786	6488.67	6150.5	5878.12	8903.33	5186	8766.53	6073.62	3923.95	14528.5	4900.79	7715.96	8501.81	3824.56	5308.89
773	ENSCHYP00000004347	ENSCHYG00000002741	DXO	12711.1	14582.8	12761.8	13539.8	14355.5	16237	16825.9	17680.6	29994.6	0	6659.74	0	12126.9	13887.2	19823.2
774	ENSCHYP00000004350	ENSCHYG00000002745	HSD17B6	25474.7	26523.9	29660.8	20364.3	21625.2	18078.8	7530.24	11049.4	11213.2	11554.8	13063.6	15900.1	9853.75	18589	0
775	ENSCHYP00000004354	ENSCHYG00000002749	ZBTB7A	21650.6	20873.2	15144.4	16890	12328.8	24816	15147.1	16229.7	17466.8	0	17100.6	12987.1	14208.3	14775.5	14731.1
776	ENSCHYP00000004372	ENSCHYG00000002754	LIMA1	244012	250131	235551	199856	186584	193234	105269	118585	85473.3	181750	183721	167763	122528	120064	119993
777	ENSCHYP00000004373	ENSCHYG00000002755	NMRAL1	157352	150969	149256	156677	164212	166321	209124	229308	214653	157529	174676	158224	243885	247198	239748
778	ENSCHYP00000004376	ENSCHYG00000002759	DOK3	4130.68	3600.53	6153.05	8974.4	10174.2	6963.1	10157.8	10714.9	10512.3	12759.5	8681.5	18055.9	15547	16499.4	17360.1
779	ENSCHYP00000004378	ENSCHYG00000002652	ATP13A2	12688.5	8343.41	8873.55	9913.02	9581.9	8322.7	5509.1	6396.33	7716.36	6809.17	5007.95	14606.5	3757.77	7126.83	10486.2
780	ENSCHYP00000004382	ENSCHYG00000002758	MIEN1	379543	368922	339948	271809	314407	301604	435348	427874	433726	350938	346269	388816	240463	208739	224848
781	ENSCHYP00000004384	ENSCHYG00000002247	ACACA	105230	100242	107491	89756	80756.5	90129.2	45177.2	44312.8	42670.4	70768.3	61425.1	70748.1	78843.7	75370	75851.6
782	ENSCHYP00000004385	ENSCHYG00000002757	TMEM126B	40616.9	47459.9	36297.9	37047.2	38664.2	33354	38300.5	21443	0	0	23982.9	0	35595.6	41900.1	32570.9
783	ENSCHYP00000004386	ENSCHYG00000002764	PRIM1	22681.7	29062.4	17892.6	28240.3	16324.1	26421.3	18314.1	22078.5	18545.3	30068.2	21637.9	24390.2	32549.9	25002.8	32516.3
784	ENSCHYP00000004387	ENSCHYG00000002756	CALCOCO1	40338.5	40080.2	36909.2	35710.6	38361.7	35268.2	42610.7	40727.2	35765.3	28470.5	29661.3	27332.5	12162	9981.24	14239.7
785	ENSCHYP00000004389	ENSCHYG00000002724	NHERF2	63309.1	71997.1	70076.7	53945.3	61015.2	51074.3	57484.9	62118.8	50361	27314.1	42636.5	28475.9	29250.2	47825.3	34520.7
786	ENSCHYP00000004392	ENSCHYG00000002770	TMED1	268892	267316	252779	279426	315246	283655	155142	158061	150087	205550	210490	204713	210368	206083	194075
787	ENSCHYP00000004393	ENSCHYG00000002775	CERS5	67281.5	54745.5	68477.9	54717.5	50400.9	51710.5	24675.3	25207.1	21332.8	29736.4	26822.7	22775.7	43000.6	40084.4	38503.1
788	ENSCHYP00000004397	ENSCHYG00000002778	HMOX2	97221.5	103454	124413	89944.3	86858.8	111645	70020.2	79272.6	70017.4	83785.7	85391.4	81240.3	96550.4	103111	97531
789	ENSCHYP00000004402	ENSCHYG00000002769	PIAS4	2594.66	5801.15	0	7499.51	5467.24	7696.58	3031.07	5712.58	4476.15	4417.54	0	6759.97	5584.09	5174.42	12866.9
790	ENSCHYP00000004405	ENSCHYG00000002780	RFLNA	23393	23005.2	31218.2	34257.4	22285.3	32843.4	19887	14858.7	11415.1	15487.6	14579.4	13365.8	16832.5	17894.4	16159.4
791	ENSCHYP00000004406	ENSCHYG00000002628	ARHGEF17	36499.7	36638.9	37904.7	36624.9	37820.1	38617.7	22160.8	20086	22978.9	28901.7	27939.7	36626.3	26332.4	30332.1	29855.4
792	ENSCHYP00000004412	ENSCHYG00000002785	DDX41	32180.1	34525.3	39556.4	34564.9	39057.9	37377.3	16194.8	17117.9	15305.6	25505.2	22811.4	18707.6	27918.6	28468.9	27076.8
793	ENSCHYP00000004418	ENSCHYG00000002720	VCAN	511331	496300	514055	417253	393677	404083	692284	776974	695122	424208	438453	438429	804667	793175	764949
794	ENSCHYP00000004431	ENSCHYG00000002793	SKIC2	203219	205801	191191	172382	175065	172858	168285	175212	161966	133840	144610	147722	141366	139809	137940
795	ENSCHYP00000004436	ENSCHYG00000002798	FAM76A	0	7074.33	6508.57	7468.44	2529.65	0	5098.11	6270.3	6857.8	6595.46	3429.9	6576.9	4533.27	616.261	0
796	ENSCHYP00000004437	ENSCHYG00000002806	CAND1	401044	419476	431263	453887	469453	481435	483031	473771	455453	375652	359588	363882	459254	458112	444783
797	ENSCHYP00000004439	ENSCHYG00000002808	PPP2R5B	10285.3	9760.35	7328.56	14099.7	14000.2	15047.6	14270.3	13714.3	10245.9	14788.4	13928.4	22586.8	19530.8	18546.4	17348.3
798	ENSCHYP00000004443	ENSCHYG00000002800	MRPS18A	89704.2	115428	86298.6	103641	99175.4	110255	62859.3	71491	69106.8	65441.4	78299.7	76103.6	87031.4	80458.7	74559.8
799	ENSCHYP00000004446	ENSCHYG00000002811	GPD1	0	0	0	1622.89	4980.29	0	0	0	0	0	0	0	15431.9	8018.5	10507.2
800	ENSCHYP00000004449	ENSCHYG00000002813	EEF2	8.58265e+06	8.27489e+06	8.26492e+06	7.3844e+06	7.47244e+06	7.64381e+06	6.28361e+06	6.12678e+06	6371690	6.06102e+06	6.16881e+06	6.17213e+06	6.29919e+06	6.12628e+06	6.15977e+06
801	ENSCHYP00000004452	ENSCHYG00000002809	NECTIN2	85672.9	94613.1	84312	78339.2	77717.6	91998.4	132359	146074	124634	87197.1	70330.4	84256.8	76128.8	69586	73444.4
802	ENSCHYP00000004454	ENSCHYG00000002803	BUD13	13527	11426.3	16739.8	14657.6	5995.46	9588.55	0	9884.83	3850.67	0	4314.73	0	14103.6	7659.22	11706.2
803	ENSCHYP00000004460	ENSCHYG00000002814	ATF7	18041.7	23990.7	19540.9	18624.9	16751.4	22296.6	6949.82	11683.3	11512.6	5807.31	19690.2	21982.7	8210.3	7582.66	7047.39
804	ENSCHYP00000004480	ENSCHYG00000002815	PPP1CA	509863	531033	528197	499020	453220	491589	429563	464356	391412	399223	428410	411112	454840	431719	429627
805	ENSCHYP00000004489	ENSCHYG00000002828	NAAA	18670.5	21587.4	19776.9	30864.9	23971.9	25466.9	13235	15111.4	10749.7	24577.1	33885.6	27075.8	19989.8	30689	36336.8
806	ENSCHYP00000004491	ENSCHYG00000002837	TOMM40	446887	382377	385739	423124	439034	299860	206058	225360	173964	274439	230616	230234	338169	336676	290751
807	ENSCHYP00000004492	ENSCHYG00000002831	COQ5	45283.9	39084.8	34259.5	58539.3	55709.2	51913.4	34953.1	31157.3	33803.7	60226.2	56776.3	47170.9	95435.8	106158	95187.3
808	ENSCHYP00000004494	ENSCHYG00000002575	ITGAM	54378.6	50082.3	60391.4	67853.8	59796	68147.4	36147.4	38402.1	30147	34173.7	34902.7	43536.9	70435.7	68302.4	68247.7
809	ENSCHYP00000004495	ENSCHYG00000002777	BANP	14280.3	14092.2	17714.4	14738.1	20142.4	23232	14708.6	15195.4	10919.1	11924.3	19018.9	8787.98	11145.6	15899	13680.6
810	ENSCHYP00000004498	ENSCHYG00000002823	NCOR2	21407.4	27486	23329.8	17360.3	18050.1	16143.6	9742.85	14538.5	9147.51	5484.87	9793.12	8883.35	14956.4	11666.4	9172.42
811	ENSCHYP00000004505	ENSCHYG00000002847	TARBP2	28851.4	28759.3	25458.9	28342.6	24713.9	31727.8	26011	26822.6	25842.8	17365	25757	32780.3	16590.7	25774.2	29591.9
812	ENSCHYP00000004508	ENSCHYG00000002848	DAPK3	205381	207129	219860	173894	160552	139670	138762	138885	129106	129920	104119	103347	134006	124321	115743
813	ENSCHYP00000004510	ENSCHYG00000002829	ZPR1	70014.1	79289.4	68765.6	69534.1	69885.1	60285	75375.6	92709.5	62234.9	54346.8	53228.6	54422.1	47707.7	41409.2	43098
814	ENSCHYP00000004512	ENSCHYG00000002839	STX12	136425	126717	136891	130925	140949	136561	125237	112691	107237	77304.7	98331.8	97392.3	86542.7	97382.6	91118.4
815	ENSCHYP00000004530	ENSCHYG00000002857	SPINK5	24721.6	34574.4	35950	34991.9	34470.4	20777.4	34777.4	40646.3	28174	20903.3	25649.2	31098.8	10528.5	12507.6	0
816	ENSCHYP00000004535	ENSCHYG00000002846	SMARCD1	54522.5	42823.8	55420.4	55988.4	48813.5	68377.4	38357.5	44502.4	36328.3	42792.3	42840.9	34735	62769.1	72129.8	64624.3
817	ENSCHYP00000004539	ENSCHYG00000002871	APOE	244995	263844	239024	424496	356087	348977	340409	388201	343394	578370	550434	625149	526980	463649	475650
818	ENSCHYP00000004545	ENSCHYG00000002879	TMED9	2.09998e+06	2.15075e+06	2.02864e+06	2.03031e+06	2.09905e+06	1.99203e+06	1.0937e+06	927072	865047	1.49671e+06	1.65552e+06	1.64631e+06	1.4855e+06	1.45342e+06	1.5568e+06
819	ENSCHYP00000004550	ENSCHYG00000002877	IGFBP5	197634	208900	218995	202581	213050	225584	184979	206637	188386	166605	163864	175469	69242	69805.7	61777.9
820	ENSCHYP00000004555	ENSCHYG00000002883	PPP1R8	44376.8	43180	41525.6	38149.1	32608.9	38961.7	40036.4	29197.9	33172.8	24379.2	45357.3	22829.3	32386.3	27162.3	27000.4
821	ENSCHYP00000004557	ENSCHYG00000002881	SRSF9	239261	231941	235399	223345	196269	242646	155614	153133	151521	161915	171001	170932	214083	193835	203187
822	ENSCHYP00000004561	ENSCHYG00000002886	TCN2	34526.9	34558.7	31369.7	25241.8	27222.9	24087	28323.7	35622.2	22012	22797.4	17412	19743.6	15997.2	17416.1	15355.3
823	ENSCHYP00000004565	ENSCHYG00000002889	HAPLN1	1.61491e+07	1.63176e+07	1.68967e+07	2.05492e+07	2.1886e+07	2.06607e+07	1.28372e+07	1.27265e+07	13279700	2.64246e+07	2.9045e+07	2.83023e+07	2.59466e+06	2.70406e+06	2.49927e+06
824	ENSCHYP00000004566	ENSCHYG00000002805	ACAT1	938965	978775	925451	883948	868526	896409	956251	1.0109e+06	891824	560273	579135	620308	481959	524967	476100
825	ENSCHYP00000004573	ENSCHYG00000002893	APOA4	707583	731641	690732	734153	686978	697168	400983	461632	396757	1.03745e+06	1.12038e+06	1.02338e+06	936543	891375	938042
826	ENSCHYP00000004579	ENSCHYG00000002895	IGFBP2	23490.5	15384.9	8341.54	19152.2	9723.05	14715.6	15264.7	21529.4	18279.4	15447.2	13539.5	14538.2	3430.34	3894.7	10793.2
827	ENSCHYP00000004586	ENSCHYG00000002901	B4GALT7	87460.3	92768.9	88426.1	93692.9	89373	94188.8	42337.1	40501.7	40196.8	59566.4	59593.7	66246.9	64400.1	63279.7	55024.8
828	ENSCHYP00000004587	ENSCHYG00000002834	CARM1	107742	117847	115018	111493	110626	131878	78930.2	81707.5	70791.5	104400	100876	108161	110608	100954	108283
829	ENSCHYP00000004609	ENSCHYG00000002914	TGFB1I1	152366	166723	155277	148200	124570	146532	60944.9	58398.7	49020.3	83706.4	74680.2	82036.9	98619.7	87157.5	89349.5
830	ENSCHYP00000004611	ENSCHYG00000002919	RPL37A	889076	744199	842029	705944	760081	590658	315768	464945	245824	398309	472474	412969	590262	578698	792352
831	ENSCHYP00000004614	ENSCHYG00000002917	SCARB1	43307	41406.4	41254	40008.3	49478.2	44162.1	26288.3	22610.3	21383.4	25024.9	35982.1	29314.3	13179.4	4047.62	0
832	ENSCHYP00000004616	ENSCHYG00000002906	SNX15	108228	115034	114932	120310	106768	122736	86684.6	87570	70592.2	114058	108505	125234	118020	122406	120236
833	ENSCHYP00000004617	ENSCHYG00000002929	N4BP3	0	0	213294	0	0	0	263251	285975	306726	328775	363009	0	0	0	530465
834	ENSCHYP00000004622	ENSCHYG00000002933	RPA2	88829	75639.4	85677.1	71145.9	67512.6	55416.1	70448.6	84760.3	75827.4	58737.7	50870.7	49266.4	70134.8	58528.9	57417.9
835	ENSCHYP00000004624	ENSCHYG00000002934	ATP5F1B	6.06831e+06	5.9891e+06	6.50762e+06	6.35041e+06	6.74652e+06	6.28144e+06	4.92752e+06	4.70637e+06	4980750	4.9323e+06	5.19285e+06	5.12064e+06	6.07471e+06	6.48184e+06	6.45105e+06
836	ENSCHYP00000004628	ENSCHYG00000002931	SDHB	572221	518231	526038	718192	693358	747828	393751	427714	373757	677790	727481	699948	906427	938254	931451
837	ENSCHYP00000004631	ENSCHYG00000002920	NELFE	15167.6	12410.8	19161.6	14732.6	11881.5	12691.5	11491.9	12897.8	7639.58	0	13108	12795.2	14166.6	10837	11253.1
838	ENSCHYP00000004632	ENSCHYG00000002943	YIPF2	35559.1	37843.4	29751.6	26324	33808.5	42341.1	0	21820.9	17130.9	22865.5	0	0	37157.9	32934.7	31689.5
839	ENSCHYP00000004637	ENSCHYG00000002915	FAM168A	15580	15496.9	13151.1	11022	17576.2	15252.1	2677.26	7178.7	3483.61	7349.2	0	10325.2	14163.5	19409.4	10373.7
840	ENSCHYP00000004650	ENSCHYG00000002941	RELB	0	5622.68	7570.65	6101.6	0	3868.17	0	3114.35	0	2807.5	3495.78	4806.98	4400.44	4295.07	5218.11
841	ENSCHYP00000004655	ENSCHYG00000002955	AP2A1	610692	600728	583720	630226	607975	599391	445452	461575	451204	611821	620646	626889	512079	504860	505427
842	ENSCHYP00000004663	ENSCHYG00000002964	NHP2	303466	255388	253825	186406	188110	284070	205879	187929	189421	201614	156582	213956	226238	188454	179217
843	ENSCHYP00000004664	ENSCHYG00000002906	SNX15	0	384243	440327	394095	427182	469032	402650	384840	0	0	473006	0	0	362481	309137
844	ENSCHYP00000004668	ENSCHYG00000002948	SMARCAL1	93528.2	97518.9	85745.6	69544.6	51676.6	60848.2	52891.5	43660.5	44271	60191.7	24672.8	43834.1	0	0	0
845	ENSCHYP00000004673	ENSCHYG00000002967	RPS6KB2	17530.3	23426.3	19575	27743.6	25653.3	25533.9	13922.8	10652.8	12166	14557	25113.3	12021	30721.5	27671.8	26432.1
846	ENSCHYP00000004685	ENSCHYG00000002887	SDAD1	8034.36	13199.6	12460.3	9284.5	11587.3	9406.34	4948.34	7770.35	0	0	9429.85	7150.23	8509.79	8326.74	8169.35
847	ENSCHYP00000004690	ENSCHYG00000002970	MRPL58	65417.8	57352.2	60808.7	62524.2	56917.9	68652.5	41863.8	39373.7	37550.8	31843.7	46841.9	42342.9	50185.1	51229.7	47734.1
848	ENSCHYP00000004691	ENSCHYG00000002936	ACSF2	895971	878392	884114	1.12672e+06	1.09572e+06	1.10869e+06	982234	950559	946955	1.0166e+06	993695	1.04599e+06	601307	595239	598196
849	ENSCHYP00000004692	ENSCHYG00000002921	ARHGAP27	5218.02	3049.69	0	5140.93	5863.93	7096.5	7203.25	8137.01	0	5944.8	8194.28	3451.47	0	4973.49	5760.98
850	ENSCHYP00000004696	ENSCHYG00000002975	HNRNPAB	1.08351e+06	976321	1.20415e+06	963270	1.00911e+06	914937	1.00715e+06	954818	1130280	808143	638470	630146	640312	664068	686322
851	ENSCHYP00000004707	ENSCHYG00000002937	EDIL3	1.4493e+06	1.36376e+06	1.37713e+06	1.89645e+06	1.87974e+06	1.77525e+06	1.25963e+06	1.23679e+06	1195300	2.20746e+06	2.12997e+06	2.11957e+06	243621	232133	227600
852	ENSCHYP00000004714	ENSCHYG00000002977	MRPL54	36624.1	27830.9	26764.8	19929.5	27005.1	23016.2	19468.7	31887.7	23346.5	12228.5	9257.42	13110.7	29011.3	21563.1	32376.6
853	ENSCHYP00000004718	ENSCHYG00000002938	PES1	138438	152262	153270	120102	100306	129904	59309.8	60130.2	54709.9	61631.8	50735.2	50396.6	87117.4	99112.4	96817.8
854	ENSCHYP00000004722	ENSCHYG00000002990	CFB	1.79478e+06	1.72959e+06	1.70532e+06	1.73373e+06	1.75705e+06	1.83871e+06	2.85588e+06	2.8447e+06	2854320	2.07022e+06	2.05476e+06	2.14213e+06	1.6086e+06	1.49648e+06	1.46607e+06
855	ENSCHYP00000004724	ENSCHYG00000002992	CDR2L	54734.1	49185.3	49862.7	47465.3	42690.6	49021.7	29342	28526.7	30340.7	29447.3	34299.9	47030.6	33583.5	30982.3	37168.7
856	ENSCHYP00000004726	ENSCHYG00000002991	CORO1B	471855	470577	460924	450771	440645	466686	552823	571747	533596	427451	389038	371507	507239	487676	518313
857	ENSCHYP00000004731	ENSCHYG00000002942	SYNRG	17794.6	16110.1	17571.3	17401.9	16914.2	13840	13897.1	13822	15054	19529.9	16352.8	11644.7	21509.1	22453.8	31448.2
858	ENSCHYP00000004735	ENSCHYG00000002953	SIK3	54723.1	54401.3	54219.4	51203.4	44415.2	54960.3	24577.2	29746.6	21258.9	36986.2	38925.5	37162.3	35773.9	32175	37148.6
859	ENSCHYP00000004736	ENSCHYG00000002999	SAC3D1	0	11711.1	3526.56	13984.1	9870.95	8905.67	6680.65	5579.35	4325.61	0	9299.34	16639.9	6956.18	0	0
860	ENSCHYP00000004737	ENSCHYG00000003000	PGLYRP2	49454.3	47689.4	47336.2	45411.6	49510.1	42061.5	116263	134121	109317	53588.5	48992.8	48463.6	76090.8	59755.8	64372.4
861	ENSCHYP00000004739	ENSCHYG00000002997	TNNI2	0	0	0	0	0	0	0	0	0	25951.6	0	43232.9	0	0	0
862	ENSCHYP00000004746	ENSCHYG00000002993	ATM	12588.3	12636.8	8541.12	11730.3	12698	10971.7	6176.84	5560.52	0	7518.19	16121.8	10954.5	19329	18945.2	20708.6
863	ENSCHYP00000004762	ENSCHYG00000003001	SMARCA4	57568.2	59678.1	58696.4	62681.8	57613.5	65124.6	35857.5	38644.2	35193.7	25668.1	25171.2	31656.6	49816.4	48682.6	44540.9
864	ENSCHYP00000004763	ENSCHYG00000003012	CXCL10	35729.9	24956.1	16488.8	44933.4	35425.9	38039.1	60888.3	76415.8	45104.8	173488	159777	171738	3831.12	0	5282.14
865	ENSCHYP00000004768	ENSCHYG00000002855	ARHGAP17	60432.4	51657.5	60444.5	66763	69909.7	58264	41868.5	54208	55527.8	58743.1	57971.6	55978.9	73223.5	69154.9	63776.8
866	ENSCHYP00000004778	ENSCHYG00000003017	XRCC5	149265	141243	145782	159413	139189	161387	167826	166577	156049	140178	149430	171072	120544	113654	116560
867	ENSCHYP00000004785	ENSCHYG00000002983	RUSF1	51095.7	56244.5	57714.9	57342.7	50787.1	50888.5	25293.2	26531.3	21274.8	40005.5	42675.7	40660.1	60325.4	60424.9	46863.8
868	ENSCHYP00000004792	ENSCHYG00000002971	BAZ2A	13469.3	14777.4	10105.8	12683.6	11635.7	19887	8330.98	11067.4	4201.76	6181.6	11490.8	6968.92	9918.27	8369.92	8234.21
869	ENSCHYP00000004793	ENSCHYG00000003030	CTSD	2.72515e+06	2.6424e+06	2.44914e+06	2.35252e+06	2.36972e+06	2.96981e+06	3.57754e+06	3.5122e+06	3260810	1.94042e+06	2.047e+06	2.17548e+06	996191	928565	892715
870	ENSCHYP00000004795	ENSCHYG00000003027	ZC3H18	67670.4	59509.7	47064.8	62546.9	54142.4	51482.6	31007.2	33088.5	45528.1	33986.7	38611.2	33408.2	54392.4	37633.9	47024.5
871	ENSCHYP00000004801	ENSCHYG00000002792	ATXN2	57266.2	58351.3	58072.3	47200.7	42295.6	41810.9	34895.7	37588.7	38247.6	32043.2	30148.3	38453.2	45037.1	38755.9	38393.6
872	ENSCHYP00000004816	ENSCHYG00000003054	PPP1R37	8177.53	9953.6	8207.47	9269.45	7603.01	9875.41	6037.57	6800.19	13926.4	7527.46	9947.87	6436.29	12540.3	11797.6	11740.7
873	ENSCHYP00000004821	ENSCHYG00000003023	DHX37	21307	22626.9	22771.3	20017.6	17761.9	21162.8	11902.7	13938.2	10427.8	12645.4	16960.6	16116.7	24675.4	24553	20623.2
874	ENSCHYP00000004824	ENSCHYG00000003058	POGLUT3	56157.9	65409.1	53767.7	58548	50645	58183.3	86488.6	100960	86430.1	49834.7	40416.4	41562.4	37316.1	33130.8	33395.5
875	ENSCHYP00000004827	ENSCHYG00000003064	CYBA	27282.7	22752	25778.5	38161.5	39815.4	47092.1	21232.5	28756	21027.4	58114.9	45062.8	52018	71540	61706.2	74722.5
876	ENSCHYP00000004828	ENSCHYG00000003066	CHAD	6.11141e+06	6.48802e+06	7.10066e+06	1.00085e+07	1.09127e+07	1.07403e+07	8.59004e+06	8.75657e+06	9758340	1.43203e+07	1.34403e+07	1.43069e+07	1.81004e+06	1.63763e+06	1.62124e+06
877	ENSCHYP00000004831	ENSCHYG00000003067	PLEKHM1	6438.8	6011.17	9024.32	15191.7	14746.4	18618.8	10916.2	8446.65	18001.2	23515.4	14869.6	17215.9	38249.1	35092.7	32893.6
878	ENSCHYP00000004840	ENSCHYG00000003068	RAB6A	48514.2	41010.4	42970.3	47173.5	42176.7	26498.2	31765.4	25580.8	35082.4	54637.2	40865.4	29515	22377.9	24394.6	26632.5
879	ENSCHYP00000004843	ENSCHYG00000003075	LRRC59	3.69949e+06	3.9547e+06	3.73735e+06	3.74957e+06	3.88147e+06	4.15465e+06	2.48375e+06	2.41721e+06	2264750	2.47109e+06	2.74068e+06	2.5744e+06	1.9862e+06	1.84373e+06	1.80758e+06
880	ENSCHYP00000004849	ENSCHYG00000003077	MRPL14	27007.6	28870.2	26941.6	28901.3	33742.8	35471.1	12295.4	23119.5	16213.5	23019.1	17229.4	0	21273.6	31423.5	22602.9
881	ENSCHYP00000004850	ENSCHYG00000003068	RAB6A	1.02865e+06	964693	1.04321e+06	875653	865158	852911	864010	895060	899092	748910	674875	655755	593785	652904	626082
882	ENSCHYP00000004852	ENSCHYG00000002897	TSC2	39690.3	38524.1	42723.7	43786.1	50043.6	54366.9	31347.6	28331.6	21184.9	56415.3	43402.5	52109.8	56232.9	52254.5	54091.5
883	ENSCHYP00000004869	ENSCHYG00000003016	MATK	9680.51	10007.6	8650.76	32767.7	31860.5	35758.8	24212	23638.2	20043.6	39380.5	36224.6	31824.5	63614.6	64888.6	54969.8
884	ENSCHYP00000004872	ENSCHYG00000003081	PAFAH1B2	958633	902961	878621	745297	781911	711092	1.22186e+06	1.27963e+06	1222050	898131	928460	850463	574568	749478	534676
885	ENSCHYP00000004882	ENSCHYG00000003089	RBMS2	47327	59101.6	48155.9	44996.4	44293.5	59159.7	29538.5	26593.1	24844.6	19694.6	20603.5	16192.8	28069.1	27589.6	25480.4
886	ENSCHYP00000004884	ENSCHYG00000003088	ZNF713	48719.3	49616.2	38064	44090.2	54273.9	60217.8	22335	31071	25332.6	39296.5	32098.3	34151.3	50627.9	50576.5	44230.8
887	ENSCHYP00000004885	ENSCHYG00000003093	DDX10	99210.9	119078	121065	103373	98886.3	48954.3	87858.8	92045.1	55421.8	82590.4	0	40522.3	65104.5	52915.4	40889.7
888	ENSCHYP00000004891	ENSCHYG00000003094	MVD	307225	332974	297922	220843	229148	234027	369232	385288	350037	128121	125733	149041	81619.6	74673.4	65728.1
889	ENSCHYP00000004894	ENSCHYG00000003049	PXN	56074.3	58833.8	56513.5	60539.7	48017.6	63305.4	33882.8	38807.5	34835.1	41334.8	43586.2	52257.7	86541	69411.4	67353.9
890	ENSCHYP00000004895	ENSCHYG00000003090	DDX52	13719.2	15970.8	21979.3	24682.6	14283.7	15498.9	8387.28	7358.35	6584.15	8779.63	8818.73	0	15241.9	12817.7	17144.5
891	ENSCHYP00000004917	ENSCHYG00000003106	MRPL27	86718.6	111533	86569.7	125377	77214.7	79037.2	72263.9	51134.7	76123.3	107588	60318.3	95815.4	106219	106928	126122
892	ENSCHYP00000004920	ENSCHYG00000003110	AACS	109882	111146	98685.2	87254.8	74584.9	86836.8	60234.3	66209.9	61715.1	48478.9	50132.6	50597.5	54534.6	51010.9	49396.9
893	ENSCHYP00000004921	ENSCHYG00000003104	NIPSNAP2	360797	375503	354869	448763	427261	389561	368182	363158	347862	355004	326593	328947	285849	271896	262277
894	ENSCHYP00000004928	ENSCHYG00000003097	MRPL48	33556	31713.3	27651.8	26820.2	27711.5	28689.5	35172.9	46412.1	30877.3	8438.01	21284.9	21021.8	28347.3	24854	23999.6
895	ENSCHYP00000004929	ENSCHYG00000003048	C2	292745	305187	292670	232898	226340	214171	315497	348691	314363	188267	188786	193917	138432	129969	121449
896	ENSCHYP00000004935	ENSCHYG00000003111	FBXO38	17317.9	17051.3	13400.5	18762.2	12399	21771	10447.6	9733.88	7142.2	16835.2	15852.6	17467.4	14317.6	14214.1	16870.8
897	ENSCHYP00000004938	ENSCHYG00000003118	NCKAP5L	10802.2	8559.64	0	0	20643.6	0	0	7761.56	0	0	4522.05	0	0	10712.8	6411.71
898	ENSCHYP00000004939	ENSCHYG00000003117	TRAPPC6A	5312.74	5767.61	6197.88	7985.85	7678.01	6647.34	7787.49	6973.74	4893.26	6803.3	9418.18	3241.23	7023.25	7536.87	7139.09
899	ENSCHYP00000004944	ENSCHYG00000003110	AACS	137525	114477	124318	119245	131858	147560	73578.5	66730	70825.5	111901	128767	94154	119343	114524	114388
900	ENSCHYP00000004947	ENSCHYG00000002923	MGRN1	19889.3	22969	17785.7	17987.2	20935.2	15798.1	9213.65	6553.92	8538.36	15377.5	13399.3	13690	13449.5	11780.2	19052
901	ENSCHYP00000004948	ENSCHYG00000003119	AIP	131150	127358	125247	128336	115415	121009	83001.4	91348.7	86618.5	93565.3	102728	94397.4	109512	104501	104558
902	ENSCHYP00000004949	ENSCHYG00000003126	APBA3	42599.2	34906.8	38337.1	48429.3	39888.2	44818.2	16287	21934.1	30078.3	37461.6	30134.2	28618.2	28087.9	29712.9	29182.3
903	ENSCHYP00000004953	ENSCHYG00000003131	PSPH	81532.1	88299.9	92867	88534.1	97622.3	86025.6	165320	165514	175322	151577	126045	166726	133677	120562	143312
904	ENSCHYP00000004954	ENSCHYG00000003132	XYLT2	6857.98	6167.55	8282.79	6443.44	11332.7	7125.96	9295.55	8297.57	6429.46	0	1699.8	4557.36	7309.4	8039.12	7791.72
905	ENSCHYP00000004955	ENSCHYG00000003133	COA4	15633.2	15886.5	11098.9	13589.5	10819.2	8011.91	9390.54	17170.5	9588.04	7031.24	9526.29	11548.2	7335.5	6793.76	8179.65
906	ENSCHYP00000004958	ENSCHYG00000003109	TMEM63B	28457.2	30588.1	30255.4	30997.2	31975	36124.6	17344.7	18292.7	15144.7	19935.5	27736.3	23865.1	19447.5	18464.1	13371.7
907	ENSCHYP00000004962	ENSCHYG00000003123	SPI1	22455.1	0	12815.2	34891.6	0	35409.3	24139.2	29412.3	19806.6	32671.1	0	46126.4	30816.2	44094	32957.9
908	ENSCHYP00000004973	ENSCHYG00000003137	PHETA1	13118	4041.92	0	14473.7	11134.4	18739.6	11657.5	8122.84	9519.54	19278.9	10683.7	23890.2	49391.9	44465.3	42132.8
909	ENSCHYP00000004978	ENSCHYG00000003116	CLK4	6493.02	6804.5	9945.29	7005.82	0	0	6826.41	11674.2	0	0	5355.98	0	0	0	0
910	ENSCHYP00000004981	ENSCHYG00000003138	BLOC1S3	10572.9	7377.76	12362.9	7560.02	5408.64	9799.39	4416.97	6597.67	2100.85	14905.3	3715.95	14495.7	11463.6	19872.5	7332.67
911	ENSCHYP00000004983	ENSCHYG00000003037	EYA3	17365.5	25349.3	14372.7	13421.5	22618.6	22869.7	8762.72	8874.09	7684.67	9417.72	15360.2	18738.7	12539.4	16578.4	13738.4
912	ENSCHYP00000004984	ENSCHYG00000003079	RASA1	63488.4	65912.6	63991.3	100444	88280.5	83851.8	103454	113784	97560.1	134938	137849	120905	156571	153426	148832
913	ENSCHYP00000004985	ENSCHYG00000003140	ZFPL1	236403	219811	255058	203294	193282	164490	148418	155859	133909	158072	175926	110959	194731	178740	185498
914	ENSCHYP00000004998	ENSCHYG00000003145	SLC39A13	19714.6	19117.8	18827.5	20937.8	10874	16754.9	8408.1	9378.43	7571.9	0	8455.33	11642.2	18542.9	21195	12122.1
915	ENSCHYP00000005003	ENSCHYG00000002595	RAPH1	215058	200370	180417	195421	183098	193525	118180	136454	112963	128372	138901	160633	138447	137995	129781
916	ENSCHYP00000005007	ENSCHYG00000003147	NUDT16L1	14038.5	9722.48	9322.86	14212.1	4866.79	0	9415.7	6141.5	6193.18	0	8326.47	0	7581.5	14407.9	4347.3
917	ENSCHYP00000005012	ENSCHYG00000003143	PAAF1	48276.2	60809	49803.3	60409.6	52887.7	48118.6	46197.6	36287	41787.6	51992.5	62239	48699.7	65221.5	62994.5	59558.5
918	ENSCHYP00000005014	ENSCHYG00000003153	TMBIM6	66005.6	80465.7	78416.8	50819.4	56712.1	56827.4	22083.5	33718.6	47900.1	50683.9	59091.4	39396.3	72495.6	59386.3	57008
919	ENSCHYP00000005015	ENSCHYG00000003129	WIZ	20739.2	19090.3	23507	16227.4	11543.9	10966.3	10551.8	8645.02	4348.94	8723	7891.17	14242.6	14506.6	14003.4	11249.5
920	ENSCHYP00000005016	ENSCHYG00000003152	MED25	30319.5	23988.4	10333.7	20902.6	17568.7	17067.1	12012.2	13909.1	9927.67	14802.9	9581.32	0	14747.8	23357	16772.5
921	ENSCHYP00000005018	ENSCHYG00000003155	CTU2	7844.66	7021.33	7822.9	7413.22	0	11706.4	7278.44	4275.16	4968.38	13840.6	7470.59	4775.13	11209.6	11953.9	11472.3
922	ENSCHYP00000005023	ENSCHYG00000003103	SIDT2	51939.5	56241.8	48493.5	52818	59818.4	60295	29638.9	24185.2	33659.8	34554.6	23572.8	35786.6	27587.4	19859.3	21449.3
923	ENSCHYP00000005033	ENSCHYG00000003172	SPRYD4	84227	80043.5	85560	66175.5	56942.6	64076.9	89378.3	80939.8	79955.3	60042.6	59712.8	66862	35624.5	41927.8	40367.8
924	ENSCHYP00000005034	ENSCHYG00000003166	PITPNM1	25738.2	30325.6	26429.3	28056.1	29704.7	28733.2	20685.6	23590.2	21422.1	25277.1	27869.7	32219.9	19720.6	21758.2	13041.1
925	ENSCHYP00000005059	ENSCHYG00000003175	RCC2	243021	249214	248150	222502	214202	212273	199795	215290	203114	136901	150230	151132	174892	178764	171665
926	ENSCHYP00000005069	ENSCHYG00000003185	PSMC3	427535	449582	458890	458155	437413	460989	286528	291375	278068	413462	453018	442103	447116	427816	420759
927	ENSCHYP00000005075	ENSCHYG00000003162	NUP54	78387.1	71103	74831.3	81465.4	82909.5	87988.9	55926.6	63853.4	50343.4	86730	84323.1	89130.8	79055	78922.1	77977.1
928	ENSCHYP00000005079	ENSCHYG00000003179	VPS51	57477.6	50632.2	45315.2	60891.3	49793.3	57455.6	37987	34987.8	29848	61232.2	58213.9	50114.7	72003.5	67702.1	61564
929	ENSCHYP00000005093	ENSCHYG00000003199	KDM8	884.969	13730.7	0	7964.31	0	0	11513.5	12119.9	13187.1	17094.2	17842.8	7722.58	0	0	0
930	ENSCHYP00000005102	ENSCHYG00000003204	TAGLN	3.47087e+06	3.21915e+06	3.27634e+06	2.48367e+06	2.58088e+06	2.60187e+06	2.91205e+06	2.89888e+06	3176230	1.03157e+06	1.03183e+06	983391	645090	688039	674854
931	ENSCHYP00000005111	ENSCHYG00000003211	SUMF2	126981	138574	130721	108201	110131	112563	135477	140355	121460	87089.5	74997	77501.9	63253.7	57289.9	53794.7
932	ENSCHYP00000005113	ENSCHYG00000003212	NSMCE1	14956.6	13272.1	9309.11	0	10657.6	11250	5326.98	8732.34	14645.9	0	8496.51	0	8672.28	0	0
933	ENSCHYP00000005118	ENSCHYG00000003205	GOSR2	89245.1	94077.4	82651.9	118514	98338.9	82859.6	49554.1	87842.7	60236.4	55052.8	91164.8	90337.7	113137	135926	88037.9
934	ENSCHYP00000005120	ENSCHYG00000003198	IRAK3	0	0	0	7911.14	4427.67	11904.1	3063.09	2760.73	4453.41	11637.5	13198.9	3782.5	9318.34	12942.8	9846.18
935	ENSCHYP00000005124	ENSCHYG00000003214	SLC15A4	23564.3	26751.7	25268.1	33728.8	32535	29992.6	0	15559.3	12814.1	25851.6	32859.6	23940.1	33130.2	34031.2	33248.7
936	ENSCHYP00000005133	ENSCHYG00000003219	AKAP8L	22084.1	21911	20034.9	24132.3	24492	27103.6	10615	14510.1	12657	9399.11	13408.7	12454.2	22137.1	17773	17100.5
937	ENSCHYP00000005135	ENSCHYG00000003189	FDXR	69965.5	69971.2	73693	67186.8	71703.9	79823.5	76429.5	85501.2	66956.2	53880.8	53790.5	56271.6	70940.6	64280	73434.8
938	ENSCHYP00000005140	ENSCHYG00000003228	ORMDL3	406625	484516	419605	349028	382613	403457	145247	207928	159124	280195	251339	288239	368592	287831	273132
939	ENSCHYP00000005141	ENSCHYG00000003234	APOF	3466.53	11900.2	9658.92	18759.2	26837.2	30246.7	18961.4	23758.3	27413.3	73543.6	57360.3	74405.4	35601	37105.7	35654.5
940	ENSCHYP00000005147	ENSCHYG00000003231	ABI2	30884.3	32903.4	22993.2	27536.2	25134.9	28304.7	17839.4	10237.3	17671.8	21648.6	28828.4	34490.6	36351.3	39312.1	37242.1
941	ENSCHYP00000005148	ENSCHYG00000003223	ARHGEF10L	34990.9	35975	32470.3	26577.2	28813.4	35291	46176.2	30391.6	20428.6	33780.6	41245.6	35005.1	41158.3	26315	30891
942	ENSCHYP00000005149	ENSCHYG00000003210	FMNL3	143933	152617	148641	169387	162843	180999	98406	95169.3	94613.4	140233	150997	150128	189435	174312	188027
943	ENSCHYP00000005150	ENSCHYG00000003235	GATB	15448.1	13505.5	14063.5	14696.1	19755.4	13456.2	20747.7	23001.3	10862.2	23249.9	10684.3	0	16153.7	18170.1	14681.8
944	ENSCHYP00000005152	ENSCHYG00000003222	GCN1	263767	262088	260835	254713	248414	258538	120621	123939	109665	203251	191568	191384	228373	224689	220457
945	ENSCHYP00000005155	ENSCHYG00000003238	CCNH	4662.83	4807.71	5521.39	6281.51	6500.54	7200.97	5543.74	3275.01	6224.24	9631.79	6802.48	5689.32	4555.89	5531.92	4876.54
946	ENSCHYP00000005172	ENSCHYG00000003255	CHCHD2	214628	188890	210584	179889	132753	169939	133183	111239	120456	80566.9	77029	97852.9	74379.1	79221.9	82527.2
947	ENSCHYP00000005180	ENSCHYG00000003249	STAT2	33978.5	34446.2	32993.3	43922.4	39260.8	41230.9	29031	33405.2	25609.4	41823	51378.3	34029.3	57354.2	58991.8	55544.4
948	ENSCHYP00000005185	ENSCHYG00000003261	SLC29A1	46484.6	65477.7	59637.7	112125	86996.2	74633.6	55431.6	63860.9	36129.7	122841	133819	126164	115907	75154.6	111234
949	ENSCHYP00000005187	ENSCHYG00000003236	PIEZO1	102830	119336	118399	135311	126964	141325	78881.7	80526.6	70704.3	110922	114125	109726	72178.1	74388.3	75129.7
950	ENSCHYP00000005194	ENSCHYG00000003265	CYP20A1	377668	367498	379074	369513	367714	383120	185980	187880	186578	283181	295972	284413	288982	293349	296087
951	ENSCHYP00000005197	ENSCHYG00000003257	RNF214	66541.4	75445.9	60628	61615	70609.9	63041.5	62529.4	53218.5	50335.2	66801.6	36518.5	53243	67125.1	72189.5	63127.7
952	ENSCHYP00000005205	ENSCHYG00000003276	MGAT1	141403	139847	130430	132901	129455	143085	75250.2	79911.9	68153.6	121573	117138	113405	144495	130254	151033
953	ENSCHYP00000005208	ENSCHYG00000003229	RDX	749717	792290	731687	683347	730630	724405	1.0327e+06	1.02735e+06	954775	642169	604981	620422	634262	609102	587672
954	ENSCHYP00000005217	ENSCHYG00000003242	TM7SF2	8248.28	7351.9	8287.74	28265.4	16989.3	19074.7	10944.6	15563	15560.3	16134.3	8761.79	15198.8	9002.49	7179	9577.8
955	ENSCHYP00000005234	ENSCHYG00000003274	SEC14L2	16954.6	24289.2	24308.7	16739.3	20140.5	21186.8	29550.4	29316.5	23576.6	15218.6	21111.1	23205.1	13313.9	12119.9	14277.6
956	ENSCHYP00000005238	ENSCHYG00000003301	ZNHIT2	0	0	0	108346	128000	59469	0	51496.6	0	65489.6	0	71271.6	32056.9	62617.7	69083.7
957	ENSCHYP00000005239	ENSCHYG00000003288	HSP90AB1	3.57771e+06	3.49599e+06	3.6902e+06	3.11634e+06	3.18908e+06	3.22213e+06	3.57495e+06	3.66194e+06	3727410	1.92346e+06	1.93546e+06	1.90553e+06	2.11064e+06	2.07448e+06	2.10114e+06
958	ENSCHYP00000005240	ENSCHYG00000003299	TMEM104	20039.1	25158.3	20446.3	22982	23839.4	15823.6	7845.79	11119.3	8695.05	20267.3	3503.54	11886.2	26121.8	31446.5	23618.9
959	ENSCHYP00000005247	ENSCHYG00000003290	NBEAL1	47767.4	51257	49173.6	52545.4	46852.5	51540.3	27244.8	32180.7	30367	44043.6	38776.4	42194.4	33396.6	33760.5	33011.9
960	ENSCHYP00000005263	ENSCHYG00000003311	PAN2	20477.4	7698.84	9697.49	14114.9	15989.3	16338.5	9839.74	11259.5	8787.48	11494.7	14849.1	6192.68	21290.7	15455.6	14349.9
961	ENSCHYP00000005269	ENSCHYG00000003209	EHMT2	29752.2	27013.3	25528.7	26044.4	28535.6	32819	20236.1	21073.3	13690.9	25797	23279.8	24260.8	25274.7	31460.5	26161.6
962	ENSCHYP00000005281	ENSCHYG00000003217	SCARB2	111672	101910	104662	167960	136651	182303	130569	126575	97571.2	239424	203881	271028	251384	235566	242547
963	ENSCHYP00000005283	ENSCHYG00000003322	CNPY2	1.27205e+06	1.24983e+06	1.28929e+06	1.02466e+06	956358	1.03687e+06	1.35199e+06	1.38613e+06	1362120	507089	492117	467678	472756	431575	416300
964	ENSCHYP00000005285	ENSCHYG00000003323	SLC35B2	438182	448171	448553	477111	462866	479014	216600	230601	192984	418277	435027	440971	240011	264344	242436
965	ENSCHYP00000005293	ENSCHYG00000003325	NAT9	5761.1	8379.18	2758.93	4065.39	5693.91	8991.67	6624.53	6245.69	8874.27	8605.18	9062.57	0	8663.73	11992.3	8195.1
966	ENSCHYP00000005308	ENSCHYG00000003345	LLPH	10648.3	12702.3	8401.56	12645	8915.5	10733.1	7873.72	7518.06	6591.25	0	13552.8	18036.1	18137.5	11460.9	12425.1
967	ENSCHYP00000005310	ENSCHYG00000003327	PNKP	35741.9	39881.9	43374.2	42068.8	37849.7	42010.4	50290.5	54580.7	47288.1	38456.5	34220.2	27542.7	33842.2	33517	33714
968	ENSCHYP00000005314	ENSCHYG00000003320	HVCN1	18774.1	26777	9434.5	45842.2	46010.8	38744.2	45744.9	45998.8	37277.5	59950.4	60661.7	81042.8	66520.5	51736.2	71495.8
969	ENSCHYP00000005319	ENSCHYG00000003350	NFKBIE	12718.5	15245.4	10522	9606.03	13210	18337.8	12705	9650.15	15060.4	0	8283.68	0	15971.7	9388.47	13695.6
970	ENSCHYP00000005320	ENSCHYG00000003291	GUSB	237321	240276	232116	289932	268945	277097	594013	622646	561909	445159	456415	461798	443664	434540	430489
971	ENSCHYP00000005323	ENSCHYG00000003333	CELF1	194129	162218	164863	163019	149642	142779	126674	131699	114238	104555	108176	123609	159260	151194	135158
972	ENSCHYP00000005330	ENSCHYG00000003344	CS	1.44851e+06	1.49176e+06	1.46599e+06	1.52665e+06	1.49142e+06	1.39311e+06	2.19193e+06	2.14058e+06	2346120	1.5058e+06	1.41243e+06	1.40052e+06	1.09473e+06	1.18937e+06	1.15216e+06
973	ENSCHYP00000005333	ENSCHYG00000003240	HEATR6	37944.1	37530	34315.4	38030.4	42710.1	42359.8	20825	23002	18826.9	27169	26671.7	35625.6	37092	35985.6	34301
974	ENSCHYP00000005334	ENSCHYG00000003351	PGRMC2	734385	725255	697570	760947	730009	741273	440123	404550	373189	564167	530749	655864	818268	771153	731910
975	ENSCHYP00000005341	ENSCHYG00000003355	MRPL49	50996.2	48086.6	43867.4	58878.7	38572	50861.6	31030.9	35532.3	26348.9	35477.1	30081.1	39439.7	54493.9	61455.8	65029.3
976	ENSCHYP00000005347	ENSCHYG00000003352	PSMD3	745620	750491	769725	747921	751388	818276	562187	545197	529523	877356	836462	838955	710642	751075	722778
977	ENSCHYP00000005348	ENSCHYG00000003359	PCF11	35165.1	29465.7	26407.2	29593.8	22972.4	37366.7	22242.6	23717	27253.5	24401.3	21173.3	28882.2	31159.7	28987.6	22470.8
978	ENSCHYP00000005349	ENSCHYG00000003331	NSF	270607	290267	268310	319184	315286	340691	186704	196981	162546	282570	277364	290651	379614	360795	371266
979	ENSCHYP00000005355	ENSCHYG00000003362	FDX1	157064	169749	150427	142049	112042	108643	153903	179298	174064	113498	98366.6	82664.5	61864.6	66332	66920.3
980	ENSCHYP00000005361	ENSCHYG00000003361	PTPMT1	8143.76	15687.4	20165	16078.4	14097.9	10186.6	3324.45	11092.1	7005.73	12135.2	3763.78	7276.18	7231.04	3763.58	3557.58
981	ENSCHYP00000005375	ENSCHYG00000003374	COQ10A	13448.5	15038.5	10915.6	14949.6	12831.5	12987.7	0	8422.29	9261.29	0	0	10737.8	13060.4	12839.2	9388.05
982	ENSCHYP00000005376	ENSCHYG00000002986	PCBP2	2.35599e+06	2.44285e+06	2.33925e+06	2.36532e+06	2.39236e+06	2.48305e+06	1.6186e+06	1.57481e+06	1501740	1.78489e+06	1.67871e+06	1.81353e+06	1.84008e+06	1.90803e+06	1.90044e+06
983	ENSCHYP00000005377	ENSCHYG00000003378	STBD1	108412	100208	87752.4	123892	117656	129949	87321.5	116438	73597.5	214203	177804	228666	51081.5	65000.8	51200.3
984	ENSCHYP00000005378	ENSCHYG00000003364	NHERF1	43153.5	40710.1	38524.7	43103.3	35476.2	45005.6	58575.3	68764	60266.2	26481.8	38942.2	40368.2	56148.3	51239.2	50511.3
985	ENSCHYP00000005380	ENSCHYG00000003339	NOTCH3	8504.52	17286.4	11723.6	24943.8	20420.4	20513.5	12435.8	16938.1	26963.1	23684.2	19287.2	31496.9	20882.7	21250.6	20857.1
986	ENSCHYP00000005383	ENSCHYG00000003375	SYVN1	73566.1	82338.3	86498.7	75543.3	88372.5	99503.9	40450.4	48501.6	42831	64029.5	73508.1	56993	80802.7	93172.4	74911
987	ENSCHYP00000005385	ENSCHYG00000003380	RAB30	11748.8	11882	9076.5	14212.7	15471.8	12872.3	7714.19	7263.63	6194.74	15566.5	7045.51	11895.3	10039.8	11366.2	8630.8
988	ENSCHYP00000005386	ENSCHYG00000003373	AKT1S1	18884.9	14828.9	7638.39	11379.4	11494.5	0	12961.1	7256.02	1678.51	4881.29	7878.43	9159.25	13155.5	16809	10544.5
989	ENSCHYP00000005394	ENSCHYG00000003225	LDLR	0	7147.51	6801.09	7234.76	4578.37	10737	3472.58	6287.48	6603.2	0	0	0	6218.96	0	0
990	ENSCHYP00000005403	ENSCHYG00000003388	MSRB3	66147.7	70495.5	58955.5	74701.9	57872.3	43141.1	65584.9	68667.3	51907.4	47387.3	29873.7	43576.1	29533.4	35244.2	21338.8
991	ENSCHYP00000005410	ENSCHYG00000003389	CEP164	0	4745.41	3386.67	0	0	0	0	0	0	0	0	0	0	0	0
992	ENSCHYP00000005415	ENSCHYG00000003395	MED18	25692.5	28600.6	27082.8	28389	22217.6	32762.7	13686.3	22485.5	17068.5	19120.9	30162.3	25244.7	23806.2	18938.4	15609.2
993	ENSCHYP00000005421	ENSCHYG00000003243	COL1A1	1.09153e+07	1.14347e+07	1.09559e+07	1.13017e+07	1.09628e+07	1.20218e+07	7.74167e+06	8.33893e+06	6889310	1.1103e+07	1.12991e+07	1.16008e+07	1.4479e+07	1.51068e+07	1.44733e+07
994	ENSCHYP00000005422	ENSCHYG00000003393	AARS2	40578.2	35865.9	34434.7	36825.3	32574	41595.8	22325.8	26858.4	16996.1	38010	43460.7	35876.1	49796.6	45923.3	50690.9
995	ENSCHYP00000005431	ENSCHYG00000003158	FN1	8.89729e+06	8.77336e+06	8.8645e+06	7.07653e+06	7.00376e+06	6.91935e+06	4.29133e+06	4.15248e+06	4145580	3.66242e+06	3.74806e+06	3.80548e+06	4.77325e+06	4.80163e+06	4.79654e+06
996	ENSCHYP00000005436	ENSCHYG00000003408	TBC1D17	32169.5	36067.8	34572.2	45424.5	44132.9	46807	32128.9	30834.4	32694.1	47118.7	42123.5	41924.2	62919.1	60544.1	66288.6
997	ENSCHYP00000005440	ENSCHYG00000003399	NDUFS3	184103	189382	181201	257164	243033	254595	119176	134652	109827	171781	193779	198211	333795	319870	323007
998	ENSCHYP00000005444	ENSCHYG00000003411	PRCP	136131	139679	128157	150551	131306	151639	244355	255937	227049	147457	144682	149236	147968	148854	146496
999	ENSCHYP00000005445	ENSCHYG00000003413	SPC24	27232	38447.5	37858.9	34661.4	19203.1	34064.6	18091.9	24906.1	13138.2	15683.5	28607.5	23093.2	27665.8	33485.7	25791.5
1000	ENSCHYP00000005453	ENSCHYG00000003415	ANKRD52	10103.9	12944.4	8490.4	9729.52	7431.62	0	6202.47	3606.18	0	8534.07	0	7891.5	7149.6	0	8970.73
1001	ENSCHYP00000005458	ENSCHYG00000003418	LEMD3	91924.3	96319.7	95227.2	94610.1	90274.9	95911.5	54927.5	49069.2	45675.2	69729.6	67312.2	74922	77474.1	77033.3	69574.3
1002	ENSCHYP00000005460	ENSCHYG00000003385	RAPGEF6	0	6150.33	3603.43	7312.9	5699.98	9703.89	2197.71	5454.76	3789.57	6374	6160.83	8928.34	6400.64	3790.12	5300.59
1003	ENSCHYP00000005461	ENSCHYG00000003264	PIP5K1C	8382.05	3542.72	3605.25	7127.91	0	0	0	5339.34	0	5183.03	3622.81	6520.68	3417.29	5008.79	8979.78
1004	ENSCHYP00000005469	ENSCHYG00000003423	SF3A1	256749	261519	271382	252729	240725	263164	199975	209648	200380	181479	174677	196611	191022	193051	189377
1005	ENSCHYP00000005475	ENSCHYG00000003428	WDR12	106703	135525	123998	96596.2	100693	94107.2	61513.7	74188.5	59209.2	75479.3	58750.2	92140.5	128991	86825.7	94655.7
1006	ENSCHYP00000005476	ENSCHYG00000003426	KANK2	130403	130103	114486	116840	110193	116996	66886.1	75745.7	72122.9	81906.3	80682.6	84637.6	92835.4	91090.6	88061.1
1007	ENSCHYP00000005487	ENSCHYG00000003436	TRIM41	5231.06	8117.68	0	9884.29	7589.41	0	0	9983.15	0	2650.59	0	0	9718.22	0	10330.9
1008	ENSCHYP00000005489	ENSCHYG00000003440	NDUFV1	335034	332708	332592	394308	408805	376742	203224	209370	196701	326899	340952	335969	471920	444761	452762
1009	ENSCHYP00000005490	ENSCHYG00000003441	RAB35	214230	191602	177673	206480	174453	142818	123699	137592	114651	149490	137010	144503	183383	202286	224008
1010	ENSCHYP00000005497	ENSCHYG00000003439	CAPN1	326637	320771	328096	335612	333802	330616	369865	385322	361645	364675	337905	351684	430967	421520	417958
1011	ENSCHYP00000005499	ENSCHYG00000003445	ZBTB44	0	0	0	0	3712.8	0	0	0	0	4630.54	0	0	0	0	0
1012	ENSCHYP00000005504	ENSCHYG00000003438	PPTC7	30226.5	27211.6	17228	22106.4	21842.5	18908.7	24061.8	25997.5	22396.9	13030.2	19958.8	24746	33185.7	23881.6	26996.9
1013	ENSCHYP00000005510	ENSCHYG00000003437	MTCH2	199549	209298	202228	275950	251618	268156	145293	141633	137214	254924	235840	247397	332756	326694	323023
1014	ENSCHYP00000005522	ENSCHYG00000003370	GLYR1	46727.9	48731.8	37832.7	46732.2	41686.1	47581.6	36463.2	44822.6	35670.4	43614.6	47492.7	41043.1	53484.2	53534.4	48905.4
1015	ENSCHYP00000005534	ENSCHYG00000003469	TBC1D10A	59303.5	60887.5	55873.1	65332.5	59307.7	75122.7	37076.3	36203.2	31362.3	46230.8	50349.7	42351.1	61064.9	58381.5	59616.8
1016	ENSCHYP00000005540	ENSCHYG00000003473	NUP62	74939	74411.4	83154.9	79032	83306.4	78349.3	58423.6	64062.8	53143	68016.7	70225.7	73321.1	74951.1	61924.6	68989.6
1017	ENSCHYP00000005546	ENSCHYG00000003447	TOLLIP	128863	130062	126094	144907	148719	144958	113172	116172	108429	145588	153956	144523	142293	134430	132893
1018	ENSCHYP00000005552	ENSCHYG00000003463	ILVBL	117709	127954	126887	146137	149216	128628	90076.6	87728.3	82337.3	117918	133783	134138	215597	204876	217974
1019	ENSCHYP00000005556	ENSCHYG00000003483	CACTIN	6783.32	7588.1	6772.97	4046.17	9775.88	6811.79	0	6526.79	0	932.136	2402.16	0	3034.51	3627.97	3858.25
1020	ENSCHYP00000005559	ENSCHYG00000003484	CKM	0	9740.24	4794.79	6988.5	4040.71	8480.99	23392.7	21965.2	23135	47588.5	38593.1	121583	26643.6	21984.1	21577.3
1021	ENSCHYP00000005561	ENSCHYG00000003479	ARFIP1	124227	133838	121525	130372	118822	129617	92366	104054	81992.7	82623.2	89632.4	97963.2	88672.5	77810.5	66778
1022	ENSCHYP00000005581	ENSCHYG00000003499	TENM4	28935.2	29056.8	25579.6	32232.8	31905.3	30093.9	31289.5	26982.1	25853.8	30057.1	29916.3	34089.8	57351.6	51729.9	79902.5
1023	ENSCHYP00000005585	ENSCHYG00000003490	ABLIM3	17308.1	24514.1	27567.5	34055.1	47191.7	22318.4	19254.8	26260.5	29292.2	29668.7	31278.3	32600.4	23274.4	17065.1	26531.7
1024	ENSCHYP00000005586	ENSCHYG00000003494	DOCK6	55188.4	63963.1	59070.1	63409.8	58076.3	67643	38645.9	35819.7	36917.1	59570.6	61493	61612.2	62282.7	63634.1	55168.4
1025	ENSCHYP00000005597	ENSCHYG00000003406	ASL	48837.1	52778.3	48374	74568.8	66174.3	76058.2	132206	128225	121045	121421	101093	102567	146120	141094	135268
1026	ENSCHYP00000005601	ENSCHYG00000003502	CDC5L	152491	150704	148420	143333	134894	145955	101579	109865	98680.2	108201	112976	117681	127619	125391	127688
1027	ENSCHYP00000005602	ENSCHYG00000003497	CASTOR1	40278.4	39257.8	46199.7	36021.4	37960.8	47686.4	74124.3	73804.5	83676.2	69256.2	58065.9	72513.1	64104.1	45623.3	79618.4
1028	ENSCHYP00000005607	ENSCHYG00000003512	SYDE1	16303.4	17089.7	14904.9	22368.6	16351.5	16332.8	9511.39	10095.6	19009.2	20174.5	13409	8902.77	15035.4	16788.8	17135.9
1029	ENSCHYP00000005608	ENSCHYG00000003513	NEU1	43893.7	41720.2	40617.8	41335.6	47927.4	47475.8	36429.5	41334	34560.5	45866	41328.5	38314.4	62005.8	55526.9	57472.3
1030	ENSCHYP00000005620	ENSCHYG00000003332	GTF3C1	29416.6	28680	29443.1	31843	29078.4	33107.1	16494.9	18123.9	16209.9	25529.9	23257.2	23928.7	35596.9	34136.9	31023.8
1031	ENSCHYP00000005633	ENSCHYG00000003521	GIPC3	25263.9	32125.4	31979.9	32034	33823.6	37897.3	29966.6	29860.4	36629.5	33596.1	25840.2	31063.6	21311.4	23304.6	23387.2
1032	ENSCHYP00000005640	ENSCHYG00000003492	MEF2C	65054.4	54660.4	59073.9	66660	59895.1	71112.6	48036.1	53541.1	48025.8	38624.9	40697.4	39842.6	49084.7	41786.6	34208.3
1033	ENSCHYP00000005642	ENSCHYG00000003526	POLA2	22086.5	21942.5	22382.9	23231.7	21154.2	19649.1	19422	19813.9	13550.9	22279.7	32258.5	26032.9	27863.2	29540.2	20567.6
1034	ENSCHYP00000005652	ENSCHYG00000003523	ALDH2	946076	941889	933525	847179	814515	810701	914858	928338	847125	706325	754754	755757	430044	408955	402538
1035	ENSCHYP00000005653	ENSCHYG00000003535	BMPR2	20970.6	13182.3	11338.1	15043.7	16496.5	12490.2	8846.36	10687.8	10572.6	0	0	19221.7	10247.2	14306.1	5724.03
1036	ENSCHYP00000005661	ENSCHYG00000003544	HSPA1L	369910	424296	365569	430928	406332	456229	492817	553878	464682	466875	492699	469252	437960	416589	405804
1037	ENSCHYP00000005662	ENSCHYG00000003529	GPN3	11355.4	6434.83	9292.18	0	6795.65	7919.17	6011.54	4738.62	0	0	4980.66	9948.91	5720.47	11355.3	4738.59
1038	ENSCHYP00000005664	ENSCHYG00000003543	LIF	47046.1	41550.5	46021.9	32798.5	32510.6	43517.3	39339.2	44752.8	40037.9	33063	21099.5	26704.2	20777.8	30416.8	19961.7
1039	ENSCHYP00000005666	ENSCHYG00000003528	ATIC	396080	397455	388187	352876	352167	354661	525156	545279	495011	372658	360511	369885	272666	286695	268280
1040	ENSCHYP00000005670	ENSCHYG00000003538	HMG20B	21705.9	10505.1	12583.2	9689.75	13072.2	9508.13	7233.71	5251.52	7769.12	0	0	5782.44	0	5893.3	7622.03
1041	ENSCHYP00000005684	ENSCHYG00000003554	LSM2	333001	345518	336937	351769	354163	267186	454794	442863	481633	292510	292340	341109	335549	298500	314020
1042	ENSCHYP00000005690	ENSCHYG00000003557	UNC93B1	21035.1	3482.06	0	5798.48	6540.83	0	0	5941.91	0	0	4357.16	6952.24	19473.9	11195.5	23145.5
1043	ENSCHYP00000005701	ENSCHYG00000003452	MED24	59349.9	54344.3	59709.4	66903.4	62527.4	56260	33576.9	36309.9	35892.2	49688.1	44913.6	49756.7	53753.1	46824	52653.9
1044	ENSCHYP00000005712	ENSCHYG00000003384	C2CD3	26398.1	26198.3	38943.5	60688.4	57233.8	55418.6	34678.6	35016.1	37841.4	27922.3	28974.2	49257.1	0	0	10988.9
1045	ENSCHYP00000005719	ENSCHYG00000003567	ERCC2	19466.2	22280.3	17516.8	24812.8	26348.4	25059.7	11450.7	14458.3	9757.74	17404.1	19375.8	20822.8	33275.7	24507.2	31062.3
1046	ENSCHYP00000005720	ENSCHYG00000003564	TRIM2	15788.2	21229	15877.8	20217.1	25488	19567.9	19572.2	21392.6	24724.5	26647.8	21207.4	16349.4	22836.8	13125.8	16095.5
1047	ENSCHYP00000005724	ENSCHYG00000003429	RIMBP2	76732	60227.4	56362.9	74554.3	65447.1	55902.1	46459.2	54075.9	44185.6	48787.7	55675.2	31331.4	31203.7	24329.2	16336.3
1048	ENSCHYP00000005727	ENSCHYG00000003580	SP1	61982.1	69742.5	40209.2	63519.4	42856.2	57917.9	48024	27606.4	21297.8	34807.2	32219.9	28666.9	41811.9	37250.7	34782.7
1049	ENSCHYP00000005728	ENSCHYG00000003585	CCL14	0	7198.52	12955.8	13389.9	18318.6	9680.03	22324.3	10836.7	15680.3	22942.6	20751.7	16664.8	18126.1	12278.1	23847.3
1050	ENSCHYP00000005733	ENSCHYG00000003583	AFAP1L1	5028	5980	6340.46	5723.7	4230.54	9847.62	4222.86	3740.04	3467.11	0	5576.16	2326.89	3391.01	3542.9	8546.98
1051	ENSCHYP00000005737	ENSCHYG00000003587	NABP2	15868.7	20242.4	19759.3	22370.2	19339	24659.3	19063.7	13542.2	24401.7	15224.3	13869	20681.1	21766.1	19452.9	14541.3
1052	ENSCHYP00000005740	ENSCHYG00000003579	NOP58	197847	195082	208532	201921	187517	205012	110653	113639	95340.1	115021	132628	143868	193402	210637	209783
1053	ENSCHYP00000005744	ENSCHYG00000003588	DPF2	43612.5	56236.8	48141.9	57517.2	56851	50297.7	33088.8	38446.2	26701.1	38296	44287.9	48008.3	51610.8	46800.2	45368.5
1054	ENSCHYP00000005751	ENSCHYG00000003598	CCL16	27382.8	39710.7	34132.8	45125.8	48788.7	57996.4	52012.4	50227	62593.5	44303.4	71820.8	73691.8	3493.26	0	0
1055	ENSCHYP00000005755	ENSCHYG00000003603	SP7	130958	119044	106531	120391	110340	121879	60392.3	52825.2	53024.6	62336.8	60464.6	75511	78754.7	79020	68623.8
1056	ENSCHYP00000005762	ENSCHYG00000003591	ANAPC7	20317.1	23008.5	21289.2	22717.7	23718.3	31517.8	15417.7	18400.3	10413	24183	18998.1	18011.2	27343.5	25743	21580.2
1057	ENSCHYP00000005763	ENSCHYG00000003599	RUNX2	4274.02	0	5158.62	4034.29	3332.87	6435.93	0	0	1042.92	3925.91	8140.55	1558.61	4266.08	3949.18	0
1058	ENSCHYP00000005764	ENSCHYG00000003610	CETN3	15180.6	14084.7	12505.5	12973.1	17224.2	10953.2	8592.42	12036.3	8952.12	3560.43	6286.41	0	8115.34	11792.1	5615.45
1059	ENSCHYP00000005773	ENSCHYG00000003620	PPP1R13L	12438.9	14627.4	14561.2	11741.6	5997.46	12065.4	6087.15	8485.14	3370.77	5432.69	12088.5	0	12329.1	11137.6	9942.69
1060	ENSCHYP00000005775	ENSCHYG00000003576	GNS	117462	107434	110045	154693	158647	163900	356566	359699	329452	257205	265538	261761	217027	217681	217513
1061	ENSCHYP00000005783	ENSCHYG00000003592	NARS2	18196.2	21467.2	22822.5	22936.6	24853.4	26957.4	27429.3	25024.8	25205	35691.7	28002.4	27431	17437.3	20492.5	21459.7
1062	ENSCHYP00000005794	ENSCHYG00000003631	MBLAC2	3921.24	6198.47	2964.48	3878.59	2586.9	2685.29	4441.88	0	0	0	6796.38	4247.87	3929.98	4238.96	7409.5
1063	ENSCHYP00000005795	ENSCHYG00000003612	ALDH3B1	24774.8	24116.1	15302.1	22301.9	27619.3	8666.79	10803.7	7701.26	0	0	0	6468.25	19282.6	16657.4	16994
1064	ENSCHYP00000005796	ENSCHYG00000003619	MAPKAPK5	93987.4	82884	107875	117036	93589.4	0	63716.1	53974.1	0	88169	0	88517.8	0	27821.7	63725.7
1065	ENSCHYP00000005799	ENSCHYG00000003627	PPP1R9B	89890.5	86645.1	84704.4	91796.8	89487	107679	67365	73527.5	56763.4	86041.9	80156.3	84597.3	91071.6	85832.3	80397.5
1066	ENSCHYP00000005804	ENSCHYG00000003633	MTMR3	27422.1	29280.6	26350.1	30518.7	36242.1	35417.9	17944.6	18857.9	17038	24595.3	25017.8	29529.5	21597	18494.2	20054
1067	ENSCHYP00000005825	ENSCHYG00000003640	SUMO1	281982	293732	296251	226939	221293	218532	237030	279387	261530	192271	186291	204350	184505	172249	159375
1068	ENSCHYP00000005829	ENSCHYG00000003595	VARS1	175978	152791	130959	136697	117555	115107	156112	186350	143499	106493	117539	148162	108230	92749.7	108529
1069	ENSCHYP00000005833	ENSCHYG00000003577	VRK3	0	0	0	1698.99	0	0	2773.35	366.54	1277.38	0	0	0	3188.87	0	1549.35
1070	ENSCHYP00000005842	ENSCHYG00000003635	AAAS	73969.1	70564	75790.8	83032.4	85827	88311	53604.7	40702.9	49503.8	74131.7	73566.7	77550.8	78339.2	75364.8	76389.6
1071	ENSCHYP00000005846	ENSCHYG00000003649	TRNAU1AP	56576.3	58733.7	53831.6	62371.3	56773.9	65977.4	55797.1	46632.8	49325.8	42078.4	40309.9	53290.2	40329.1	50599.9	39706.4
1072	ENSCHYP00000005866	ENSCHYG00000003599	RUNX2	88838.5	95056.9	115190	110212	116640	120393	78605.1	90023.2	95476.2	87485.6	108723	104346	131361	122550	130492
1073	ENSCHYP00000005867	ENSCHYG00000003670	CCDC86	70779	72349.9	69305.9	60738.6	60940.4	52330.2	38813.5	41177.6	31442.6	27974.8	32147.1	34000.1	45670.7	29934.4	32012.8
1074	ENSCHYP00000005873	ENSCHYG00000003667	FZR1	9711.76	4492.17	12244.1	9891.91	7583.94	4034.27	9279.77	5156.49	2599.54	2345.92	0	0	5304.98	6898.46	8424.37
1075	ENSCHYP00000005880	ENSCHYG00000003683	CHSY3	51392.9	51140.3	54877.7	47787.6	41069.8	39425	26831	31026.2	31029.3	24116.4	31914.3	24619.1	31347	17177.9	27289.9
1076	ENSCHYP00000005894	ENSCHYG00000003696	PDK2	22121	32729.5	43539.4	54983.4	36618.1	33374.6	36786.8	39876	22501.7	49387.4	47343.4	44926.4	38983.7	41277.7	92714.8
1077	ENSCHYP00000005897	ENSCHYG00000003699	USP35	10631.8	10664.9	10763.5	10998.2	9147.82	9781.9	8623.06	7074.67	12317.8	13376.1	9402.86	9517.22	19044.5	26814.8	18757.1
1078	ENSCHYP00000005900	ENSCHYG00000003690	NDUFS8	219274	206340	234843	273795	295384	316591	137543	110765	141450	256346	289854	270210	362421	333296	341970
1079	ENSCHYP00000005902	ENSCHYG00000003647	SEPTIN11	1.0967e+06	1.06338e+06	1.04093e+06	1.07148e+06	1.01755e+06	1.00968e+06	1.12365e+06	1.13149e+06	1073520	946238	951488	1.0191e+06	1.00384e+06	1.07505e+06	987893
1080	ENSCHYP00000005905	ENSCHYG00000003685	PCDH18	4572.38	5772.22	5784.9	6962.15	12680.6	4879.83	11241.3	10960	13290.1	0	0	0	6118.44	7670.37	11331
1081	ENSCHYP00000005906	ENSCHYG00000003524	UBR4	122630	129694	121208	135127	135885	139363	70634.5	70662.2	67085.3	125209	118275	127041	141793	140937	138523
1082	ENSCHYP00000005908	ENSCHYG00000003705	PCYOX1L	119459	120580	132673	135064	129102	133233	79338.3	73022.5	67555.5	125055	111682	150753	88778.7	94405.5	96018.6
1083	ENSCHYP00000005911	ENSCHYG00000003707	RAB42	23515.1	32811.2	34099.2	34282.2	23209.1	37631.2	19853.1	11488	16158.2	19203.4	24598.5	26634.9	43066.7	37825.1	34512.3
1084	ENSCHYP00000005916	ENSCHYG00000003706	PRPF19	802070	809468	760515	742344	733686	686144	612882	599577	604125	736882	725276	705096	720257	737013	717724
1085	ENSCHYP00000005920	ENSCHYG00000003711	MSL1	138879	126409	126761	114113	98173.5	119362	98686.3	90128.9	103583	70040.1	71990.3	61861.4	54488.4	23836.5	36088.4
1086	ENSCHYP00000005926	ENSCHYG00000003721	LYSMD3	10423.5	4915.91	0	7320.43	6308.94	0	0	7665.14	3629.73	0	0	0	7556.35	0	8632.54
1087	ENSCHYP00000005940	ENSCHYG00000003728	FZD7	81051	82532.4	83397.6	79878.7	85948.8	90349.7	51502.9	40985.8	43855.3	58695.2	61689.3	57282.4	34680.5	41347.7	35447.5
1088	ENSCHYP00000005952	ENSCHYG00000003704	PPME1	224226	212309	242733	207106	191929	192980	218329	222156	212014	171849	151905	160120	130964	136676	121023
1089	ENSCHYP00000005956	ENSCHYG00000003712	FNBP4	13438.7	11709	9552.68	9970.24	11005.2	9612.28	7675.42	8153.35	8267.87	11417.3	7242.93	7199.77	11062.8	9891.85	10903.2
1090	ENSCHYP00000005960	ENSCHYG00000003719	NAGPA	32213	23330	20284.2	38042.6	32173.3	29340.8	18368.4	20342.8	26132.5	16119.8	24033.6	24168.1	41426.9	38141.5	29467.3
1091	ENSCHYP00000005961	ENSCHYG00000003595	VARS1	308157	325594	313494	293972	295882	305294	339392	362410	324738	262954	270415	282454	219553	223465	223075
1092	ENSCHYP00000005975	ENSCHYG00000003684	RABGEF1	37703.2	47109.1	45012	47876.8	43464.8	48570	40421.2	34484.1	31633.2	47597.4	49697.9	44075.6	41147.2	41367.1	52831.6
1093	ENSCHYP00000005977	ENSCHYG00000003740	ITGA3	12895.4	11324.9	4803.74	8759.41	5959.3	10924.5	10069.2	3002.85	0	11426.4	2590.16	7215.49	0	6758.62	5154.39
1094	ENSCHYP00000005984	ENSCHYG00000003715	ADGRD1	3965.22	4116.92	5009.98	6453.3	1543.08	0	15641.9	20401.1	18074.7	10290.5	7680.35	7399	7794.36	8489.45	6606.28
1095	ENSCHYP00000005986	ENSCHYG00000003758	TMEM109	563190	570919	610070	622364	617068	792847	383127	420501	367415	708382	724894	808539	914042	925949	849006
1096	ENSCHYP00000005988	ENSCHYG00000003725	PFDN5	376369	439606	395374	373121	366392	421735	338144	416334	352054	402392	395867	386056	335400	320495	317455
1097	ENSCHYP00000005991	ENSCHYG00000003755	TMEM131L	7790.1	3287.96	0	8217.86	0	3674.96	0	0	0	0	0	0	5086.52	5042.71	9578.68
1098	ENSCHYP00000005993	ENSCHYG00000003703	TAF15	169055	188601	174720	189723	137698	187194	164175	167990	177338	130664	157539	127672	206211	180500	164329
1099	ENSCHYP00000005995	ENSCHYG00000003761	ERP29	1.34043e+06	1.23985e+06	1.23744e+06	1.1055e+06	1.10224e+06	1.14178e+06	1.75529e+06	1.68084e+06	1767860	1.10517e+06	1.06108e+06	1.08728e+06	657071	651038	632021
1100	ENSCHYP00000005998	ENSCHYG00000003751	ALG8	49075.3	65423	59065.8	69349.6	70212.8	74638.6	29846.1	32869	37011.3	37690	60467.5	60160.7	68736.4	56445.3	70540.7
1101	ENSCHYP00000006000	ENSCHYG00000003734	TCIRG1	129262	122635	116520	396014	369252	401425	179656	179208	163504	582121	542209	602933	1.31057e+06	1.29979e+06	1.32386e+06
1102	ENSCHYP00000006004	ENSCHYG00000003762	RAB3D	184555	178232	203306	104484	132643	180150	140570	147435	146105	241986	177420	157491	265580	216581	248281
1103	ENSCHYP00000006005	ENSCHYG00000003760	GPRC5C	67053.5	52245.1	43085.1	48388.7	43440.5	34448.5	21446.7	24823.1	22820.1	29518.7	32096.9	36846.3	35858.8	35223.1	33316.2
1104	ENSCHYP00000006012	ENSCHYG00000003762	RAB3D	25671.8	14299.4	26463.5	22851.5	17237.8	0	10655.6	14077.4	10972.3	0	0	0	78643.8	35682.5	51201.3
1105	ENSCHYP00000006014	ENSCHYG00000003767	XPO6	22259.8	22202.4	19950.4	22633.7	23059.5	16968.6	8404.53	15470.3	20173.5	14187.2	18902.6	11857.9	23465.3	22534	19446.7
1106	ENSCHYP00000006015	ENSCHYG00000003764	TBK1	32313.7	37266	35877.7	38518.6	37680.7	41253.6	18754.3	18746.7	17393.4	39736	33838.1	33675.7	43796	48870.7	44721.8
1107	ENSCHYP00000006024	ENSCHYG00000003769	EMC1	231802	236555	218192	211788	211818	206712	100680	102219	101161	170975	144844	157677	169008	179849	176501
1108	ENSCHYP00000006026	ENSCHYG00000003682	SMARCC2	177527	179602	184167	193532	194387	179028	157999	166072	151784	137918	151732	141238	175364	179034	164222
1109	ENSCHYP00000006034	ENSCHYG00000003780	NDUFC2	203622	271364	215825	274555	252497	236171	168547	184227	148124	166219	222707	248419	567647	551929	502429
1110	ENSCHYP00000006037	ENSCHYG00000003771	MYG1	53402.2	53863.9	45397.8	37084	38953.6	40347.1	76130	80737.1	72492.1	42759.9	41035.8	33809.2	34984.8	31407.8	30793
1111	ENSCHYP00000006039	ENSCHYG00000003779	TMEM132A	0	3382.14	2849.24	3043.8	0	0	8957.79	8330.53	6177.41	0	0	0	3748.71	0	4270.88
1112	ENSCHYP00000006046	ENSCHYG00000003743	FRMD8	5853.94	6135.47	6251.62	10468	9453.1	8775.31	0	5331.98	6847.13	4213.67	11548.8	6916.35	5668.17	8886.44	5724.36
1113	ENSCHYP00000006047	ENSCHYG00000003678	ATP2A2	851268	810452	803866	795546	813503	818191	375186	402690	368109	640386	623771	647252	670407	661654	640309
1114	ENSCHYP00000006054	ENSCHYG00000003787	SPATS2	56762.8	47058.3	48559.3	40475	42539.4	43930.7	28245.5	29195.8	23337.2	41852.3	23940.4	26971.2	22100.1	21883.8	29408.5
1115	ENSCHYP00000006055	ENSCHYG00000003790	NOCT	49264.3	35259.5	32281.7	0	0	24057.6	16625.8	27453.5	18619.5	0	0	38848.4	0	8970.77	0
1116	ENSCHYP00000006056	ENSCHYG00000003783	NUP160	64312.2	63981.1	71539.3	74490.4	75833.3	77320.7	46705.1	46015.2	37952.1	84254.5	68267.1	63630.7	68629.8	64515.1	65317.5
1117	ENSCHYP00000006064	ENSCHYG00000003774	CSNK1A1	110849	112772	109758	109446	108056	118942	82544.5	89906	84286.2	72767.9	71296.9	74113.3	105488	95084.1	99393.5
1118	ENSCHYP00000006073	ENSCHYG00000003793	NAA25	72740.4	71125.6	81875.7	70760.4	63297.7	73068.8	91034	95983.6	83706.6	61499.9	48406.2	47593.8	50885.8	48858.8	51629.2
1119	ENSCHYP00000006076	ENSCHYG00000003778	PGM2L1	46200.7	39278.9	47851.6	38663.5	40629.4	44635.4	43607.4	43555.7	44633.7	39723.7	40297.2	44651.3	45842.6	37835.8	40959.5
1120	ENSCHYP00000006083	ENSCHYG00000003801	CNOT6L	22372.8	20603.6	18640.9	27323	26904.6	20970.1	16776.1	18927.4	9879.42	23913.9	19868.1	27180.3	22061.8	21119.3	21358.5
1121	ENSCHYP00000006086	ENSCHYG00000003798	FXYD6	25752.7	24983	22311.3	49871.9	31126.9	29260.3	33609.4	55443	21600	28119.7	35581.3	27803.2	24546.5	19327.4	23028.3
1122	ENSCHYP00000006087	ENSCHYG00000003742	CLIC5	0	0	0	91833.7	65309	0	0	0	0	0	0	112677	0	43082.1	0
1123	ENSCHYP00000006099	ENSCHYG00000001758	DST	78953.6	80931.7	74618	69564	63285.1	64632.4	41913.1	43142.9	42023.6	52594	52574.2	54085.9	38140.8	37078.8	36677.1
1124	ENSCHYP00000006107	ENSCHYG00000003814	IFT81	0	19976.9	13048.8	20201.9	21092.4	18621.7	22929.3	21973	22482.7	25795.3	36383.9	32861.1	16619.5	28532.1	18413.8
1125	ENSCHYP00000006113	ENSCHYG00000003804	MYH14	141274	105014	123656	143187	152300	0	67943.5	78797.4	74854.4	165509	166455	0	145529	0	54181.8
1126	ENSCHYP00000006118	ENSCHYG00000003825	ISOC1	106229	118726	98904.1	105429	92614.1	120675	196937	210825	166403	127723	91641.7	102317	52057.8	51522.1	51145.7
1127	ENSCHYP00000006119	ENSCHYG00000003824	DLX3	0	8181.29	5320.31	7835.63	6227.7	6162.76	6032	6808.22	3370.28	11512.8	12286	19133.8	9280.43	10301.2	13613.8
1128	ENSCHYP00000006121	ENSCHYG00000003826	SBDS	279410	291707	300612	305294	317985	310023	276297	265577	272488	194484	199007	175869	120585	118748	137879
1129	ENSCHYP00000006126	ENSCHYG00000003799	CHKA	15286.4	18562.2	11642.5	10256.9	9395.74	9586.23	12355.3	16690.1	0	13789.1	0	14578	11519.4	8817.2	0
1130	ENSCHYP00000006130	ENSCHYG00000003820	ELF2	4548.08	2701.07	4170.98	3155.37	2153.79	1464.18	1097.01	637.907	0	0	0	1472.46	1734.95	1885.82	5313.25
1131	ENSCHYP00000006140	ENSCHYG00000003807	INTS4	25265.8	22381.2	23599	24229.6	21084.7	27873.3	14637.3	14360.2	11191.4	17920.8	18682.8	25195.1	29942.9	28534	25052.9
1132	ENSCHYP00000006157	ENSCHYG00000003788	MLST8	20378	17770.7	22594.8	16140.7	18257.6	13530.6	10843.6	15311.1	12735.8	15180.9	13136.9	18472.4	20247.4	20506.7	16698.7
1133	ENSCHYP00000006158	ENSCHYG00000003835	XPOT	102381	110638	111406	117141	109800	124680	71463	77749.3	58167	112101	107899	115196	134798	129369	125013
1134	ENSCHYP00000006163	ENSCHYG00000003848	ENPP4	9800.07	31870.5	18792.8	17249.9	30270.7	28978.1	23074.6	23892.9	27312	9532.4	18645.7	18425.8	13714.9	12123.6	16888.8
1135	ENSCHYP00000006172	ENSCHYG00000003855	MFSD5	8028.47	8119.64	0	4682.65	6875.77	0	0	8556.09	7209.1	0	0	0	7458.8	4256.59	10892.4
1136	ENSCHYP00000006182	ENSCHYG00000003815	ASCC2	133198	130709	119676	107955	112994	111976	71999.3	82872.2	77622.1	87168.9	80444.2	85229.3	121268	97902.8	97445.4
1137	ENSCHYP00000006185	ENSCHYG00000003860	ENPP5	0	0	5920.51	8741.06	8259.96	7402.97	20427.8	22578	16705.6	15349.4	11293.1	18416.6	19503.5	17434.3	18168.2
1138	ENSCHYP00000006186	ENSCHYG00000003861	TRAFD1	14109	17184.9	14568.3	17549.8	18106.3	18887.6	0	9101.22	0	16816.2	15693.8	17085.2	18659	19546.7	20970.6
1139	ENSCHYP00000006203	ENSCHYG00000003862	SCYL1	652701	692852	640016	694451	650959	709059	358753	391336	301382	559157	516927	573860	730524	732767	706195
1140	ENSCHYP00000006207	ENSCHYG00000003882	SFRP2	97421.3	89039.1	105683	57655.6	45541.6	41366.8	24445.5	36286.1	28563.9	0	14407.2	22988.4	21629.4	0	5517.1
1141	ENSCHYP00000006212	ENSCHYG00000003878	ALS2	9006.22	7680.06	8541.16	8645.04	12640.3	6468.39	11129.9	9562.28	12505.7	5916.76	6642.82	0	7935.64	0	8869.64
1142	ENSCHYP00000006221	ENSCHYG00000003893	PGP	252873	273444	255389	215691	216741	223129	273552	295089	274696	236034	222030	192244	182730	181521	189011
1143	ENSCHYP00000006225	ENSCHYG00000003778	PGM2L1	6349.57	0	5084.38	8512.57	4043.53	0	10252.7	9626.49	8721.7	7118.46	5973.45	7473.05	7096.81	5474.39	9130.51
1144	ENSCHYP00000006239	ENSCHYG00000003901	PRPH	24120.1	23567.4	28848.7	14413.9	16473.3	22178.8	12852.6	13678.7	10360.3	19214.3	16369.8	16003.1	18833.2	16486.1	13142.2
1145	ENSCHYP00000006246	ENSCHYG00000003875	MYL6	4.98235e+06	4.59573e+06	4.59208e+06	4.72223e+06	4.51848e+06	5.02819e+06	2.82808e+06	2.69259e+06	2848930	4.06283e+06	4.19451e+06	4.41313e+06	3.42011e+06	3.64137e+06	3.36244e+06
1146	ENSCHYP00000006247	ENSCHYG00000003898	AP2B1	859230	881062	884693	901123	861317	910892	758251	781828	693948	798997	821607	827298	744327	734942	744736
1147	ENSCHYP00000006254	ENSCHYG00000003899	RSF1	41418.1	41653.9	36554.3	37673.2	39412.3	47537	25412.9	33655.3	27985.1	31285.4	31452.6	31560	30896.5	25496.6	27598.5
1148	ENSCHYP00000006255	ENSCHYG00000003903	TTYH2	8725.39	7504.26	0	19228.3	22358.7	13303.3	9383	14151.4	0	0	16986	18667	29214.5	21302.1	32065
1149	ENSCHYP00000006259	ENSCHYG00000003910	LIPT2	15609.8	20396.4	21846	16767.9	20722.9	16417.3	16943.1	14571.9	8009.82	15570	14082.6	18400.4	10846.9	7161.68	10991.5
1150	ENSCHYP00000006269	ENSCHYG00000003851	SFSWAP	44617.6	51406.2	53293.6	53587.3	39282.1	53006.8	40016.7	34827.1	29589.6	31835.3	31650.2	46683	33808.1	33615.3	28847.5
1151	ENSCHYP00000006274	ENSCHYG00000003914	COL21A1	13152.1	9493.99	14160.9	14234.8	18708.3	17220.2	11490.6	7795.01	14082.9	12143.9	14482.5	5358.82	6406.93	8451.5	6892.56
1152	ENSCHYP00000006277	ENSCHYG00000003920	WIPF2	16858.8	20915.9	19909.6	21789.3	18227.8	17578.9	11319.2	9467.2	7548.41	19037.5	0	0	6568.74	15228.9	14513.3
1153	ENSCHYP00000006279	ENSCHYG00000003922	UQCR10	403751	418238	372327	529785	545146	549232	259901	285038	264579	552324	562706	554060	744598	799769	728559
1154	ENSCHYP00000006280	ENSCHYG00000003917	MYL6B	8731.01	11563.2	11151.9	12818.7	13467.1	20494.5	9930.08	15507.6	10689.6	12891.9	13744.8	17736.2	6936.67	3009.35	5462.94
1155	ENSCHYP00000006289	ENSCHYG00000003884	SPNS1	64535.3	63548.1	55159.5	76911.7	79972.6	53051.2	34688.4	48489.7	28370.6	44049.2	71270.2	69972.5	110425	131199	110600
1156	ENSCHYP00000006291	ENSCHYG00000003930	P2RX4	25055.3	23469.3	23619.7	28518.4	28297.2	25053.1	15035.3	21269	17029	37224.6	40285.3	24179.2	32013.4	37616.9	26078.1
1157	ENSCHYP00000006308	ENSCHYG00000003925	NAA15	184419	188434	189184	177206	178847	190495	148662	156156	142431	163445	156789	159667	158243	166013	164157
1158	ENSCHYP00000006315	ENSCHYG00000003940	CLIC1	946862	981211	914597	850771	767939	867074	1.03701e+06	1.00363e+06	919017	784266	718156	641978	454349	447067	435097
1159	ENSCHYP00000006321	ENSCHYG00000003932	HECTD4	10443.5	9446.27	9913.81	11106.8	11631.9	8329.69	5509.99	4565.36	13503.2	13250.3	11776.8	14444.5	10875.1	9942.3	10450.6
1160	ENSCHYP00000006334	ENSCHYG00000003915	CYP39A1	86787.3	91201.8	85401	71851.1	82134.2	76912.8	29719.4	32812.7	32795.9	57785.3	45435.4	58720.2	74432.1	67041.7	93296.1
1161	ENSCHYP00000006342	ENSCHYG00000003959	ECI1	143623	125196	136763	149778	143480	147805	242946	274479	223633	185606	176216	167581	209070	187153	169381
1162	ENSCHYP00000006347	ENSCHYG00000003958	SRGAP1	24556.6	25378.7	26540.4	28699	24786.9	30724.2	25665.2	25805.1	19435.5	34727.2	32728.9	31820.2	37502.8	36944.2	36254.8
1163	ENSCHYP00000006349	ENSCHYG00000003885	NFIC	390414	363094	388715	414222	397440	405877	213203	231015	275168	283125	243543	230562	150754	174540	175879
1164	ENSCHYP00000006354	ENSCHYG00000003973	RAB33B	1.76023e+06	1.51782e+06	1.73817e+06	1.46305e+06	1.54008e+06	1.89056e+06	770997	704339	856137	1.13947e+06	961869	1.15936e+06	1.32511e+06	1.23442e+06	1.30054e+06
1165	ENSCHYP00000006357	ENSCHYG00000003949	CLNS1A	111555	104406	94862.1	78394.6	85309	80296.1	56079.8	61564.3	50013.5	25765.2	24482.1	24689.5	35552.1	47252	43542.1
1166	ENSCHYP00000006361	ENSCHYG00000003975	PLRG1	501095	432029	483282	420316	445968	429903	368431	383584	343124	376185	354059	403627	414823	459446	419403
1167	ENSCHYP00000006366	ENSCHYG00000003968	DDAH2	165042	163698	164072	249670	242989	272209	216892	223388	210740	315077	338387	306141	518751	519300	497438
1168	ENSCHYP00000006368	ENSCHYG00000003948	ESYT1	625500	642252	610495	569869	523661	543488	336868	366772	305029	369874	381889	423488	429671	392931	399261
1169	ENSCHYP00000006373	ENSCHYG00000003945	LTBP3	4588.31	5634.58	10519.1	9050.83	9915.21	7809.85	3782.21	7489.71	6942.07	15506.1	13392.7	18892	14446.1	11495.2	15989.3
1170	ENSCHYP00000006383	ENSCHYG00000003985	RNPS1	203886	237347	231038	159438	193622	155253	83997.1	81697.6	65007.9	48591.2	50552.9	66150.2	203541	182591	173704
1171	ENSCHYP00000006394	ENSCHYG00000003984	SETD7	92268	89447.5	89477	74889.8	74412.2	89441.6	83904.1	99308.6	80614.1	85847.3	75382.7	80439.6	58904.3	54965.5	45037
1172	ENSCHYP00000006398	ENSCHYG00000003997	POLD1	23103.5	24552.3	25139.3	25213.4	27038.8	29395	16966.8	16788.3	15000.1	24185.9	25636.3	26650.8	25539.8	24399.6	24157.1
1173	ENSCHYP00000006412	ENSCHYG00000004004	SPCS2	360339	378532	402328	373994	366835	314393	216447	213940	209710	311666	303907	284854	378400	365529	317502
1174	ENSCHYP00000006413	ENSCHYG00000003967	PPP6R3	109497	117151	116013	116285	112969	112885	73062.2	85230.5	68804.8	92725.3	80337.6	72826.2	106035	106703	95499.7
1175	ENSCHYP00000006417	ENSCHYG00000004006	ULK1	24199.7	35670	25704.4	24195.7	22475.9	31033.3	10722.2	12731.1	19518.9	19409.3	22680.4	26662.6	26540.5	28735.1	19731.6
1176	ENSCHYP00000006418	ENSCHYG00000004008	AP2A2	596348	567189	545468	553315	545171	575194	507362	544192	493556	612815	609041	635780	606825	584431	596430
1177	ENSCHYP00000006421	ENSCHYG00000004003	FGB	3.45666e+06	3.27909e+06	3.33969e+06	5.07076e+06	5.1743e+06	4.76195e+06	6.54055e+06	6.44085e+06	6444200	1.00645e+07	9.99734e+06	1.00489e+07	1.18481e+07	1.18713e+07	1.18333e+07
1178	ENSCHYP00000006424	ENSCHYG00000004010	PTPN11	176455	173821	177722	172803	174423	175084	204967	207505	194806	190368	151503	166224	192638	171062	178147
1179	ENSCHYP00000006425	ENSCHYG00000003979	SDK2	204643	196086	188562	205068	190594	214333	134261	143619	129123	145383	152478	140639	68681.1	62316.7	61296.2
1180	ENSCHYP00000006431	ENSCHYG00000004014	PLA2G7	8990.31	7809.51	4098.11	12204.7	8877.04	10189.5	12187	11148.7	11394	13900.7	14492.5	9896.59	20826.9	18150.3	19028.7
1181	ENSCHYP00000006436	ENSCHYG00000003911	FBN2	62316.7	63115.1	60036.4	73567.9	66665.5	67523	22776.8	29140.2	25464.1	19158.8	22213.5	20358.1	10606.8	10278.5	10072.4
1182	ENSCHYP00000006446	ENSCHYG00000004031	SLC26A2	187658	192877	161243	230148	252766	266168	128319	136817	109316	163865	152142	126234	68160.9	76696.8	74361.1
1183	ENSCHYP00000006449	ENSCHYG00000004013	FAM172A	36593.2	38123.5	38845	41872.3	39490	32389.5	45477.4	57234.1	34123.4	56133.4	42119	36858.1	52753.3	49743.8	50729.9
1184	ENSCHYP00000006456	ENSCHYG00000004040	PPM1H	10385	8444.6	13243.6	20442.1	20262.1	41832.3	24248.9	23343.3	21951.9	59791.5	48458.1	60732.8	67310	67637.4	65121.2
1185	ENSCHYP00000006458	ENSCHYG00000004042	ANXA3	148701	133086	125458	169134	175912	183187	88000.9	95397.7	85738.2	191466	169423	190714	315566	313257	303780
1186	ENSCHYP00000006463	ENSCHYG00000004043	NCLN	433101	427895	431835	425574	434776	433111	220052	213532	228714	361955	361727	366004	413282	424298	406077
1187	ENSCHYP00000006464	ENSCHYG00000004044	FGG	2.06762e+06	2.16888e+06	2.21202e+06	3.64656e+06	3.38364e+06	3.1473e+06	4.51885e+06	4.49583e+06	4702120	6.75896e+06	6.93412e+06	7.05072e+06	8.76477e+06	8.69232e+06	8.29081e+06
1188	ENSCHYP00000006471	ENSCHYG00000004036	CDC27	19635.9	17333.7	18247.4	16966	20126.2	24359.2	17111.2	9287.02	8405.31	16651.7	10262.9	14491.7	14705.8	24152	17772.8
1189	ENSCHYP00000006498	ENSCHYG00000004064	ZNRD2	689493	691350	574878	601965	622922	760004	389846	331275	329985	613494	512059	705474	826777	644130	760851
1190	ENSCHYP00000006499	ENSCHYG00000004054	ANAPC5	20863	13172.7	15552.6	14094.7	16356.9	18881.7	8287.15	8386.54	0	15559.7	12469	15037.2	15963.8	17370.9	14593.2
1191	ENSCHYP00000006506	ENSCHYG00000004061	PIDD1	166871	175345	198325	129825	118387	153735	123520	145611	131165	110574	87832.3	111551	126472	118263	121481
1192	ENSCHYP00000006507	ENSCHYG00000004068	BMP2K	14755.1	14631.8	19083	20379.2	19240	17926.5	17205.6	11884.3	11395	15104.7	11938.4	12384	23166.1	23134.3	24995
1193	ENSCHYP00000006515	ENSCHYG00000004074	C17orf80	7053.18	7662.36	9904.98	4195.99	10635.4	12859.7	8961.14	0	0	8648.54	1163.58	0	0	11252.8	0
1194	ENSCHYP00000006519	ENSCHYG00000004076	MRTO4	97605.4	102303	103911	88421.3	84763.8	78804.4	56653.4	55825.2	54690.1	28022.7	26958.2	25017.4	82338.7	81631.4	75285.2
1195	ENSCHYP00000006533	ENSCHYG00000003926	KAT7	10800.1	6251.65	9263.08	9979.78	23607.2	11073.7	4958.78	7443.42	10947.6	0	9823.3	0	10999.7	7638.71	12616.5
1196	ENSCHYP00000006546	ENSCHYG00000004019	MPIG6B	0	26350.7	0	23568.5	0	0	0	0	0	0	26568.9	29922.5	0	0	19456.6
1197	ENSCHYP00000006557	ENSCHYG00000004091	PUS1	67588.1	66441.3	62940.6	53072	57926.3	58265.4	27272.7	37452.8	26094	52304	30284	40583.9	35134.7	52044.5	44288.5
1198	ENSCHYP00000006558	ENSCHYG00000004093	GNA11	150967	145169	147469	176686	168428	196963	109894	113652	113108	151521	161509	159490	158468	178122	163709
1199	ENSCHYP00000006566	ENSCHYG00000004090	TOP2A	71491.9	73156.5	71411.8	71351.5	74140.8	76127.2	60132.5	69603.5	65573.7	58221.4	59595.3	56238.4	45908.7	54827.7	50666.4
1200	ENSCHYP00000006567	ENSCHYG00000004096	ITGB3	88456.1	94986.3	79745.1	386026	366353	376769	194455	200318	180587	631355	666100	667001	1.20179e+06	1.22091e+06	1.16454e+06
1201	ENSCHYP00000006585	ENSCHYG00000004106	CAPZB	1.29291e+06	1.25022e+06	1.19909e+06	1.19591e+06	1.15369e+06	1.10908e+06	1.41626e+06	1.36801e+06	1382920	1.12939e+06	1.11748e+06	1.14953e+06	1.04039e+06	1.04399e+06	1.0135e+06
1202	ENSCHYP00000006597	ENSCHYG00000004106	CAPZB	73839.9	49808.6	41459.5	62465	51968.5	74956.8	69203.4	67388.7	45587.1	57564.9	65767.4	85210.9	37283.7	26117.3	30976.2
1203	ENSCHYP00000006611	ENSCHYG00000004119	COG1	85952.9	93957.7	89650.4	97827.3	87189.6	92432	50649.5	50812.3	45287.5	86482.4	83909.8	93583	93296.2	89971.9	87493.7
1204	ENSCHYP00000006613	ENSCHYG00000004117	UBE4A	55696.8	57056.4	55365.9	62371.9	57086.7	62695.4	37348	41567	32277.6	49716.9	53034.3	51263.1	57385.7	61109.3	54965
1205	ENSCHYP00000006615	ENSCHYG00000004118	ANTXR2	146315	141533	153448	168893	149528	162104	93974.9	101681	105594	143907	145035	145840	223060	207855	214440
1206	ENSCHYP00000006626	ENSCHYG00000004127	SLC20A1	5775.99	5863.37	4653.69	4419.56	0	0	0	2731.71	1887.92	0	0	0	0	0	0
1207	ENSCHYP00000006627	ENSCHYG00000004128	LANCL1	416463	383364	394397	346191	375525	409601	395225	438270	411256	368509	350529	377946	309988	322342	311934
1208	ENSCHYP00000006628	ENSCHYG00000004129	FAM117A	18333.7	24906.7	30261.2	28430.4	23347.3	13490.5	8965.38	13269	11446.5	19541.1	11600	0	20719.8	22530.9	23483
1209	ENSCHYP00000006639	ENSCHYG00000004135	IGFBP4	150167	184051	168463	177277	164727	179622	188857	154279	170712	164661	155102	135507	93485.3	83915.2	101638
1210	ENSCHYP00000006640	ENSCHYG00000004087	SLC12A2	92273.1	101084	100616	95335.6	91452.4	91290.3	55865	57859.4	53768.5	49724	45833.8	59186.3	29437.9	39538.5	36725.6
1211	ENSCHYP00000006641	ENSCHYG00000004136	CPT1A	44982.5	48593.8	55741.1	82832.4	85342.9	94864.7	34299.3	43436.7	43083.9	73857.5	69880.8	82859.2	99940.6	91299.4	97352.4
1212	ENSCHYP00000006646	ENSCHYG00000004049	RABEP2	75831	72850.5	79989.9	91103.4	87989.5	83279.8	90189.7	93080.4	90739.3	92555.7	84888.7	96087.5	106594	95518.9	97010.1
1213	ENSCHYP00000006647	ENSCHYG00000004140	LENG8	20434.5	22852.1	16505.7	15051	17573.1	17693.6	9832.13	7277.56	6910.47	0	12390.6	0	10453.3	14894.9	11175
1214	ENSCHYP00000006650	ENSCHYG00000004122	ABHD16A	57746.6	56847.8	53472.7	60068	66305.5	61952.2	32794.7	37457.2	29192.8	62674.3	54619.8	69077.6	59819.4	62336.1	66623.4
1215	ENSCHYP00000006651	ENSCHYG00000004143	CSF1R	22933	23320.4	29614.4	65916.2	68964.6	86283.2	190225	196385	180464	154483	159676	136186	221140	243298	228695
1216	ENSCHYP00000006659	ENSCHYG00000004120	EP400	6284.51	11406.2	6036.05	14702.2	10784.3	16381.7	6675.51	2181.75	6631.01	6584.58	8136.72	8819.63	12871.7	8058.74	6027.08
1217	ENSCHYP00000006677	ENSCHYG00000004149	EMC10	52514.7	51992.8	52152.8	53495.5	56256.2	37154.9	30396.7	34800.5	33913.1	42999.8	36127.1	34577.3	50403.2	44575.7	53335.1
1218	ENSCHYP00000006679	ENSCHYG00000004152	MYL1	0	0	8649.09	0	31253.6	0	3918.29	12170.5	32460.2	105934	83243.7	245217	33775.8	31305.2	2697.66
1219	ENSCHYP00000006696	ENSCHYG00000004131	NLE1	26544.4	30466.8	28368.6	28016.4	21679.8	21980.7	18202.7	18885.5	21930.8	23528.6	13772	22389.9	25386.6	23218.6	25620.4
1220	ENSCHYP00000006700	ENSCHYG00000003923	PTPRJ	17907.2	19184.9	18185.2	33324	39130.9	32468.5	23952.3	24934.2	26462.9	45596.7	39651.5	46772.8	51316.8	53820.1	58597.8
1221	ENSCHYP00000006711	ENSCHYG00000004167	TBC1D24	36327.7	38541	35954.6	39976.9	34525.5	55945.3	48460.2	47532.4	44011.9	37691.9	47394.5	35124.3	64218.5	49686.8	57291.8
1222	ENSCHYP00000006717	ENSCHYG00000004170	SLC39A11	61115.1	58906.1	54815.3	56137.6	48943.8	57644	31189.8	35012.1	36954.3	49527.3	45037.6	53661.2	75099.9	74300.3	80719.4
1223	ENSCHYP00000006721	ENSCHYG00000004121	MON2	113936	115933	113198	109293	110159	111535	55696.6	61362.4	53943.5	86348.1	90556.6	92655.7	107644	102570	106240
1224	ENSCHYP00000006728	ENSCHYG00000004176	SUOX	141654	118766	126605	130372	111270	136587	133478	135173	123019	116746	128116	108436	149082	142448	131874
1225	ENSCHYP00000006733	ENSCHYG00000004178	ACADL	192782	202434	209101	206470	202559	185909	165453	177232	183070	169057	151200	164446	114449	103393	116574
1226	ENSCHYP00000006737	ENSCHYG00000004184	TMCO4	18156.3	20053.5	17375.6	22951.4	26895.6	33307.1	16785.3	15927	11989.6	29918	27615.5	14792.6	22740.8	20475	19479.2
1227	ENSCHYP00000006740	ENSCHYG00000004180	PDGFRB	478203	477695	465738	512731	494819	529071	322325	338782	294387	376527	401761	369910	441152	421276	433056
1228	ENSCHYP00000006751	ENSCHYG00000004186	TTC7B	13929.8	13697.9	15380.4	14115.9	18130.1	15418.4	9148.39	7200.64	9880.16	10254	11983.2	10142	9353.37	9185.8	10333
1229	ENSCHYP00000006752	ENSCHYG00000004187	ATP2A1	0	0	0	0	0	0	0	0	0	0	519451	744230	0	0	673028
1230	ENSCHYP00000006754	ENSCHYG00000004192	SMARCE1	56300.1	55465.2	59522.3	59625.1	63354.4	60871.1	52010.9	49602.1	50749.5	52373.4	49263.8	49299.1	60916.6	63315.6	58954.4
1231	ENSCHYP00000006756	ENSCHYG00000004195	CASTOR2	24601	23155.5	16251.3	32355.2	26305.1	24198.1	38032.9	33687.6	34191.4	20967.7	28993.5	15548	29187	27474.9	32540.8
1232	ENSCHYP00000006761	ENSCHYG00000004198	RAB5B	288162	281605	277827	253769	301475	260075	203657	197401	201755	201508	235629	242597	198949	241018	268209
1233	ENSCHYP00000006765	ENSCHYG00000004203	JOSD2	0	23348.1	17029.7	17824.4	16561.5	16432	18859.8	19282.7	13728.1	13360.7	8201.83	12921.8	7639.94	10933.9	11288.5
1234	ENSCHYP00000006770	ENSCHYG00000004182	DDX51	12755.5	14385.7	13954.9	13540	13963.2	18084.5	6471.06	7487.67	8388.75	10548.4	16536.1	13503.4	11873.1	15066.7	11486.5
1235	ENSCHYP00000006773	ENSCHYG00000004204	ARRB1	65603.9	51154.8	53783.4	87898.8	91033.5	78472.3	84572.9	105916	92507.1	95813.2	88249.8	97482.9	184018	174377	176217
1236	ENSCHYP00000006776	ENSCHYG00000004202	CSNK2B	275709	340520	295487	268581	242297	286367	185991	202451	187407	147821	121627	121455	182557	174368	158358
1237	ENSCHYP00000006778	ENSCHYG00000004210	LRRC4B	4792.65	2024.31	3017.29	3693.6	10696.9	6929.67	10074	8637.22	14775.5	12305.1	11155.6	0	6074.43	12244.9	0
1238	ENSCHYP00000006782	ENSCHYG00000004212	ATP6V0C	44087.8	69566.3	48743.4	148057	151681	68907.5	118804	153385	87709.1	233145	149674	155226	504891	427628	403962
1239	ENSCHYP00000006791	ENSCHYG00000004216	NGFR	8303.6	12259.2	7783.16	20179.3	13375	14244	15606.8	21672.6	18037	24594.3	27172.9	24457.1	33064.7	23350.9	27699.6
1240	ENSCHYP00000006792	ENSCHYG00000004219	CD2AP	85762.3	84058.9	81781.7	87176.8	87474.1	102240	95930.9	85226.4	85048.8	99581.6	97265.8	85436.3	97054.7	100422	93029.1
1241	ENSCHYP00000006799	ENSCHYG00000004214	RCC1L	9422.39	12828.1	16885.8	15440	23571.4	15045.5	13402.5	16026	16671.1	0	11207	15766.2	10838.1	0	7505.43
1242	ENSCHYP00000006809	ENSCHYG00000004239	LRRC1	23742.1	24305.3	19331.8	29412.9	27028.7	32061.1	16022.9	16611.1	13801.9	21684.8	26084.3	24898.5	15087.2	14721.3	15277.5
1243	ENSCHYP00000006810	ENSCHYG00000004225	NOC4L	23051	29967	23535.6	23795.1	20590.6	23031.4	17406.2	12578.9	10016.9	15316.1	12791.3	19720.7	22625	23301.2	24030
1244	ENSCHYP00000006811	ENSCHYG00000004241	AMDHD2	86855.2	82240.4	76171.2	98828.7	93533.1	98406.8	115810	121859	119325	118160	102489	109725	88665.5	95916.5	92385.7
1245	ENSCHYP00000006813	ENSCHYG00000004233	IGHMBP2	28978.8	23703.2	25796	30383.4	29699.1	25873.6	13681.1	17283.5	18304.1	18624.3	22644.5	20480.9	26981	30958.8	29131.6
1246	ENSCHYP00000006815	ENSCHYG00000004243	SOX9	26418.9	28012.1	25675.2	27841.3	26957.3	33492.6	14193.9	14212.8	12727.6	14690.9	7633.48	8142.58	0	0	0
1247	ENSCHYP00000006819	ENSCHYG00000004227	TLK2	8833.09	9727.81	15877.1	3779.74	12643.9	16219	8992.37	0	9199.34	6118.38	0	11838.5	14455.6	8336.52	11109.5
1248	ENSCHYP00000006830	ENSCHYG00000004255	PNPLA2	9419.2	9580.74	10213.5	9698.53	5567.25	0	6392.49	7138.77	8174.76	0	0	0	10086.3	11845.8	10095.8
1249	ENSCHYP00000006832	ENSCHYG00000004256	PRRC1	1.76067e+06	1.89183e+06	1.94424e+06	1.80452e+06	1.63241e+06	1.75046e+06	1.50841e+06	1.52102e+06	1334450	1.74285e+06	1.36974e+06	1.63953e+06	1.06383e+06	1.04472e+06	1.06173e+06
1250	ENSCHYP00000006833	ENSCHYG00000004260	C6orf47	14596.5	24686.7	12771.3	18309.4	27140.2	18743.9	12625.3	11716.5	4790.65	41841.7	19345.1	13871.2	32957.9	26383.2	37877.2
1251	ENSCHYP00000006867	ENSCHYG00000004123	EHBP1L1	10580.2	12715.8	9545.05	9612.15	14442.3	14870.6	14331.8	8679.28	11477.9	19670.5	9608.87	11812.7	17290.1	15120.6	15281.9
1252	ENSCHYP00000006868	ENSCHYG00000004278	APOM	138462	128168	147441	166884	155053	160653	155130	172987	157248	234680	230655	237843	301859	300439	244764
1253	ENSCHYP00000006876	ENSCHYG00000004286	THOP1	139591	135164	124584	107267	107291	112976	191772	191201	167560	127570	118803	123357	96188.8	96506.4	93619.8
1254	ENSCHYP00000006884	ENSCHYG00000004298	SLC25A22	167169	165595	160358	156307	142531	155334	73049.9	71497.9	68242	96847.5	91637.3	105234	137349	156588	148935
1255	ENSCHYP00000006894	ENSCHYG00000004301	MAP2K6	136251	132595	135685	217611	200254	210805	98569.9	107680	99609.9	190228	193774	206959	340329	363660	384765
1256	ENSCHYP00000006899	ENSCHYG00000004271	USP15	84190.1	82678.2	78874.3	92613.9	82626.5	87314.5	79094.3	87901.8	91119	84518.5	86433.5	87031.5	110662	101983	96111.9
1257	ENSCHYP00000006901	ENSCHYG00000004302	MEGF10	0	0	0	0	7162	7809.3	9419.64	7876.77	11675.9	16877.8	16784.8	0	18492.5	11919.2	16046.1
1258	ENSCHYP00000006902	ENSCHYG00000004293	GCLC	28633	34823.3	36482.4	48245.4	46086.1	55581.8	79013.9	87509.3	73091.8	48748.3	69013.4	66760.6	115754	126254	117481
1259	ENSCHYP00000006913	ENSCHYG00000004293	GCLC	5638.75	4157.68	5297.92	7870.03	10119.3	12216.8	10884.4	11103	9792.51	10729.8	1604.13	10273.5	20663.6	12168.7	12651.2
1260	ENSCHYP00000006925	ENSCHYG00000004319	SGTA	201064	191781	194586	191298	198356	199911	203774	206416	184870	191751	171114	201617	170536	175716	170435
1261	ENSCHYP00000006926	ENSCHYG00000004311	TSEN34	7542.06	10235.5	6692.6	7469	12640.9	4012.97	4907.99	3938.24	7009.57	8564.15	10466.7	12545.1	7886.68	11223.9	12075.8
1262	ENSCHYP00000006929	ENSCHYG00000004316	TUFM	798836	784442	752460	917493	888855	931573	484414	520749	447471	763035	770826	790376	1.1242e+06	1.06406e+06	1.03042e+06
1263	ENSCHYP00000006931	ENSCHYG00000004322	GATD1	28839.7	27721.3	24481	17491.2	18498.8	20635.8	23765.4	28438.6	18743.9	21505.5	17485.5	27492.4	13955.3	12852.3	14579.7
1264	ENSCHYP00000006944	ENSCHYG00000004037	NF2	35798.8	36802.4	34639.4	33640.6	26336.2	34966.3	23918	27258	21776.3	35410.7	24547.6	25103.2	35679.9	30559.2	25542.9
1265	ENSCHYP00000006947	ENSCHYG00000004324	ABI3	15967.3	11902	14042.6	13534.7	8471.49	20393.1	11565.9	12125.3	8300.79	18344.9	13380.5	20037.6	22704.2	15159.5	13989.4
1266	ENSCHYP00000006963	ENSCHYG00000004348	TALDO1	586180	596623	611334	507336	511425	502224	943083	1.05547e+06	960556	605315	529827	595695	517290	469444	499243
1267	ENSCHYP00000006970	ENSCHYG00000004343	MBOAT7	51610.5	52496.9	56088.7	59309.7	49022.5	46205.8	24025.6	26346.7	23221.2	41778.6	36358.5	39132.5	57508	52956.7	52493.7
1268	ENSCHYP00000006983	ENSCHYG00000004355	DGKA	42239.5	40498.5	35278.8	43239.2	45671.1	48941.6	31538.7	34385.1	27416.6	33940.5	39642.5	45435.3	46742.3	46042.2	45654.5
1269	ENSCHYP00000006993	ENSCHYG00000004348	TALDO1	976798	772575	755142	686022	709777	805919	1.08891e+06	1.22855e+06	1072970	759645	778048	839948	624453	713358	624098
1270	ENSCHYP00000007001	ENSCHYG00000004363	TNKS1BP1	118175	117944	112368	106177	94338.3	102183	53404.7	62345.9	46688.8	67600.2	54163.5	66520	66719.4	67948.9	63701.4
1271	ENSCHYP00000007002	ENSCHYG00000004365	GNG7	25923.2	16574.5	23519.2	18529.4	16659.2	24409.9	28627.2	31777	20837.5	23287.8	45067.5	59515.3	30464	40197.3	35519.1
1272	ENSCHYP00000007003	ENSCHYG00000004204	ARRB1	11973.6	10534.5	7563.3	8518.81	10679.2	0	19076.1	17992.1	16251.6	0	0	4924.31	33625.2	20379.7	29811.4
1273	ENSCHYP00000007005	ENSCHYG00000004364	TMEM120B	17702.3	18871.4	20337.2	28553.3	19569.4	20566.8	10464.7	11974.4	10855.9	22742.2	17328.4	25228.4	34971.3	43410.9	43479.4
1274	ENSCHYP00000007010	ENSCHYG00000004372	PYM1	211231	199592	202329	174651	175600	158166	163446	151418	128278	151805	156868	133499	86482.9	101985	89868.6
1275	ENSCHYP00000007013	ENSCHYG00000004375	NIPSNAP1	369503	369331	351445	375632	365797	379557	256292	263013	270129	312638	285538	296094	178783	155480	173693
1276	ENSCHYP00000007015	ENSCHYG00000004377	MMUT	113586	114906	126713	131466	122487	118115	123489	137950	118111	116491	89758	107471	98611.1	99766.5	107623
1277	ENSCHYP00000007029	ENSCHYG00000004327	PDPK1	68487.5	69768.1	69994.4	63536	55030.4	66842	57618.6	57808.3	38789.7	56447	52112.1	32056.4	47826.7	54991.5	45437.2
1278	ENSCHYP00000007030	ENSCHYG00000004393	KRT10	204863	157278	436089	463247	998457	885976	176523	76244.1	649825	256390	164775	630908	268716	236367	484564
1279	ENSCHYP00000007031	ENSCHYG00000004390	RHOF	21476.4	20672.4	16787.1	20908.3	20466.6	20192	5303.45	8910.35	7785.97	7345.22	5695.85	11007.7	6907.81	6522.9	8169.63
1280	ENSCHYP00000007032	ENSCHYG00000004395	MMP19	14293.7	24571	13471	12972.9	10232.4	11024.9	13288.2	11163.8	5687.81	7138.09	0	10115.2	1545.62	3083.73	3088.01
1281	ENSCHYP00000007037	ENSCHYG00000004380	TMC4	162247	122757	143114	131576	134279	150150	80199.3	80161.8	81763.3	84747.7	72143.4	82014.2	76367.1	97647.1	124171
1282	ENSCHYP00000007038	ENSCHYG00000004385	ABAT	16462.2	18081	12412.8	15969.4	10114	8807.74	19819.9	24991.8	17720.3	8606.71	11547.8	11534.6	14465.6	14966.2	18232.7
1283	ENSCHYP00000007042	ENSCHYG00000004389	GTF2I	125394	129145	122617	142560	140430	143346	121653	119673	109179	121831	116031	121493	142302	145530	134716
1284	ENSCHYP00000007050	ENSCHYG00000004406	PCNX3	0	494.489	1166.29	869.258	0	0	0	0	0	0	0	0	0	1973.89	0
1285	ENSCHYP00000007054	ENSCHYG00000004401	LMNB1	872765	855357	851240	884785	899239	913670	885083	825072	881589	955382	947491	939602	647188	694634	627818
1286	ENSCHYP00000007060	ENSCHYG00000004416	THOC5	183276	182025	192936	186548	182869	201615	125789	103667	96672.8	136132	131366	99683.2	169523	169632	176378
1287	ENSCHYP00000007066	ENSCHYG00000004420	LIG3	76055.8	75083.4	76514	70494.9	70319.5	74314.7	60042.9	66764.7	61852.4	58740.9	55880.1	55592.6	54615.5	51193.6	46620.3
1288	ENSCHYP00000007073	ENSCHYG00000004433	SLC16A7	6474.56	6454.91	5109.17	6006.4	0	8184.23	5557.77	2195.18	0	8291.14	3972.74	12378.5	11747.5	9317.49	12568.6
1289	ENSCHYP00000007075	ENSCHYG00000004426	TAP2	35967.5	49910.4	46422.6	55871.1	45131.1	47945.8	20644.4	24826.5	22833.3	28338.6	34682.2	37826.6	57630.3	58339.8	50339.4
1290	ENSCHYP00000007083	ENSCHYG00000004436	CNOT3	107781	107934	111512	99029.1	96604.7	116237	90957.1	97920.2	96093.1	67069.1	62266.1	61574.3	67179.1	54750.6	54870.7
1291	ENSCHYP00000007084	ENSCHYG00000004434	PMM2	340496	337159	347654	350215	327342	343549	401190	402014	396705	301951	311731	327137	322122	311915	303489
1292	ENSCHYP00000007088	ENSCHYG00000004442	GOLM2	991325	970949	1.00368e+06	767131	708417	780997	379759	423493	352746	377175	376593	384125	472636	413721	393081
1293	ENSCHYP00000007089	ENSCHYG00000004443	SNF8	62824.3	71304.3	70760.4	73325.8	77250.7	78238.7	104790	112736	103282	74866.8	88973.6	80316.7	82064.7	83541.2	73474.8
1294	ENSCHYP00000007103	ENSCHYG00000004327	PDPK1	14941.3	7066.02	11516.6	10275.3	6716.85	3697.1	0	8199.71	0	0	0	3223	3113.24	5613.82	7805.32
1295	ENSCHYP00000007110	ENSCHYG00000004454	PSMD9	197391	214246	191514	220707	208236	218724	163079	163861	158342	265484	229052	213091	243151	248685	254200
1296	ENSCHYP00000007114	ENSCHYG00000004453	SIPA1	31027.9	29522.5	26242	37404.6	34755.4	41062.1	35774.4	38382.1	32317.1	46212.9	45874.8	51827.8	60569.6	53155.2	54255
1297	ENSCHYP00000007117	ENSCHYG00000004456	UBE2Z	223171	242190	258613	229899	231092	238444	308758	321652	305724	201452	189699	218150	134355	133678	140248
1298	ENSCHYP00000007118	ENSCHYG00000004449	SLC43A3	22904.2	10565.6	21871.5	18293.3	10571.8	20711.9	7400.06	11019.6	7739.92	18714.8	2275.96	24355	20448.6	13481.8	8408.8
1299	ENSCHYP00000007120	ENSCHYG00000004457	MUL1	39718.7	30308.5	22350.3	20657.5	0	36990.2	18195	10907.1	20004.1	42702.8	14142.5	21206.1	26272.3	17720.5	33437.6
1300	ENSCHYP00000007121	ENSCHYG00000004458	PHAX	50720.8	39214.9	33480.3	40519.6	32642.2	36971	44339.2	38522.4	33022.5	30967.1	37180	40744.4	36765.4	35196.5	31341.3
1301	ENSCHYP00000007133	ENSCHYG00000004402	MRC2	482010	472311	487732	497378	473968	490503	758093	780962	737850	584075	554389	603744	708899	664021	670898
1302	ENSCHYP00000007135	ENSCHYG00000004466	CARHSP1	313881	304459	323386	328606	305170	246273	263972	225721	276192	269504	269480	278983	351543	333949	341219
1303	ENSCHYP00000007136	ENSCHYG00000004467	PSMB8	31901.2	40484.9	33836.2	46031.2	43884.6	44722.2	91064.8	101207	83749.4	58516.6	56273.4	62713.1	73271.1	73303.1	65774
1304	ENSCHYP00000007137	ENSCHYG00000004461	GDPD5	0	0	0	1752.31	0	3856.88	3453.55	2225.23	0	3986.13	0	0	8938.43	6949.1	5994.28
1305	ENSCHYP00000007142	ENSCHYG00000004468	PRPF31	106951	118792	98602.6	115515	108922	106436	88549.2	97308.6	88935.2	72534.2	93426.5	83357.5	83890.5	87953.4	77862.8
1306	ENSCHYP00000007146	ENSCHYG00000004423	SPPL2B	34886.6	40292.3	35179.2	28501.2	25735.1	39975.2	17366.9	22000.5	18482.9	24200.8	20211.6	18855.2	18972.8	25176.2	19722.7
1307	ENSCHYP00000007164	ENSCHYG00000004481	CFAP251	18347.8	12302.8	0	15607.6	0	0	0	0	0	0	0	0	0	0	0
1308	ENSCHYP00000007167	ENSCHYG00000004480	LRIG3	0	8022.43	0	13995.3	9158.76	0	23022.9	19499	25416.4	5335.15	11017.9	13028.4	14704	0	0
1309	ENSCHYP00000007168	ENSCHYG00000004483	TAP1	40330.1	43148.7	46189.1	54834.8	48649.8	65288.2	26771.9	30401.6	27495.6	37029.3	43076.4	44952.5	65529.3	66027.4	62855.5
1310	ENSCHYP00000007173	ENSCHYG00000004488	ZNF830	16016.1	10876.1	16199.7	14317.2	16126	12462.5	11685.9	9611.65	12101.5	12027	0	8997.18	6743.75	8794.9	3001.56
1311	ENSCHYP00000007179	ENSCHYG00000004490	CTDSPL2	15658.2	12922.4	18025.8	14991.8	16009.2	18857.5	15367.5	19094.9	15011.6	13740.3	18897.2	13279.4	16116.8	11884.1	13883.5
1312	ENSCHYP00000007187	ENSCHYG00000004498	LMNB2	270922	280972	281496	307646	303611	291556	210052	213789	210742	327082	303016	292678	254265	249416	247601
1313	ENSCHYP00000007190	ENSCHYG00000004404	ATXN2L	179445	190491	170509	146108	139307	142930	89023.6	89527.8	78932.3	88147.3	79869.9	88180.2	126388	121736	113504
1314	ENSCHYP00000007197	ENSCHYG00000004508	ANKLE2	51600.1	51601.9	45543.6	38321.7	37813.4	41007	25447.9	24514.6	16767.7	32588.4	29356.7	34131.8	34823	33707.3	31116.1
1315	ENSCHYP00000007201	ENSCHYG00000004514	HLA_DMB	0	1824.32	0	0	0	0	0	1375.56	0	0	1561.92	0	4127.4	2823.51	5675.79
1316	ENSCHYP00000007205	ENSCHYG00000004511	AP1B1	387471	382282	388154	381470	375441	340300	393442	410870	401468	409086	415444	404405	323319	314883	313998
1317	ENSCHYP00000007210	ENSCHYG00000004499	USP7	109929	106928	99654.1	116783	116545	112233	95702.4	106546	92203	115925	116767	119213	121225	119725	114949
1318	ENSCHYP00000007211	ENSCHYG00000004513	RELA	125034	119705	111989	124014	122770	122601	83112.9	94864.2	75743.2	104101	101126	93937.4	110081	106384	107904
1319	ENSCHYP00000007212	ENSCHYG00000004495	RHAG	19797.3	15723.4	19432.3	45189.1	47698.6	48330	10250.8	14143.4	5981.96	13148.6	0	13069.7	176163	165874	169039
1320	ENSCHYP00000007213	ENSCHYG00000004379	BAG6	158336	159024	142684	153546	135835	141102	96345.9	112403	84586.5	121655	111474	108382	161070	150769	143782
1321	ENSCHYP00000007214	ENSCHYG00000004520	HLA_DMA	4649.04	5249.1	2639.95	0	0	4365.95	2314.3	0	0	0	0	4415.66	10937.2	13410	15037.3
1322	ENSCHYP00000007240	ENSCHYG00000004532	GOLGA3	112158	112448	116405	108052	107784	108278	53086.1	55836.7	50645.7	92848.3	93136.3	91559.1	100301	101497	102914
1323	ENSCHYP00000007243	ENSCHYG00000004527	SERPINH1	2.32537e+07	2.22719e+07	2.36108e+07	1.95503e+07	2.2097e+07	1.94737e+07	1.46534e+07	1.36432e+07	16178000	1.54559e+07	1.53879e+07	1.45497e+07	1.47492e+07	1.55785e+07	1.47511e+07
1324	ENSCHYP00000007247	ENSCHYG00000004536	DDOST	2.12541e+06	2.28581e+06	2.31959e+06	2.28529e+06	2.42776e+06	1.96186e+06	1.13484e+06	1.05774e+06	1212260	1.54661e+06	1.42856e+06	1.3115e+06	2.09292e+06	2.04096e+06	2.06316e+06
1325	ENSCHYP00000007249	ENSCHYG00000004524	EIF3J	268164	271169	266775	208771	217513	229060	211157	221524	225869	108974	136152	117878	148093	160179	157383
1326	ENSCHYP00000007257	ENSCHYG00000004539	BRD2	14115	17907.6	18263.2	13498.3	14851.4	15415.3	16603.8	17155.9	12440.5	15342	18069.5	20108.5	13086.6	12221	14441.9
1327	ENSCHYP00000007261	ENSCHYG00000004543	SRRM2	143617	137734	135442	107920	102197	104198	48825.1	52598.5	51820.7	65414.3	47978.2	37560.7	70593	65401.8	73067.2
1328	ENSCHYP00000007263	ENSCHYG00000004542	ABCC11	62943.4	72360.9	63729.3	156582	174492	177485	36565.6	54685.5	51723.7	64715.8	54030.8	63585.4	432588	432488	432480
1329	ENSCHYP00000007267	ENSCHYG00000004545	CRISP3	32161.2	33278.7	30328	40912.6	37887.6	38910.5	72039.2	74323.6	67718.4	69636.6	59505.6	56858.6	36310.2	53078	42620.4
1330	ENSCHYP00000007280	ENSCHYG00000004559	PGK2	15082.7	18310.5	8402.77	13075.2	12252.5	0	11283.5	11226	11366.3	0	5354.35	4362.66	7949.55	6686.17	8677.8
1331	ENSCHYP00000007292	ENSCHYG00000004564	GAS2L1	18287.5	8196.24	15324.4	7397.41	12334.4	12670.5	5595.41	2693.89	8219.02	6443.46	10917.8	10783.9	7120.7	9857.1	8242.71
1332	ENSCHYP00000007293	ENSCHYG00000004556	PRRC2A	45506.3	38985.7	38912.1	34616	38895.5	36412.6	20734	21410	19079.2	21774.9	30179.6	32556.1	29496.8	28667.9	30104.2
1333	ENSCHYP00000007297	ENSCHYG00000004568	FLYWCH2	12283.3	9576.15	6884.93	12638.5	0	4920.42	6579.38	9486.84	7967.73	8148.75	3406.68	0	0	4357.26	1617.27
1334	ENSCHYP00000007304	ENSCHYG00000004506	ALDH7A1	928090	945522	934139	797793	830011	792470	1.53661e+06	1.51771e+06	1483430	988953	875185	890785	653621	642272	648826
1335	ENSCHYP00000007325	ENSCHYG00000004587	ISCA2	14336.1	14706.4	19439.1	17277.3	12562.7	15559.1	23941.9	19068.1	15478	11516.6	19811.7	20223.1	15832.6	13210.3	12273.9
1336	ENSCHYP00000007327	ENSCHYG00000004582	LONP2	24945.3	29470.4	22442.4	23546.3	25937.3	25512.9	12203.5	13668.3	9105.93	18243.8	17204.7	14768.7	13474.3	16733.8	14833.9
1337	ENSCHYP00000007328	ENSCHYG00000004579	PEX11B	12407.7	9669.68	12123.3	10616.9	13361.4	13793.6	8860.91	6144.57	5807.34	13062.9	17445.9	12282.7	15876.8	15823.4	14273.5
1338	ENSCHYP00000007356	ENSCHYG00000004609	AIF1	45277.9	45324.2	46084.3	54384.3	60877.4	54900.2	76343.3	82020.1	71613	169079	153070	170886	175992	152402	175203
1339	ENSCHYP00000007358	ENSCHYG00000004618	N4BP1	14898.8	12296.4	11115.8	12623.5	12167.7	20241.7	8456.52	11528.5	12713.5	7129.72	17989.1	12090	14478.7	10096.5	9722.01
1340	ENSCHYP00000007361	ENSCHYG00000004562	CDC42BPB	188694	194711	174602	221015	213180	228924	132460	137259	126184	195006	181744	179831	197890	190904	201190
1341	ENSCHYP00000007362	ENSCHYG00000004620	IL1RN	1717.27	2725.51	1936.77	3872.74	2023.67	0	7309.57	8629.71	4921.72	7327.17	8538	0	3526.33	6268.23	7042.28
1342	ENSCHYP00000007369	ENSCHYG00000004626	HP1BP3	265216	271896	266903	281944	291216	285610	145474	150265	140415	91165.4	76404.9	71383.9	123711	130558	126736
1343	ENSCHYP00000007377	ENSCHYG00000004619	SPG11	4885.34	4809.14	3164.99	4859.01	5243.9	5205.75	3910.41	0	0	4377.82	4929.19	7278.75	4393.42	5648.2	8326.59
1344	ENSCHYP00000007396	ENSCHYG00000004640	SKIC3	148346	150301	147931	144607	145702	154980	84607.6	92964.8	88803.1	132231	137293	131503	131134	133949	127349
1345	ENSCHYP00000007397	ENSCHYG00000004631	IARS2	110959	106056	111499	120962	132446	130100	69191.2	90514.4	81194.7	123153	127092	122214	142408	143911	145370
1346	ENSCHYP00000007399	ENSCHYG00000004610	TANC2	16740.5	14372.5	16277.2	19628.7	20524.3	22855.8	11857	13218.9	16196.4	24493.9	22760	12692.6	19579.6	17493.8	16759.4
1347	ENSCHYP00000007402	ENSCHYG00000004646	PHRF1	20575.6	9437.02	9915.72	12185.3	15632.6	19430.1	7065.97	13162.8	8763.48	10963.4	23367.3	6879.57	9097	10880.4	5828.66
1348	ENSCHYP00000007407	ENSCHYG00000004634	GRAMD2B	9012.87	8141.49	5894.12	7214.73	14379.7	17005	6834.91	6896.39	0	0	5675.17	0	4791.09	0	0
1349	ENSCHYP00000007411	ENSCHYG00000004654	PRKAR2B	29705.4	26466.8	23277.6	31027	38436.9	37616.9	29630.4	51405.1	36879.1	31895.2	41032.3	42644.8	61853.9	62330.1	56383.1
1350	ENSCHYP00000007413	ENSCHYG00000004624	COL11A2	1.28329e+07	1.20466e+07	1.246e+07	1.48625e+07	1.55135e+07	1.47578e+07	1.23512e+07	1.17076e+07	12215000	1.13097e+07	1.09398e+07	1.14672e+07	1.61966e+06	1.45763e+06	1.45006e+06
1351	ENSCHYP00000007415	ENSCHYG00000004656	NUBP1	18058.4	24321.8	22809.5	24212.5	28490.1	30157.9	17126.6	18891.3	8365.63	21318	34210.3	26250.5	32859.8	31611.2	23713.8
1352	ENSCHYP00000007451	ENSCHYG00000004627	KAT5	7194.3	1574.06	1224.02	6828.01	2918.85	0	2397.56	2082.18	0	0	0	0	0	5135.04	2641.41
1353	ENSCHYP00000007454	ENSCHYG00000004682	RING1	17464.3	18091.3	25818	19005	16609.6	22023.6	12601	14680.8	11511.6	19244.6	26624.2	28214.7	21466.4	36006.3	26081.1
1354	ENSCHYP00000007469	ENSCHYG00000004683	CASP8	56733.8	57578.4	63255	68372.3	63247.8	64933.5	66158.5	64548.7	57571.9	57866.1	52452.8	49642.9	59105.4	62884.2	60709.7
1355	ENSCHYP00000007476	ENSCHYG00000004686	COG5	131809	133225	129823	134865	136649	137914	79615.8	81576.1	74370.9	131797	125939	131602	137943	133556	132564
1356	ENSCHYP00000007485	ENSCHYG00000004689	LPCAT4	22301.2	28788.1	21318.1	30011.5	20404	27565	16744	18899.5	11239.8	13933.6	23286.9	21105.1	21714.7	21113.2	20370
1357	ENSCHYP00000007489	ENSCHYG00000004697	CNEP1R1	82604.6	84528.8	98403.4	69179.3	87129.5	53544.8	53842.3	57830.9	25521	49960.7	61823.2	56209.7	68359.2	42051.8	66010.4
1358	ENSCHYP00000007493	ENSCHYG00000004705	ARCN1	1.87733e+06	1.87264e+06	1.85538e+06	1.64167e+06	1.64033e+06	1.66891e+06	1.46558e+06	1.48918e+06	1387120	1.43207e+06	1.33559e+06	1.32106e+06	1.14442e+06	1.18782e+06	1.20006e+06
1359	ENSCHYP00000007496	ENSCHYG00000004695	VPS52	58683.2	63418.4	66089.8	75088.7	65277.3	77599.4	36125.4	49230.4	38542.5	77013.3	86782.2	72121.8	78901	89514.4	89470.3
1360	ENSCHYP00000007500	ENSCHYG00000004706	PTPRC	37237.3	24935.3	23806.1	38607.9	35630.3	39961	22716.6	22412.3	19464.7	23308.7	20571.8	21426.7	55889.3	54245.9	56258.4
1361	ENSCHYP00000007513	ENSCHYG00000004714	PGGT1B	52485.3	48387.2	44833.5	54978.3	47229.6	56918.8	76544.8	68636.7	68111.8	52437.7	51208.4	46155	44185.9	49258.8	51252.9
1362	ENSCHYP00000007514	ENSCHYG00000004717	ZNF608	27793.4	40300.5	0	47703.5	55474.3	56696	40291.9	46627.4	49966.2	79465.3	79297.8	45306.9	14671.4	18669.5	0
1363	ENSCHYP00000007525	ENSCHYG00000004661	CLN3	9329.76	12928.4	4696.38	8819.65	10154	5534.48	3143.88	4976.21	0	0	3169.19	0	15399.5	12752.5	7838.01
1364	ENSCHYP00000007532	ENSCHYG00000004733	RPS18	3.08467e+06	2.93716e+06	2.89237e+06	2.74451e+06	2.83674e+06	2.60703e+06	1.66343e+06	1.70432e+06	1605120	1.66848e+06	1.60386e+06	1.48863e+06	2.23844e+06	2.25003e+06	2.1062e+06
1365	ENSCHYP00000007535	ENSCHYG00000004721	CLIP2	115660	104295	104020	85512.6	91229.4	93401.9	87006.3	91850.1	84301.1	80047.6	78724.3	74745.1	81994.2	76986.9	69451.1
1366	ENSCHYP00000007538	ENSCHYG00000004737	SNX11	6637.22	13115.3	0	0	11256.2	5804.91	0	9344.78	8807.39	0	3434.32	7456.02	11766.8	11306.5	0
1367	ENSCHYP00000007544	ENSCHYG00000004731	RNASEH2C	31203.3	27484.4	32469.3	25578.3	26257.1	35574	29583.3	31691.6	31472.2	23782.5	27165.1	31697.2	31302.1	20621.5	24143.7
1368	ENSCHYP00000007554	ENSCHYG00000004729	HEATR3	39575.2	37458.4	33255.8	32305.1	33782.1	37933.2	24014.3	23677	22793.8	19167.5	22285.5	25348	23838.4	26537.9	23415.8
1369	ENSCHYP00000007562	ENSCHYG00000004748	AP5B1	4235.21	3529.23	9451.9	9319.55	8256.2	0	0	0	0	11029.9	6134.31	10341.3	6793.33	8152.34	9807.07
1370	ENSCHYP00000007566	ENSCHYG00000004750	CBX1	202022	237326	233129	241843	231385	244003	234480	171003	224235	135528	157121	220778	297217	169158	297436
1371	ENSCHYP00000007567	ENSCHYG00000004752	ARSK	13702.3	11796.5	10310.7	11113.3	16932.8	16459.2	22972.8	23928.8	20963.6	20313.7	23876.8	25386.1	19952.3	22356	22449.6
1372	ENSCHYP00000007582	ENSCHYG00000004766	TNFAIP2	46100.3	46612.6	49460.9	62806.1	67467.6	77550.1	55776.6	51496	50923.8	66091.8	63983.5	61157.9	82277.2	74567.5	77249.9
1373	ENSCHYP00000007587	ENSCHYG00000004711	RAB3GAP2	148838	163439	160735	162581	158625	161432	93239.4	93337.9	89524.8	151663	143223	146298	147308	142648	144856
1374	ENSCHYP00000007598	ENSCHYG00000004785	RFESD	4199.22	11085.4	5956.55	5536.53	3606.53	6940.84	7414.17	8926.13	12982.7	0	8852.73	4439.45	10036	8524.31	7133.39
1375	ENSCHYP00000007599	ENSCHYG00000004786	TICAM2	7946.14	13162.8	10536	11759.8	9091.24	11217.9	7535.73	9729.15	5877.26	14688.4	15761.1	12763.3	17418.7	11976.6	15063.3
1376	ENSCHYP00000007605	ENSCHYG00000004790	HYCC2	0	9316.33	9589.16	8492.01	6951.19	8463.11	0	2910.15	3359.24	8988.16	11591.7	13628.3	7956.2	5947.02	6950.43
1377	ENSCHYP00000007612	ENSCHYG00000004797	TMED7	1.73256e+06	1.69588e+06	1.90126e+06	1.63278e+06	1.68123e+06	1.4613e+06	908759	910918	876805	1.35241e+06	1.20857e+06	1.37503e+06	1.39933e+06	1.25888e+06	1.31832e+06
1378	ENSCHYP00000007613	ENSCHYG00000004799	APOBR	5856.91	2460.06	6867.91	9231.7	6098.56	0	6950.71	4363.41	9317.94	18708.8	8506.27	11645.9	7605.34	7979.98	12686.4
1379	ENSCHYP00000007618	ENSCHYG00000004794	CDK18	8354.8	16987.9	7104.2	23960.2	24037.9	24474.4	17735.9	15082.2	17719.7	24854.3	15038.1	19567.2	27599.6	21606.4	28981.1
1380	ENSCHYP00000007625	ENSCHYG00000004685	EIF4G3	75766.3	74957.1	72945.1	71766.4	71146.2	78130.4	66802.4	69698.5	62779.7	51895.9	52753.6	49511.7	56706	59662.2	56492.5
1381	ENSCHYP00000007628	ENSCHYG00000004789	CBLL1	17624.5	17625.1	15258.4	20105.2	13743.6	25660.6	13319.4	6971.14	5083.9	10569.4	0	10294.3	14787.6	27803.5	17392.8
1382	ENSCHYP00000007631	ENSCHYG00000004804	RFC2	42172.3	50066.9	54316.4	52664.3	52762.9	56969.7	24204.7	26737.2	23448.1	34138.4	45958.2	42928.5	47154.8	49064.5	51021.9
1383	ENSCHYP00000007632	ENSCHYG00000004807	CDO1	12605.1	17197.5	5006.79	4880.78	13096	0	8806.02	10584	9854.13	0	0	3051.52	25564.5	0	12441.9
1384	ENSCHYP00000007639	ENSCHYG00000004791	PHLDB1	2126.92	1775.02	0	3960.38	0	0	0	0	0	0	0	0	0	0	0
1385	ENSCHYP00000007640	ENSCHYG00000004810	EIF5	465032	426093	459381	371812	382669	387968	285594	280679	275528	147061	135868	141918	144368	162350	148699
1386	ENSCHYP00000007647	ENSCHYG00000004813	ATG12	17851.2	13559.8	9077.62	19952.4	16232.9	18587.2	29677.7	27431.3	24868.8	0	31767.1	36040.3	17110.8	9437.03	10675.2
1387	ENSCHYP00000007650	ENSCHYG00000004685	EIF4G3	9848.21	12344.7	15182.9	20013.8	13617.8	13864	14387.1	15721.8	23003.6	9460.16	10707.2	0	24443.1	24625.8	32993.7
1388	ENSCHYP00000007651	ENSCHYG00000004759	WDR46	17638.3	19165.5	17697	20834.3	18208.4	16784.9	13435.8	10601.7	9803.04	15651.8	7953.56	2986.21	19718.9	17691.4	19658.1
1389	ENSCHYP00000007660	ENSCHYG00000004814	RHOBTB3	254514	239875	247160	225874	202534	175814	143691	113425	159568	187953	259130	192139	124719	183035	216561
1390	ENSCHYP00000007669	ENSCHYG00000004829	COPZ2	611572	572858	552453	390898	395611	313361	400861	383757	369291	429242	540743	323720	415297	381532	450184
1391	ENSCHYP00000007671	ENSCHYG00000004826	DDX39B	946420	997612	986327	876682	725922	720450	974830	1.04667e+06	848588	547719	537983	566704	679165	670564	621316
1392	ENSCHYP00000007676	ENSCHYG00000004806	UVRAG	10989.9	7256.69	6576.72	7944.72	10794.7	10365	7762.53	3389.19	7342.87	0	6527.27	6794.02	9501.14	8381.71	9104.01
1393	ENSCHYP00000007679	ENSCHYG00000004833	PKLR	19761.2	8341.12	25355.9	26114.9	33293.7	35140.8	47626.9	45965.4	37447.9	39057.3	44682.2	39256.2	131788	130117	135076
1394	ENSCHYP00000007680	ENSCHYG00000004834	HRAS	56482.4	64714.4	61903.5	63215.5	47724.1	64620.4	42538.2	46667	39293.9	47164.4	36156.7	55672.7	59166.9	70656.4	70567.9
1395	ENSCHYP00000007682	ENSCHYG00000004712	ZFYVE27	37843.6	51095	42639.7	49516	35642.9	49949.7	21022.8	20856.4	23609.4	40208.3	41005.4	43156.5	34051.7	30136.5	32485.4
1396	ENSCHYP00000007683	ENSCHYG00000004835	NIPSNAP3A	106946	95722.5	112602	105071	86526.5	101053	161689	167160	130119	70402.6	72322.3	85744.2	74397	67324.7	66240.5
1397	ENSCHYP00000007688	ENSCHYG00000004830	COQ4	16841.4	13031.7	14624.1	16994.9	22829.6	18948.3	9285.19	9979.02	11079.3	18601.5	30865.9	21325.8	34415.5	33848	36503.8
1398	ENSCHYP00000007689	ENSCHYG00000004838	SGF29	20490	18300.6	23615.8	19988.1	17882.2	13596	16240.2	14033.7	13613.3	13802.5	10867.6	11979.7	12538.5	15354.3	9479.46
1399	ENSCHYP00000007693	ENSCHYG00000004839	ORC2	9560.43	16532.7	13604.8	9296.56	10184.5	0	4191.81	2966.68	5800.64	3813.69	0	0	14214.8	7086.31	11458.5
1400	ENSCHYP00000007733	ENSCHYG00000004845	ABCA1	17519.8	15086.2	10165.9	18849.8	13071.6	16329.1	6197.73	8167.33	8806.76	16067.9	13444.3	14562.2	12748.2	16825.8	15594.3
1401	ENSCHYP00000007737	ENSCHYG00000004831	TNC	1.70811e+07	1.68572e+07	1.72405e+07	1.27992e+07	1.2721e+07	1.2274e+07	7.84568e+06	7.42689e+06	7916760	5.72619e+06	5.54878e+06	5.69161e+06	3.05648e+06	2.92175e+06	3.02789e+06
1402	ENSCHYP00000007756	ENSCHYG00000004864	GUCY1A1	16753.2	14332.5	19534.5	14370.2	14242.7	20663.9	16282.2	12908.5	11513.9	7451.55	15406	25926.9	21229.1	20067.2	19027.7
1403	ENSCHYP00000007757	ENSCHYG00000004867	EIF4H	494196	615499	559656	546563	544570	526750	433110	416929	409110	441182	401939	371234	348575	397206	382151
1404	ENSCHYP00000007763	ENSCHYG00000004848	SLC27A4	15941.6	35065	31683.4	30931.7	35130.3	30760.5	13371.9	21199.2	14541.3	36944.4	24388.9	27751.6	31465.7	29923.6	33730.3
1405	ENSCHYP00000007767	ENSCHYG00000004874	NUCKS1	248016	241595	229803	191355	181684	174684	145001	142846	122066	44329.3	45739	57882.2	83432.1	78362.8	90821.9
1406	ENSCHYP00000007768	ENSCHYG00000004796	SLC12A6	22861	44144.4	19654.7	8667.86	25657.9	54161.3	67111.4	0	80332.5	47862.5	42900.6	44717.8	23214.6	23609.5	29029.8
1407	ENSCHYP00000007770	ENSCHYG00000004871	PFDN6	389351	424543	383716	387072	384427	329346	371401	392712	344541	355107	340328	307068	286431	325439	304864
1408	ENSCHYP00000007772	ENSCHYG00000004879	NIF3L1	73151.8	62320.1	63075.1	62411	60991.7	81672.9	140925	137264	124655	92647.6	68209.8	87286.8	94350.7	73571.1	81787.7
1409	ENSCHYP00000007774	ENSCHYG00000004883	UBXN7	43742.5	52078.9	41995.9	46381.8	43458.4	57894	48304	45906.3	42017.7	51433.7	41988.2	48353.7	39341.1	40687.9	35362.9
1410	ENSCHYP00000007783	ENSCHYG00000004887	ARSI	36761.3	32840.8	38365	29276.2	29923	27409.5	27930	16716.6	22423.9	58700.2	51652.6	43670.9	0	0	5517.15
1411	ENSCHYP00000007789	ENSCHYG00000004884	SLC44A1	114695	128521	116816	139455	141904	135530	88430.9	90600	60113.4	117477	121666	150412	89005.9	76439.8	82857
1412	ENSCHYP00000007790	ENSCHYG00000004892	AQP1	42409.1	53825.9	60604.3	87491	92686	83444.4	34030.4	30943.8	42581.3	62784.7	49595.5	60043.9	21157.2	39896.3	62257.1
1413	ENSCHYP00000007792	ENSCHYG00000004893	LAMB1	347986	366553	362306	342009	333650	333859	349537	363634	344199	335140	318360	345061	298262	293262	286598
1414	ENSCHYP00000007794	ENSCHYG00000004896	RGL2	30668.5	28592	28978.6	28378.9	24426.9	30560.7	22729.8	22098.8	16687.3	33908.9	27823.6	22359.1	40858.9	37485.2	36252.6
1415	ENSCHYP00000007797	ENSCHYG00000004897	URM1	60935.7	44843.5	60813.2	36074.4	42558.7	30390.6	49364.4	57497.7	49905.1	22312.3	35071.7	30316.8	24425.9	26670	26588.7
1416	ENSCHYP00000007801	ENSCHYG00000004901	PPIL3	101076	82620.9	92051.2	79971.2	73034.4	99410.6	94597.8	96283.6	74824	90376.8	75027.1	84654.8	57338.8	55305.5	49949.6
1417	ENSCHYP00000007803	ENSCHYG00000004853	MYO5A	68943.3	69772.8	64632.4	70011.9	63006.6	73011.2	32480.2	36414.8	29426.5	51876.4	51698	51661.2	64765.9	66889.4	64105
1418	ENSCHYP00000007804	ENSCHYG00000004891	NEO1	16137.4	20174.8	21811	25471.6	37020.9	29348.8	54577.5	51470.5	50462.5	37469.1	29235.2	40392.1	38492.1	38284.8	39809.4
1419	ENSCHYP00000007805	ENSCHYG00000004905	ZNF281	7598.94	8762.2	8790.27	8679.29	12928.1	17821.7	0	6230.7	0	7786.63	0	0	11507.9	10620.9	10869.4
1420	ENSCHYP00000007809	ENSCHYG00000004903	CRTAC1	0	8319.96	15171.1	0	0	6782.31	0	8656.05	17809.3	21499.5	7253.72	0	0	12330.4	9394.41
1421	ENSCHYP00000007812	ENSCHYG00000004831	TNC	50835.7	45804.1	45167.8	40871.2	38926.3	27512	39297.5	46212.1	31868	12905	17539.2	17412.9	15753.9	14095.2	15399.5
1422	ENSCHYP00000007820	ENSCHYG00000004908	BRD7	5811.75	4530.8	5834.89	7851.12	3681.88	5213.11	4446.79	8346.12	4929.08	3373.13	3366.3	0	8513.53	7988.31	6446.54
1423	ENSCHYP00000007829	ENSCHYG00000004912	CORO1A	186959	168280	165679	182785	177162	197043	277641	283150	271896	214397	226924	222711	219331	222234	203773
1424	ENSCHYP00000007843	ENSCHYG00000004921	PLEKHO2	43033.1	48218	45461.2	68730.7	60999.4	68074.8	45715	49209.2	45924.7	87569.6	79041.6	83776.1	116039	109580	100113
1425	ENSCHYP00000007854	ENSCHYG00000004850	ITGA10	213211	217408	194491	224011	209429	197958	116010	122456	109193	192143	165111	188547	157764	146945	164178
1426	ENSCHYP00000007857	ENSCHYG00000004931	SCAMP3	58466.4	58552.6	68987.6	68423.9	63058.6	52554.5	32408.4	31551.7	25602.2	39017.9	44682.1	51410.5	84364.1	86723.2	85402.7
1427	ENSCHYP00000007862	ENSCHYG00000004925	PRKCSH	1.54875e+06	1.54935e+06	1.52089e+06	1.23916e+06	1.20932e+06	1.30439e+06	1.97116e+06	2.08606e+06	1970480	1.11467e+06	1.1143e+06	1.11631e+06	677861	656105	612274
1428	ENSCHYP00000007863	ENSCHYG00000004890	LVRN	13673.8	19277	23900.8	25196.5	24951.4	23317.8	18746.7	18507	21582.3	20579.7	16693	17976.7	15729.7	11794.5	10437
1429	ENSCHYP00000007871	ENSCHYG00000004943	PPP1CB	290558	280354	332368	217832	210958	194715	245704	270841	214394	225573	197426	186471	313696	274697	319240
1430	ENSCHYP00000007881	ENSCHYG00000004909	MARK1	9223.74	11305.2	7612.17	9464.94	6321.28	12919.2	4822.45	7862.68	9278.17	6795.93	6505.53	4458.9	9603.97	5559.47	7101.01
1431	ENSCHYP00000007886	ENSCHYG00000004947	EMC4	80292.3	73751.4	75347.3	75465.4	68958	66218.9	34740.1	39476.1	28388.3	54950.3	47376.4	48116	71645.6	75083.7	60289.1
1432	ENSCHYP00000007890	ENSCHYG00000004933	TAPBP	38009.7	40626.3	34018.9	52561.6	30224.6	48767.3	25790.3	27713	24208	25057.4	34802.2	37441.3	77784.8	69101	59556.7
1433	ENSCHYP00000007893	ENSCHYG00000004960	DDX59	26811.4	39929.9	44221.2	33303.3	37270.7	44511.4	36817	35089.4	54139.1	0	26313.5	35408.7	35317.6	48188.3	25640.1
1434	ENSCHYP00000007894	ENSCHYG00000004957	GNPDA2	46899.5	41989.6	47160.1	49162.7	48401.7	55413.1	72480.5	84523.4	71224.9	67707	58705.2	60969.8	63613.1	69446.1	60615.5
1435	ENSCHYP00000007909	ENSCHYG00000004966	WNT11	233957	253041	249430	220589	248636	239492	157297	181209	184305	126658	90324.9	116010	108191	72089	71849.6
1436	ENSCHYP00000007921	ENSCHYG00000004939	TCOF1	81307.5	76902.4	70820.2	63038.4	55082.5	62940.2	28268.9	29898.8	29874.9	26059	24953.1	29258.1	38455.4	42394.3	36488.7
1437	ENSCHYP00000007925	ENSCHYG00000004980	PM20D1	0	8997.73	0	16847.1	12473.7	0	0	0	0	32406.4	21750	16441.9	32169.6	32325.9	31486.6
1438	ENSCHYP00000007927	ENSCHYG00000004852	MARK3	46212.9	42842.8	47822.8	51204	48086.5	54018.2	49741	50583.9	35714.5	35759.7	39008.9	45504.4	45827.7	49182.5	51307.5
1439	ENSCHYP00000007931	ENSCHYG00000004791	PHLDB1	142127	140833	142053	111444	104724	115880	57524.2	60867.7	65524.9	62750.1	60176.8	58822.2	36224.2	36931.3	39841.5
1440	ENSCHYP00000007943	ENSCHYG00000004993	ARHGAP31	26851.1	28053.6	35223.8	32048.7	28541.4	30912.1	19316.3	18714.1	13159.8	22333.7	24567.8	25757.3	23481.2	28270.9	29132.3
1441	ENSCHYP00000007956	ENSCHYG00000005014	CHST12	27238	26001.5	23940.2	25007.4	28288.8	15425.3	23723	27360.4	14771.6	30671.7	20193.6	13360.3	13345	11538.8	12085.7
1442	ENSCHYP00000007963	ENSCHYG00000005011	EMC7	119186	122821	114171	106108	102119	113189	52851.3	62371.2	54022.1	86395	86288.4	76886.6	102311	97528.7	87566.5
1443	ENSCHYP00000007965	ENSCHYG00000004937	CERCAM	340858	350672	336868	245087	240412	247697	228931	238693	208512	163873	155498	149553	177207	183972	176690
1444	ENSCHYP00000007967	ENSCHYG00000004904	ECE1	35324.2	18241.9	27724.2	37284.5	30505.3	28307.6	18493.8	20557.5	14855.4	29521.3	30950.4	21460.5	27512.2	27818.2	34433.5
1445	ENSCHYP00000007975	ENSCHYG00000005016	RPP30	49233.9	46843.6	43584.9	45239.3	37295.7	37287.7	27323.1	26989.6	27159.4	28468.6	17837.5	21430.2	32975.5	29701.6	32477.1
1446	ENSCHYP00000007979	ENSCHYG00000005017	FOSL2	79676.6	54347.8	79187.1	37646.3	73179.6	84311.5	42592.6	28558.6	31770.7	55232.8	38362.5	0	73999.4	62082.7	45652.4
1447	ENSCHYP00000007980	ENSCHYG00000004831	TNC	1.59743e+06	1.86534e+06	1.84154e+06	1.75374e+06	1.63608e+06	1.98456e+06	1.15994e+06	788412	941484	756374	601206	746483	390268	370451	371771
1448	ENSCHYP00000007988	ENSCHYG00000005030	RRS1	33701.8	37496.5	35541.4	36951.6	39761.1	38613	28287.2	30784.1	22854.3	24825.1	27014.1	30594.7	50684.8	34398.8	37359.6
1449	ENSCHYP00000007991	ENSCHYG00000005028	CAMSAP2	50272.7	55068.2	51135.6	41276.7	41366.5	46696.7	36799	37638.3	32107.8	28802.7	33961.4	27621.6	26626	22751.5	21011.4
1450	ENSCHYP00000007997	ENSCHYG00000005031	EIF3B	590795	591250	610125	545907	556998	500596	490589	495785	464599	447974	442284	466511	453449	438508	439716
1451	ENSCHYP00000008000	ENSCHYG00000005038	AVEN	48173.6	64504.4	49665.5	39596.3	46158.4	41253.3	24530	27887.5	29406.2	43682	41057.6	43164.5	31533.6	29059.8	30202.8
1452	ENSCHYP00000008002	ENSCHYG00000005034	PPIC	691499	718362	669996	645602	611883	637462	613656	668565	632103	458114	394898	327230	256509	241697	222721
1453	ENSCHYP00000008005	ENSCHYG00000005041	LOXL4	147548	135391	134568	270572	248744	283076	514025	538252	473938	1.28265e+06	1.26944e+06	1.37914e+06	144756	143034	144855
1454	ENSCHYP00000008023	ENSCHYG00000005052	HOMER2	3031.89	6324.48	4848.35	2418.4	1972.15	4220.83	3687.37	3856.84	5233.19	0	0	0	2654.95	3728.16	1988.82
1455	ENSCHYP00000008038	ENSCHYG00000005056	SNX24	24468.2	24749.7	22222.3	14685.2	27278.5	40511.6	18678.4	13833.7	15015	37309.9	27902.2	23881.1	25018.8	22224.7	19287.1
1456	ENSCHYP00000008040	ENSCHYG00000005047	MTARC2	24797.6	20802.7	18000.9	26321.7	32707.5	20036	16095.7	18103.2	10470.6	16744.5	20184.1	19356.5	22929.3	23460.2	23654.1
1457	ENSCHYP00000008048	ENSCHYG00000005062	BABAM2	46124.2	54574.4	42207.2	51335.5	41756.2	58489.3	32893.8	39428.3	32349	54913	43807.8	52979.2	60549.6	51878.5	64980.5
1458	ENSCHYP00000008054	ENSCHYG00000005064	POGLUT1	140082	119526	124394	124287	112443	137919	136992	145875	142219	102294	97798.2	92119.5	68128.3	69727.7	61107.1
1459	ENSCHYP00000008057	ENSCHYG00000005066	DDX6	261551	267212	266807	263676	254426	272274	201463	209463	191206	174516	178758	205863	208959	225676	219645
1460	ENSCHYP00000008078	ENSCHYG00000005092	SNX8	133992	144347	143540	122564	112847	130226	69959.8	91350.1	87179.3	129792	110611	107332	105351	107503	111653
1461	ENSCHYP00000008080	ENSCHYG00000004831	TNC	21184.3	22024.2	17040.8	22361	23192.1	8258.56	9052.51	12697.9	8999.83	5934.46	10049.3	5475.57	4864	0	1290.41
1462	ENSCHYP00000008085	ENSCHYG00000005095	RAB7B	17138.4	14528.3	13581.8	9027.75	14866.3	11972.5	8724.4	9443.43	8761.59	8618.77	12194.3	0	9069.11	8097.4	10678.4
1463	ENSCHYP00000008086	ENSCHYG00000005079	ALPL	5.56018e+06	5.42514e+06	5.69534e+06	6.65488e+06	6.53859e+06	6.44142e+06	5.67678e+06	5.41429e+06	5806390	6.86517e+06	6.50535e+06	6.13946e+06	3.53589e+06	3.48682e+06	3.54539e+06
1464	ENSCHYP00000008091	ENSCHYG00000005098	MTARC1	3429.95	0	0	4140.05	828.222	0	0	0	0	0	0	0	2136.99	1272.3	0
1465	ENSCHYP00000008107	ENSCHYG00000005087	ECSIT	1331.09	7431.11	4440.74	3689.8	0	9497.24	2025.52	2125.54	1238.88	0	5527.76	5333.49	7320.74	9796.17	10187.3
1466	ENSCHYP00000008117	ENSCHYG00000005114	THOC3	58506.4	61859.3	58969.4	63025.8	53696.2	59591.3	31737.7	35417.4	31476.5	51705.5	44813.6	44819.3	48521.1	35793.4	49657.5
1467	ENSCHYP00000008118	ENSCHYG00000005100	C15orf40	57617.1	37066.9	41504.9	32521.1	50507.7	29205	19872	22455	30263.8	0	0	27079.8	17920.4	0	0
1468	ENSCHYP00000008121	ENSCHYG00000005120	TRMT61A	13623.8	13002.3	14177.1	20653.9	11007.9	11741	7537.12	12328.2	11589.6	0	7436.22	10025.7	0	4531.35	13406.3
1469	ENSCHYP00000008123	ENSCHYG00000005115	CCDC190	0	0	0	61576.6	0	58301.4	0	0	17031.3	0	0	33930.9	0	0	0
1470	ENSCHYP00000008136	ENSCHYG00000005113	TIMMDC1	12721.7	17973	15609.6	24613.7	16225.5	18193.1	8006.66	6347.5	7049.53	7783.25	13206.2	15423.6	19153.4	24044.4	21753.8
1471	ENSCHYP00000008139	ENSCHYG00000005133	BAG5	72985.6	85714.3	82205.9	91013	82371.4	92033.4	82460.6	90121.6	68590.2	105124	86971.7	88907.7	111075	120015	116696
1472	ENSCHYP00000008140	ENSCHYG00000005129	HSP90B1	5.65327e+06	5.4813e+06	5.62752e+06	4.63462e+06	4.79567e+06	4.61582e+06	5.18848e+06	4.71861e+06	5377820	3.31562e+06	3.06515e+06	3.2231e+06	1.92148e+06	1.91132e+06	1.90679e+06
1473	ENSCHYP00000008155	ENSCHYG00000005139	POLR3C	33169.2	26857.8	28414.6	29111.3	22339.3	30179.1	22536.7	21540.1	16943	34690.1	27302.3	32521.5	25498.2	28028.5	24051.4
1474	ENSCHYP00000008156	ENSCHYG00000005112	SNX2	421902	408614	412070	453170	449222	468896	422720	453095	411270	437511	448554	452605	438318	426480	410400
1475	ENSCHYP00000008158	ENSCHYG00000005137	RPL30	2.35006e+06	2.3021e+06	2.31065e+06	2.16355e+06	2.14732e+06	2.60112e+06	1.33529e+06	1.29979e+06	1333990	1.86953e+06	1.81193e+06	1.71605e+06	2.27417e+06	1.96646e+06	1.98942e+06
1476	ENSCHYP00000008162	ENSCHYG00000005140	PCGF6	7043.63	7750.62	12227.4	9766.68	10288.6	17112.2	9442.03	4795.18	12390.1	8691.8	0	7689.41	5876.02	5223.13	6106.67
1477	ENSCHYP00000008166	ENSCHYG00000005150	DLX5	9081.38	12884	9806.81	7230.77	13630	14969.4	6150.42	11528.9	0	10515.4	0	8069.35	15290.3	6987.83	8708.02
1478	ENSCHYP00000008172	ENSCHYG00000005155	UQCC6	0	5662.68	8859.62	0	0	0	1798.6	0	0	5598.22	4697.05	0	6553.83	7747.51	0
1479	ENSCHYP00000008199	ENSCHYG00000005187	HNRNPH3	685310	676848	675136	561844	543172	494611	451655	465507	411557	325183	320681	350909	387437	363252	350005
1480	ENSCHYP00000008204	ENSCHYG00000005179	CYLD	23550.1	20504.2	14855	17163.8	17952.5	17751.1	12421.2	13427.9	6498.38	18151.9	18403.4	15204.1	15152.4	16066.9	16805.5
1481	ENSCHYP00000008205	ENSCHYG00000005169	CCNL1	5067.93	6321.12	0	7677.24	0	5434.22	0	6520.21	7253.5	9586.84	0	10872.7	6279.32	0	5245.77
1482	ENSCHYP00000008206	ENSCHYG00000005191	TDG	17583.4	19215	25140.2	24707.7	17038.4	22478.9	19846.1	18864.3	13681.5	17599.3	11137.9	14558.7	19392.3	22494.5	22063.6
1483	ENSCHYP00000008213	ENSCHYG00000005195	CNN1	119575	120597	128590	112860	116535	104385	115549	101275	104176	44342.7	28225.8	39334.3	13364.8	10739.7	22427.3
1484	ENSCHYP00000008216	ENSCHYG00000005076	EMSY	0	3150.74	0	4771.59	5132.94	5321.03	4320.68	3787.36	5149.75	0	0	0	9812.95	2312.48	6087.96
1485	ENSCHYP00000008219	ENSCHYG00000005196	SNRPN	814593	902574	835445	830490	888346	870422	732059	774784	683997	637893	605688	607500	751257	792400	797888
1486	ENSCHYP00000008220	ENSCHYG00000005123	PYROXD2	2532.29	3058.42	0	3881.92	4063.34	4160.67	5011.33	3203.69	1864.99	6573.92	6078.13	7081.99	9245.29	7851.69	7931.56
1487	ENSCHYP00000008222	ENSCHYG00000005186	BCL9L	28511.3	19905	16720.2	20434.5	23297.4	27891.7	14259	19363.8	12847.4	22383.9	16064.2	0	27930.8	18615.9	10819.8
1488	ENSCHYP00000008233	ENSCHYG00000005215	ARL5B	78907.3	75842.5	80741.1	80728.7	74942	85139.6	20929.4	31357.3	53528.7	52008.3	73485.6	43724.5	51532.1	55974.7	48676.5
1489	ENSCHYP00000008238	ENSCHYG00000005198	KMT2D	17682.7	9528.46	26763.6	25384.9	0	38327	23482.9	22493.3	0	16957.2	26048.5	0	25432.8	23248.8	35865.6
1490	ENSCHYP00000008241	ENSCHYG00000005219	A1BG	1.99469e+06	2.06195e+06	2.04584e+06	2.28487e+06	2.12757e+06	2.20718e+06	4.94089e+06	5.0697e+06	4724480	2.92392e+06	3.02854e+06	2.9662e+06	3.43887e+06	3.27583e+06	3.22011e+06
1491	ENSCHYP00000008246	ENSCHYG00000005222	ADPRH	19621.8	19452.8	27925.6	23206.6	30044.3	20806.2	31470.3	36723.5	27507.7	33339.4	30745.8	26157	30287.3	29633.1	22506
1492	ENSCHYP00000008252	ENSCHYG00000005221	EFL1	55623.5	64057.4	69894	71099.9	64023.9	79600.8	54378	52460.9	50044.9	69327.8	65160.7	51665.8	72584.2	62845	66788.6
1493	ENSCHYP00000008253	ENSCHYG00000005216	MATN2	601978	599060	598485	487402	471480	490503	381913	397009	379442	310713	312504	304511	111307	119338	105919
1494	ENSCHYP00000008259	ENSCHYG00000005230	GLT8D2	60004.7	58904.2	46438.8	72070.2	51773.1	54698.3	20317.5	13086.7	20619.5	39674.9	23607.9	25411.9	46886.6	40637.7	27988.7
1495	ENSCHYP00000008262	ENSCHYG00000005235	TAF5	8688.57	11739.9	8643.49	14438	13000.5	10067.3	8217.23	11960.1	5384.79	12905.3	0	6433.59	10104.9	21923.9	9394.94
1496	ENSCHYP00000008266	ENSCHYG00000005206	RNF115	0	10812.8	3067.71	4091.07	4514.39	6251.4	0	3126.98	0	0	4133.97	0	5796.98	8959.64	8178.56
1497	ENSCHYP00000008276	ENSCHYG00000005237	DDR2	34648.8	37477.8	38055.1	42751.6	44427.6	41245	28356	32500.4	29280.3	32343.5	40329.1	37000.2	42862.8	43237.1	39688.6
1498	ENSCHYP00000008290	ENSCHYG00000005108	THOC6	55051.7	45690.3	50924.3	57437.9	53185.3	56335.9	31953.9	35246.6	30813.7	35548.5	44595.1	33621.5	42882.8	38812.4	43178.1
1499	ENSCHYP00000008298	ENSCHYG00000005250	MAD1L1	51045.1	54719.2	56572	65743.8	56609.9	58341.6	42098.9	45403.1	40696.8	56233.4	57799.2	56607.1	63593.8	70907.5	55350.3
1500	ENSCHYP00000008309	ENSCHYG00000005227	RBKS	26947	21815.2	18719.6	25038.8	21387.6	32154.1	64764	58505.6	53682.8	39960.5	34320	37101.8	42485.8	31183.9	28787.7
1501	ENSCHYP00000008311	ENSCHYG00000005236	CLEC16A	21371.2	17452.8	18910.5	14606.9	18199	24492.1	15620.9	17178.4	21489.5	20079.6	15006.2	21022.5	17057.6	25380.5	20019.8
1502	ENSCHYP00000008315	ENSCHYG00000005254	FARP2	15711.2	17102.7	13600.4	25277.2	15620.7	26579.7	12213.8	11386.9	15722.6	17558.9	33092.3	15106.2	18359.5	20408.3	24983.3
1503	ENSCHYP00000008325	ENSCHYG00000005170	GNB5	0	5231.42	3574.82	0	0	0	5624.07	0	0	0	0	0	11739.6	0	8556.67
1504	ENSCHYP00000008331	ENSCHYG00000005274	ZNF609	11052	7932.2	8156.59	7342.79	6892.81	5946.25	7951.45	3752.98	0	7794.34	0	0	4855.11	0	2650.72
1505	ENSCHYP00000008332	ENSCHYG00000005262	SFXN1	187289	191448	188433	202389	210841	202058	106819	122062	99391.3	161359	155180	163924	171829	171244	179018
1506	ENSCHYP00000008337	ENSCHYG00000005260	HCFC2	9161.33	13808.1	11003.4	13049.7	7673.98	10673.2	6889.69	7438.44	7414.66	0	8561.62	11127.1	12078.4	10708.3	10713.8
1507	ENSCHYP00000008373	ENSCHYG00000005243	KLC1	218895	227001	222402	243166	221891	245127	136801	151335	134121	214420	214346	226959	218730	223059	213082
1508	ENSCHYP00000008377	ENSCHYG00000005318	S100A10	7.85632e+06	7.56793e+06	8.90847e+06	7.32904e+06	7.11935e+06	7.67551e+06	3.59774e+06	3.36307e+06	3875860	7.94367e+06	7.61474e+06	7.63073e+06	3.0509e+06	2.99483e+06	2.6491e+06
1509	ENSCHYP00000008398	ENSCHYG00000005334	TRIP4	70620	76489.2	71198.3	61569.7	63617.9	58075.2	46719.3	48397.7	51523.4	41590.8	38469.2	42722.9	40670.7	33299.1	40668.9
1510	ENSCHYP00000008400	ENSCHYG00000005351	METTL27	43785.9	47733.7	45753.8	47376.2	53023.5	41456	51372.6	53018.7	58042.5	27347.1	52412.3	46047.8	50635.3	52057.1	46500.1
1511	ENSCHYP00000008410	ENSCHYG00000005363	ACP5	152839	164212	158714	519990	517476	426100	1.35193e+06	1.35246e+06	1407850	2.02847e+06	2.0162e+06	1.93845e+06	378677	413219	350107
1512	ENSCHYP00000008415	ENSCHYG00000005366	NFYB	35100.9	32704.6	19272.5	32016	0	43430.3	24929.1	22864.1	25080.4	36322.8	25287.5	0	47087.5	43565.7	39640.5
1513	ENSCHYP00000008418	ENSCHYG00000005348	PDCD11	1.481e+06	1.54818e+06	1.53867e+06	1.47511e+06	1.34945e+06	1.36708e+06	822264	894797	802347	1.04879e+06	883428	740821	1.02922e+06	892384	1.0726e+06
1514	ENSCHYP00000008422	ENSCHYG00000005205	OGDHL	370029	416537	356807	507441	409712	436262	441574	500019	333617	436374	456171	396935	294539	263492	277133
1515	ENSCHYP00000008438	ENSCHYG00000005369	PIGX	20222.2	15406.9	15900.6	21483.8	12689	18171.1	9994.61	6030.85	12195.4	8137.55	7782.53	8449.67	12850.1	19656.1	14820.3
1516	ENSCHYP00000008449	ENSCHYG00000005281	PTK2B	14032.8	10745.4	12838.4	14607.1	18912.6	15902	13443.8	16409.7	8755.32	23167.1	25880.7	26642.8	28985.3	25821.1	32059
1517	ENSCHYP00000008453	ENSCHYG00000005383	TMEM35B	0	5529.23	10693.6	7695.28	8491.62	5032.5	3951.42	0	0	0	6428.11	7761.74	5441.91	7389.1	7256.71
1518	ENSCHYP00000008467	ENSCHYG00000005229	RABGAP1L	32746.4	31387.7	28403.3	32357.9	28720.9	30410.2	23453.7	22449.2	21071.9	29251.4	26850.3	23926.2	37135.3	33967.6	33170.4
1519	ENSCHYP00000008473	ENSCHYG00000005405	CALHM2	12485.2	20172.3	18659.5	22317.6	13096	24641.1	14402.4	28962.8	12563.1	16586.8	12340.9	13352.6	6138.99	6764.31	6264.05
1520	ENSCHYP00000008480	ENSCHYG00000005407	PARG	11944.2	18829.9	14444.2	17406.9	13371.6	8589.94	17361.3	13056.3	13749.3	12395.1	9475.34	0	17046.4	13312.5	13803.5
1521	ENSCHYP00000008484	ENSCHYG00000005340	GARS1	1.04341e+06	1.06881e+06	1.09486e+06	1.03471e+06	1.01901e+06	1.00576e+06	925311	958838	908284	869515	855621	883634	832447	807599	760328
1522	ENSCHYP00000008489	ENSCHYG00000005426	VCPIP1	126391	138666	133986	143934	141322	165043	75432.1	88011.2	72502.7	131755	124067	125174	148684	143567	140817
1523	ENSCHYP00000008491	ENSCHYG00000005397	UAP1	186974	186755	190013	118912	122935	120241	202041	221059	213211	104921	96549.3	116234	95671.2	85116.3	94499.8
1524	ENSCHYP00000008500	ENSCHYG00000005419	GBA1	114618	94220.1	111742	151599	139194	140212	104847	109168	115307	200230	208161	184694	156339	168059	150760
1525	ENSCHYP00000008509	ENSCHYG00000005275	PLA1A	12256.9	16124.9	14416.5	13012.3	11747.1	12158.1	8533.84	9162.34	6863.11	8245.58	8295.34	6269.71	7673.35	4236.14	6958.01
1526	ENSCHYP00000008510	ENSCHYG00000005409	ELP1	116621	110750	111941	106826	106093	113994	63312.1	65806.6	59099.6	98791.3	101681	106479	118784	113107	111175
1527	ENSCHYP00000008513	ENSCHYG00000005439	PPP4C	83729.2	81131	82267.8	87824.5	83471.9	82209.3	65195	65680.1	72117.2	85674.3	68397.6	76374.4	89974.6	71672.2	80323.4
1528	ENSCHYP00000008514	ENSCHYG00000005418	TRAPPC4	175798	159146	172795	163547	160278	171631	138157	151139	135523	175786	164851	166205	173099	184768	186512
1529	ENSCHYP00000008537	ENSCHYG00000005349	CUTA	356824	423461	460094	372354	259285	308499	794043	676563	687337	426281	376789	361091	324361	391017	299741
1530	ENSCHYP00000008540	ENSCHYG00000005427	SSR3	330323	323910	297042	306742	355780	341192	144213	150067	140751	200151	190362	185741	321642	336042	296340
1531	ENSCHYP00000008542	ENSCHYG00000005457	SGK3	12698.6	15084.8	9333.76	15726.1	16939.5	17331.3	10474.7	11911.5	12781.2	17319.4	16251.1	14635.8	15190.2	13346.9	10670.7
1532	ENSCHYP00000008544	ENSCHYG00000005454	PLXDC2	33650	29604.9	29289.2	46961.1	38945.6	42763.3	77402	94096.8	72128.7	60818.2	59470.3	58265.2	47468.2	47299.6	47180
1533	ENSCHYP00000008545	ENSCHYG00000005464	GJA5	0	0	0	0	0	0	0	0	0	0	0	0	3749.31	2998.39	0
1534	ENSCHYP00000008554	ENSCHYG00000005443	PAK2	293108	268925	286764	254325	254039	254773	253402	247238	232622	199908	211604	215144	170655	193867	165828
1535	ENSCHYP00000008555	ENSCHYG00000005413	ASNS	122583	140452	127483	104919	94479.8	96577.1	94028.9	101957	107960	85370.6	89723	78842	83771.7	92141.7	82674.7
1536	ENSCHYP00000008567	ENSCHYG00000005474	COMTD1	23693	14137.2	17377.7	28843.8	34633.1	19698.4	18502.7	19929.4	12860.2	31812.8	29758.8	20737.9	51924.2	50845.4	43800.9
1537	ENSCHYP00000008571	ENSCHYG00000005478	UBE3A	97642.8	106874	101443	110210	100519	116509	72884.5	76745.1	70787.1	107930	94917.8	102881	125451	116293	120141
1538	ENSCHYP00000008585	ENSCHYG00000005483	ACP6	53435.9	52659.8	51242.3	43806.2	45121.2	43305.3	64028	63887.6	70442.2	45355.8	37800.8	41096	33420.9	32423.2	32634.6
1539	ENSCHYP00000008586	ENSCHYG00000005482	SLC37A4	70106.3	76202.9	0	62229.9	65026.9	55379.4	45298.9	31821.5	44470.6	45442.8	39936	24520.1	49831	66276.4	73127.2
1540	ENSCHYP00000008595	ENSCHYG00000005492	MTX1	96165.8	88989.1	98156.4	115230	103636	101542	58578.4	55432.1	56124.4	85721.6	84318	93807.7	107078	112458	112501
1541	ENSCHYP00000008606	ENSCHYG00000005329	SNCAIP	3445.05	3066.34	8699.75	3493.82	934.674	5408.04	595.168	0	0	0	1079.46	0	0	0	0
1542	ENSCHYP00000008614	ENSCHYG00000005493	INSR	37381.5	31083.7	35936.1	38617.3	41617.3	35476	27948.6	30683	32061.3	28274.2	35749.8	32408	17970.3	17140.4	17685
1543	ENSCHYP00000008621	ENSCHYG00000005501	ALDOA	4.19942e+06	4.31343e+06	4.30257e+06	4.02192e+06	4.00574e+06	4.02475e+06	5.70676e+06	5.73236e+06	5657340	3.44092e+06	2.9989e+06	3.64693e+06	2.78365e+06	2.70214e+06	3.02926e+06
1544	ENSCHYP00000008628	ENSCHYG00000005511	COX17	304114	304167	250175	271054	253343	292324	186954	133649	128060	120924	107111	174902	61337	119052	108410
1545	ENSCHYP00000008635	ENSCHYG00000005514	GGCT	41040.2	40367.4	43380.3	37044.8	42784.4	49835.7	54759.6	45553.8	52478.3	53548.9	56648.4	54949.4	26182.7	31845.3	43183.7
1546	ENSCHYP00000008636	ENSCHYG00000005500	LEO1	27306.6	21379.7	28761.5	25430.5	28362.7	32633.8	12684.9	20310.7	17086.7	15835.8	12637.5	52434.6	22991.3	13646.7	16663.8
1547	ENSCHYP00000008640	ENSCHYG00000005515	TXNRD1	278151	258409	258410	258081	252592	257942	331621	348049	313862	240610	222893	232127	235506	226293	229115
1548	ENSCHYP00000008659	ENSCHYG00000005529	SH3PXD2A	56437.6	59029.6	59578.3	65076	58041.9	66690.5	47281.9	47004.6	43013.4	57622	55710.6	52829.7	62549.9	58115.9	64327.5
1549	ENSCHYP00000008665	ENSCHYG00000005521	ABITRAM	4649.88	4360.31	9584.82	8974.11	8034.14	5962.49	8196.08	11976.5	9888.86	0	0	6513.83	5821.16	5863.91	8082.12
1550	ENSCHYP00000008667	ENSCHYG00000005501	ALDOA	533522	575352	558659	463551	434575	472546	826110	915952	713359	399468	322309	383732	681349	589649	641705
1551	ENSCHYP00000008669	ENSCHYG00000005522	MYO1D	263691	259765	273416	462450	472521	443706	227328	230477	223284	590489	584740	580274	715364	700469	722209
1552	ENSCHYP00000008674	ENSCHYG00000005539	NPTN	198915	212150	200261	230964	243087	195000	122267	168730	142919	210316	222096	197765	106770	108278	102457
1553	ENSCHYP00000008684	ENSCHYG00000005547	C1GALT1	82714.3	73698.5	74737.2	73425.6	83141.9	78196.2	46128.4	39822.5	37665.4	44644	47536	50301.3	46514.4	45020	46110.5
1554	ENSCHYP00000008696	ENSCHYG00000005538	HYOU1	1.03987e+06	1.04185e+06	1.03312e+06	937833	925626	885914	946616	963933	900399	635775	602563	617198	538634	532557	506860
1555	ENSCHYP00000008705	ENSCHYG00000005556	RNH1	695437	748270	720606	744874	736980	771701	878451	899306	835577	840055	764608	772871	571942	568113	595571
1556	ENSCHYP00000008707	ENSCHYG00000005246	USP34	102410	113657	103656	124617	112015	100330	83174.6	88846.5	133664	132834	125046	125203	140398	144112	102098
1557	ENSCHYP00000008709	ENSCHYG00000005568	HS1BP3	83137.2	71950.8	70183.9	88621.2	72565.5	73193.9	85121	104462	71396.4	46373	73888.3	72238.9	83600.9	78496.4	68147
1558	ENSCHYP00000008714	ENSCHYG00000005571	CD74	16123.4	18634.2	15136.7	12845.2	8250.51	9966.08	0	13313.5	0	18593.3	0	22444.5	41595.7	47154.8	34770.5
1559	ENSCHYP00000008727	ENSCHYG00000005538	HYOU1	15393.3	22287.3	24594.3	9495.53	8519.46	11763	8930.79	9486.96	18212.6	7970.83	8902.78	13660.4	3503.21	8076.29	8103.58
1560	ENSCHYP00000008733	ENSCHYG00000005425	ANKRD31	12016.6	0	0	0	10404.3	0	0	7812.61	0	0	0	0	0	2442.56	7948.58
1561	ENSCHYP00000008734	ENSCHYG00000005208	LTBP2	9120.99	0	40524.9	0	17021.5	15386.3	10401	16813	5038	25040.3	16224.3	18149.8	22402.4	20582.6	29792.1
1562	ENSCHYP00000008740	ENSCHYG00000005573	CTNNAL1	15272.4	18067.2	25315.2	14931.2	24605.8	14409.1	17320.7	9152.54	24717.8	7034.71	7759.11	8180.16	0	11186.5	0
1563	ENSCHYP00000008761	ENSCHYG00000005496	INTS1	51603.1	54780.8	55092.1	63774.7	63376.7	69155.5	27441.1	36129.4	39753	55061.4	49024.4	49571.7	62764	60846.7	59390.8
1564	ENSCHYP00000008765	ENSCHYG00000005587	RHOB	195425	158483	178498	194481	198203	217581	107801	114677	122671	123269	134189	145481	57820.5	62740	49250.3
1565	ENSCHYP00000008768	ENSCHYG00000005578	PTDSS2	29893.8	31912.6	27468.2	40056.1	23800	46558.7	23951.3	24043.8	23303.4	37780.8	89373.6	38034.8	42114.3	40088.4	35699.9
1566	ENSCHYP00000008770	ENSCHYG00000005531	VIT	20586.1	18287.1	0	30013.9	18397.6	29262.2	29644.1	26844.8	22502.1	39969.9	24691.2	43731.4	83809.2	82259.2	79744.1
1567	ENSCHYP00000008786	ENSCHYG00000005581	GAPDHS	99824.5	96423.2	90430.7	76242.5	71261.7	97972.9	53211.3	54956.6	33987.3	82714.1	134675	128771	55032.2	47960.4	54549.4
1568	ENSCHYP00000008788	ENSCHYG00000005600	VPS11	55955.7	57824.2	57919.5	74538.6	63349	75341.4	46979.4	42022.5	35314.9	67780.6	69845.3	75212.2	94814.3	101886	88660.3
1569	ENSCHYP00000008789	ENSCHYG00000005591	CHST11	151817	140567	142672	143184	133201	126605	59785.3	72013.4	62338.3	52805.4	43117	47239.8	42484.2	40490.3	34570.1
1570	ENSCHYP00000008795	ENSCHYG00000005594	USP48	38676.4	27170.5	32742.6	32393.6	31713.5	36934.7	25904.6	25635.5	30214.5	23849.3	33493.9	21184.2	28973.5	33080.9	33151.7
1571	ENSCHYP00000008798	ENSCHYG00000005352	RUFY2	13718.7	13792.1	19006.4	15479.7	12700.1	12441.6	10335	10216	7202.08	9849.09	15034.8	12255.4	17851.5	16875	12183.7
1572	ENSCHYP00000008799	ENSCHYG00000005605	RPS14	3.44332e+06	4.07096e+06	4.00332e+06	3.72817e+06	3.62839e+06	4.03285e+06	2.47049e+06	2.40435e+06	2366710	1.99185e+06	2.09591e+06	2.76028e+06	3.54231e+06	3.23496e+06	3.38692e+06
1573	ENSCHYP00000008802	ENSCHYG00000005609	TMOD3	223800	216488	218088	231099	210876	231538	147386	159525	129169	150884	159918	158252	212305	225837	196058
1574	ENSCHYP00000008820	ENSCHYG00000005519	TRIM28	282155	295805	269563	286424	296960	280271	182219	189531	169941	257859	268350	272287	347474	359506	338407
1575	ENSCHYP00000008827	ENSCHYG00000005618	ARHGEF18	14652.4	15627.7	17174.1	23545.7	27021.6	25066.2	19087.6	22354.8	14182.6	27039.5	27001.5	31427	50919.7	49521.3	54140.2
1576	ENSCHYP00000008837	ENSCHYG00000005630	TRIM32	15579.4	11706.1	9071.69	10409.9	8455.22	16562.1	9596.79	7113.27	8399.52	12941.5	12872.9	9292.7	8914.09	5924.2	6162.61
1577	ENSCHYP00000008841	ENSCHYG00000005626	COPS5	180204	183935	179101	190107	199099	174861	183721	186593	183727	187187	184178	196278	200712	192302	199001
1578	ENSCHYP00000008853	ENSCHYG00000005584	NFXL1	25350.7	26376.4	16514.4	26917.3	25332.5	21256	11893.6	12999.2	10556.7	17651.8	14547.6	14701.8	20778.5	15472.1	15795.6
1579	ENSCHYP00000008860	ENSCHYG00000005550	CSNK1G1	8681.36	15240.3	12906.7	8249.98	9947.58	9633.9	10612.4	12646.7	11342.3	6896.23	0	6589.3	9903.29	14242.7	11569.2
1580	ENSCHYP00000008868	ENSCHYG00000005637	NDST1	135181	174780	160879	177755	230486	201495	156188	159247	169001	218123	237089	191676	288595	207642	226129
1581	ENSCHYP00000008870	ENSCHYG00000005634	XPO1	274521	285047	292922	317319	311309	269301	227529	247214	257117	334380	302015	318588	344555	344813	356279
1582	ENSCHYP00000008873	ENSCHYG00000005643	CHMP2A	270029	230092	243046	273459	255923	236726	153046	146040	144419	145479	133478	139182	186694	195187	187991
1583	ENSCHYP00000008879	ENSCHYG00000005528	DENND5B	59609.7	60167.7	49100	67688.7	66089.3	70165.9	46043.7	54493.4	55087.1	59301.1	46178.4	57652.3	64359.9	66815.3	67049
1584	ENSCHYP00000008885	ENSCHYG00000005622	ZFYVE21	11297.3	11128.9	11772.9	12383.7	16260.6	9471.28	9282.43	9687.46	11395.2	11888.7	11401.8	9599.77	7918.84	10202.9	9599.75
1585	ENSCHYP00000008895	ENSCHYG00000005651	PUM2	38645.5	40300.5	37839.2	47541.4	46204.4	43811.7	24985.5	31760.5	26753.7	43777.2	41821.5	31857.4	51768.4	41183.2	41571.7
1586	ENSCHYP00000008898	ENSCHYG00000005623	NCBP2	71244.1	68590	72084.7	60626.7	59689.7	64743.8	47794.1	56175.1	50514.7	65113.7	55385.3	51059.5	51185.2	58416.1	61094.6
1587	ENSCHYP00000008899	ENSCHYG00000005467	MTDH	456657	411243	387319	337881	334753	375305	187231	201390	159391	191210	204320	219924	236454	274699	250364
1588	ENSCHYP00000008921	ENSCHYG00000005648	MIOS	33181	28815.8	26747.9	28282.3	27890.7	33066.5	17957.2	18845.3	18215.3	31445.2	33486.2	29987.3	37303.6	32535.5	32694.8
1589	ENSCHYP00000008925	ENSCHYG00000005543	GPN1	0	10063.2	15534.7	12939.2	11795.8	18367.6	0	5012.1	0	12784.2	13995.7	9729.3	29810	13390.8	6629.75
1590	ENSCHYP00000008933	ENSCHYG00000005685	PSMD11	502247	530798	507263	482748	485762	509059	365723	370358	336046	454335	456022	479617	444938	422065	438440
1591	ENSCHYP00000008947	ENSCHYG00000005676	SIGIRR	12807.9	14311.6	10440.2	15839.7	16818.3	10727.7	19779.9	13817.1	8984.54	11166.6	14386.1	11663.7	19468.2	20411.7	15622.9
1592	ENSCHYP00000008952	ENSCHYG00000005696	BAK1	72363.5	74841.3	90501	104955	96236	85658	50364.6	56467.9	46959.8	76660.7	83505.9	84392.1	144367	138811	128775
1593	ENSCHYP00000008955	ENSCHYG00000005705	LOX	1.18128e+06	1.21178e+06	1.20126e+06	1.31874e+06	1.17768e+06	1.3572e+06	664960	694731	614487	728689	732084	718986	485631	425720	424052
1594	ENSCHYP00000008957	ENSCHYG00000005712	FCF1	18089.3	14869	19306	18753.6	11734.9	14477.1	6891.92	9924.74	8198.66	6576.48	13386.7	7648.97	18594.5	12745	19023.7
1595	ENSCHYP00000008967	ENSCHYG00000005715	HMGCR	25936.5	22266.3	19486.2	34256.5	36773.5	35335.1	18524.7	14819.5	9663.61	11522.5	16151.8	14968.9	0	8813.26	2572.4
1596	ENSCHYP00000008972	ENSCHYG00000005577	BTAF1	38868.6	43648.3	48251.9	44395.6	46398.6	50494.7	22671.6	24098.3	25531.1	49041.6	40549.1	47011.7	39098.6	38325.3	40585.4
1597	ENSCHYP00000008975	ENSCHYG00000005702	EPHX2	117620	128491	128993	163172	152649	162389	176159	176974	173975	206574	216376	216586	230192	241015	239879
1598	ENSCHYP00000008978	ENSCHYG00000005727	MELTF	382732	376634	370044	467597	454776	480237	331173	325463	304143	454645	454015	479482	37452.7	37768.9	32079.5
1599	ENSCHYP00000008980	ENSCHYG00000005704	RPA3	83595.2	91175	68894.9	88685.9	79668.6	59506.5	73267.8	72599.5	65572.2	50090.9	72350.6	58292.6	54988.7	65312.3	59518.5
1600	ENSCHYP00000008998	ENSCHYG00000005742	CAPN5	30924.1	27553.5	23608.3	45910.6	45670.7	40892.8	58584.6	60640.7	56631.6	77033.4	71912	68998	29525.1	17331.9	19402.4
1601	ENSCHYP00000008999	ENSCHYG00000005748	SYNPO	171528	178623	164874	159534	145505	165135	65445.8	64043.5	53431.8	85560.8	67553.5	78042.1	56250	57985	59511.2
1602	ENSCHYP00000009000	ENSCHYG00000005728	NCEH1	18998.9	15632.7	22856.7	25119.7	26006.7	24264.2	16114.4	15023.5	14609.7	26447.6	27592.6	22488.5	47120.4	48817	45553
1603	ENSCHYP00000009010	ENSCHYG00000005694	SLK	85389.9	86254	82804.1	103876	100558	107082	88716.5	102031	84302.2	84442.4	83769.9	87882.7	104758	93067.1	101041
1604	ENSCHYP00000009014	ENSCHYG00000005567	CHD9	28542	32780.4	34729.8	35583.4	21453.6	0	21877.7	23237.7	17856.4	0	0	0	17784.1	0	0
1605	ENSCHYP00000009026	ENSCHYG00000005706	STRN	140438	141934	148034	142347	140360	137041	104736	121096	94518.2	118045	131511	125608	129004	100787	112798
1606	ENSCHYP00000009035	ENSCHYG00000005760	GMEB1	8846.35	8425.42	5473.1	9131.41	4927.03	5457.52	7295.98	0	2705.16	0	0	0	0	0	0
1607	ENSCHYP00000009038	ENSCHYG00000005674	TMEM245	5062.86	7669.38	5534.47	3633.18	4981.15	3939.25	3542.93	3232.94	3649.59	3542.4	0	0	2926.24	4735.58	3543.97
1608	ENSCHYP00000009042	ENSCHYG00000005774	ZNF512	28853.9	33178.7	37175.6	49724.1	50052.7	52119.8	26796.7	20323.7	26412.1	30154.3	41635.7	44759.8	55220.4	52543.9	52431.9
1609	ENSCHYP00000009050	ENSCHYG00000005781	NOPCHAP1	15912	12687.7	8205.8	14112.3	9519.09	14423.3	8103.9	7273.17	5717.32	17985.5	0	5348.69	7440.66	10516.7	6736.19
1610	ENSCHYP00000009052	ENSCHYG00000005639	FMN1	12445.4	13248.4	9817.67	16857.7	18293.5	17400	9123.09	13658	10164.8	17165	13773.9	22171.7	23897.7	20994.2	24685.3
1611	ENSCHYP00000009057	ENSCHYG00000005741	STK25	30474.3	30038.6	27298.1	36653.6	30645.5	29052.8	20713.4	29374.5	19140.8	32811.5	20217	14595.7	32090.3	26429.2	33564.6
1612	ENSCHYP00000009062	ENSCHYG00000005786	PRKG2	20729.9	23426.5	20195.2	21505.3	17804.6	16347.9	13135.4	13494.8	7256.14	0	14622.6	0	0	0	0
1613	ENSCHYP00000009087	ENSCHYG00000005762	SELENOS	37015.8	35060.2	42977.5	36316.4	31546.5	40265.8	13073	18011.3	11122.2	32517.4	31407.7	18051	39666.8	33653.6	39440.8
1614	ENSCHYP00000009100	ENSCHYG00000005824	HIRIP3	17152.4	8512.46	9874.32	12152.7	10773.7	12660.2	5510.63	4899.11	8079.39	1530.01	0	0	10567.1	5714.83	0
1615	ENSCHYP00000009106	ENSCHYG00000005797	ITPR3	107354	112758	105094	108906	101490	109662	55214.4	60267.1	54373.1	86319.2	82920.7	85836.1	54639	49019	51642.3
1616	ENSCHYP00000009118	ENSCHYG00000005826	EIF2D	25823.5	30553	29367	33010.7	26862.1	28488.7	21075.3	19229.1	14555.1	22402.9	15291.4	11151	22476	17195.1	20228.7
1617	ENSCHYP00000009123	ENSCHYG00000005838	C7orf50	0	11742.5	6820.71	5871.83	5818.15	0	2907.33	5786.14	5674.4	0	7528.97	0	0	1702.99	3333.82
1618	ENSCHYP00000009124	ENSCHYG00000005800	RBM22	100471	95087.9	90177.5	77076.8	86066	81169.9	54838.8	53862.5	55791.7	76174.1	75890	78209.9	66816.3	77444.9	59651.8
1619	ENSCHYP00000009125	ENSCHYG00000005776	OLFML2B	140180	135065	141614	136528	111875	116204	144183	171344	140388	95273.4	98820.3	103664	176863	155847	166863
1620	ENSCHYP00000009127	ENSCHYG00000005810	GSK3B	151501	163467	155923	153856	137849	140189	121396	118502	109432	97065.6	100413	108491	102965	92696.5	95835.8
1621	ENSCHYP00000009139	ENSCHYG00000005845	YTHDF2	198717	194454	174984	186760	158730	218545	132664	143986	140100	143215	140793	139347	119401	115645	135528
1622	ENSCHYP00000009142	ENSCHYG00000005846	ALDH1L2	332325	337610	343117	447893	463890	472456	385595	405703	386938	491125	476754	490399	659208	696671	676454
1623	ENSCHYP00000009146	ENSCHYG00000005857	CHSY1	152058	140079	146530	120234	126303	120898	65374	65839.3	57707.8	63699.8	72633	72196.2	66923.7	62553.7	59372
1624	ENSCHYP00000009154	ENSCHYG00000005852	SNX1	95475	97620.3	103869	109559	106926	114195	109359	109117	103229	103558	104742	106413	145504	150869	138899
1625	ENSCHYP00000009164	ENSCHYG00000005855	PNPLA8	77151	82572.4	102964	88649.6	84268.3	106050	64034.5	79972.4	50806.9	71128.8	105309	101044	75964.8	92915.8	120277
1626	ENSCHYP00000009165	ENSCHYG00000005776	OLFML2B	675334	919627	822608	856697	883829	864996	393238	466902	351115	921435	433545	969897	1.01785e+06	658330	1.04794e+06
1627	ENSCHYP00000009169	ENSCHYG00000005823	PLEKHA8	9926.45	10586.5	10023	12356.3	8643.83	8015.38	5773.29	6885.67	8183.36	15451.5	8123.24	15662.4	11733.1	12346.9	11222.3
1628	ENSCHYP00000009177	ENSCHYG00000005638	CAST	645432	581401	625050	533628	551723	603554	643842	696985	572377	554780	512894	572566	551393	533894	491277
1629	ENSCHYP00000009180	ENSCHYG00000005878	COX19	9017.14	8254.61	6027.1	7845.58	7821.99	6323.53	4256.88	7252.05	2373.21	0	0	0	2254.96	0	3495.59
1630	ENSCHYP00000009185	ENSCHYG00000005866	EHHADH	6360.21	6716.26	8165.46	8983.77	14017	8200.16	6381.06	4613.34	0	19770.1	5472.84	9475.32	5983.37	10274.3	13796.5
1631	ENSCHYP00000009188	ENSCHYG00000005883	HAUS5	20928.6	20821.5	15190.9	26775.5	24618.9	19050.9	12898.5	12599.2	15125.3	18790.2	25538.6	28511.4	21409.3	21180.3	22091.7
1632	ENSCHYP00000009202	ENSCHYG00000005875	UQCC2	86885.2	66595	56535.1	74653.9	46618.2	79756	47471.9	62577.5	58658.6	68695.2	61027.7	42072.2	61310.5	54670.2	42714
1633	ENSCHYP00000009205	ENSCHYG00000005897	TMEM9	31398.9	32684.5	30919.6	27271.6	39276	32619.3	19864.9	19570	0	22278	24899.4	29061.5	0	21784.4	24615.9
1634	ENSCHYP00000009208	ENSCHYG00000005877	HEATR5B	18437.4	17099.7	12428.8	15444.2	19785.7	14408.9	14529.3	13106	14283.3	18164.1	14886.2	19752.6	32628.9	30547.3	28247.5
1635	ENSCHYP00000009218	ENSCHYG00000005918	CMTR2	3877.44	773.649	3067.06	0	0	0	3614.23	0	2127.9	5183.83	0	0	3871.82	2758.42	0
1636	ENSCHYP00000009221	ENSCHYG00000005911	TAOK2	6049.38	6008.36	8133.2	5579.81	4647.61	4214.11	1271.54	3565.99	2217.07	0	3420.87	5271.32	0	4704.86	5481.84
1637	ENSCHYP00000009224	ENSCHYG00000005907	FNDC3B	221918	214682	209901	193587	181477	190586	88071.8	96130.2	81425.1	116582	111940	120349	130435	123794	132275
1638	ENSCHYP00000009232	ENSCHYG00000005922	CPQ	13977.5	11257.8	13996.6	16821.3	13273.8	16943.9	32233.9	37323	28366	15542.1	23610.9	18306	15507.8	19671.3	14301.8
1639	ENSCHYP00000009257	ENSCHYG00000005943	SLC35D2	0	2081.89	3646.68	1223.14	0	0	0	0	0	2427	0	2610.52	4324.87	2260.3	0
1640	ENSCHYP00000009260	ENSCHYG00000005851	CERT1	879352	943755	848596	964260	821392	855647	786466	861025	734664	715661	728842	710398	725387	667063	644763
1641	ENSCHYP00000009274	ENSCHYG00000005957	IFITM5	178505	171658	160055	338947	351864	348590	160082	128745	158188	431764	392281	442062	510457	478825	486717
1642	ENSCHYP00000009277	ENSCHYG00000005891	MRPL9	79359.7	82356.1	77532.3	73948.7	78938.9	77058.4	49328.7	49738.1	43447.1	51290.1	54997	74606.1	82088.9	77359.6	82507.3
1643	ENSCHYP00000009280	ENSCHYG00000005953	WASHC4	45651	49645.6	49766.1	58957.5	61550.9	64186	40300	48401.3	40184.7	54548.4	60394.2	70282.6	65251.3	67163.6	62285.3
1644	ENSCHYP00000009282	ENSCHYG00000005906	DCTN4	149725	145614	141355	136761	125072	143144	92583.1	109544	89624.4	140577	142528	144008	131940	127573	127456
1645	ENSCHYP00000009285	ENSCHYG00000005966	SDC1	47619.2	37547.7	36619.1	38792.7	35331.8	33490.5	21345.8	0	18885.6	17267.6	24305.3	17881.6	31622.3	31801	37174.6
1646	ENSCHYP00000009290	ENSCHYG00000005972	CIAO2A	18177.6	17078	14776.5	17511.4	20582.5	17136.1	10278.1	19321.2	15349.4	19478.5	26951.2	11972.3	29980.4	14196.6	29160.2
1647	ENSCHYP00000009302	ENSCHYG00000005974	ATG4B	83543.7	84693.8	87146.5	91683.2	74626.4	76830.5	69105.8	83679.5	69941.2	94689.5	92477.2	91345.9	73161.3	68148.3	58968.2
1648	ENSCHYP00000009304	ENSCHYG00000005982	PGGHG	35218.6	33057.7	36598.7	35169.4	30954.9	31792.5	55640.3	54546.5	46678.1	26902.3	32836	43910.2	34596	31973.8	37692.8
1649	ENSCHYP00000009310	ENSCHYG00000005805	YLPM1	47996.3	47577.1	46103.9	48926.5	43378.9	48059.9	36713.7	34643.1	29897.1	36230	38684.4	40284.7	45773.3	48784.6	44647.8
1650	ENSCHYP00000009320	ENSCHYG00000005911	TAOK2	9655.57	12138.3	14899.6	12973.9	12192.3	14082.2	9447.52	9336.45	14182.3	2652.28	5236	7089.45	10830.8	13482.8	7324.55
1651	ENSCHYP00000009328	ENSCHYG00000005990	APPL2	67108.3	68536	67687.4	77979.4	71747.5	79300.2	81175.1	87039.4	67940.7	81912.8	79690.2	76247	82480.7	91903	86573.3
1652	ENSCHYP00000009330	ENSCHYG00000005997	DTYMK	130717	130986	121521	128084	133540	113545	87134.5	84870.8	79871.3	76542.1	79230	75025.6	90840.8	83683.1	79168.4
1653	ENSCHYP00000009334	ENSCHYG00000005939	TXNDC11	20736.7	26719.5	23391.8	20986.1	29399.4	17765	18769.8	14939.1	15839.2	13730.6	18208	17621.5	22484.7	0	13924.8
1654	ENSCHYP00000009335	ENSCHYG00000005495	MIA3	320148	311530	307785	249614	229053	242931	172948	191202	171924	180775	170508	165633	168381	171528	189694
1655	ENSCHYP00000009337	ENSCHYG00000005984	LEMD2	168190	160292	177729	194739	189775	218311	114297	123127	116650	191463	192240	195735	215561	215244	215985
1656	ENSCHYP00000009347	ENSCHYG00000006001	GPATCH11	25075	15518.4	14606	24912.8	18950.8	27426.3	17428.8	15423.7	17162.2	23494.5	24752	0	12521.4	19216.4	17929.3
1657	ENSCHYP00000009349	ENSCHYG00000005995	ACTC1	8.54363e+06	8.52632e+06	8.39634e+06	5.94607e+06	6.11952e+06	4.95102e+06	3.35383e+06	4.09515e+06	3150240	2.69219e+06	2.79355e+06	3.51977e+06	3.00178e+06	2.68377e+06	2.77591e+06
1658	ENSCHYP00000009358	ENSCHYG00000005793	ZNF207	276622	280096	291074	266612	257216	243558	171303	209812	168528	163134	152160	155120	232082	245935	213135
1659	ENSCHYP00000009375	ENSCHYG00000006014	KLHL22	91693.2	92838.2	98254.7	96218.1	88400	89143.6	62168.5	72538.7	68253.2	87028.4	91271.1	76231.5	95759.8	98660.1	83354.3
1660	ENSCHYP00000009380	ENSCHYG00000006015	FKBP14	494563	484409	483062	341272	395649	276117	332297	322031	303569	286118	214854	258394	179402	154301	195454
1661	ENSCHYP00000009390	ENSCHYG00000006036	TMEM219	12918.5	16297.2	17793	17822.3	9266.49	3715.54	9020.21	8254.26	3125.36	0	10580.2	6302.63	9127.69	13354.1	12637
1662	ENSCHYP00000009403	ENSCHYG00000006016	VPS8	27536.1	26385.6	24141	25306.9	31146	30137.7	19302	15034.2	15238.7	26647.5	29833.2	27570.8	38566.1	39423.8	35601.8
1663	ENSCHYP00000009404	ENSCHYG00000006006	SDR39U1	15972.5	9128.35	11141.6	14571.4	11219.9	14158.6	8355.8	9826.7	6516.44	12677.4	17044.9	10014.4	15532.6	19059.5	14006.4
1664	ENSCHYP00000009417	ENSCHYG00000006040	SFRP4	24895	26033.5	23739.5	36823	32835.9	41410.1	78149.7	79257.7	59039	20795	18732.2	13756.9	23809.6	18699.2	22234.8
1665	ENSCHYP00000009419	ENSCHYG00000006056	ENTPD7	4619.02	6685.23	6901.89	4633.99	0	8083.88	5322.12	0	2326.53	0	0	0	4100.35	0	3196.47
1666	ENSCHYP00000009422	ENSCHYG00000005702	EPHX2	4953.93	9658.55	13582.5	11728.9	17850.1	5715.01	16020.1	14528.8	16917.4	10433.5	0	15760.1	22315.8	19864.5	18716.2
1667	ENSCHYP00000009430	ENSCHYG00000006065	PLEKHF1	56790.2	56033.6	53649.9	69741.2	59687.2	61300.4	33777.6	41481.1	40249.7	64217.7	57819.3	54494.7	47746.1	42552.6	42698.5
1668	ENSCHYP00000009431	ENSCHYG00000005973	MCOLN1	10195.3	12066.3	10229.7	13246	15170.4	11057.7	8937.17	8956.93	8068.68	11206.8	15566.2	11753	20522.1	20631.2	17910.9
1669	ENSCHYP00000009433	ENSCHYG00000006029	IFT172	14546.8	6006.91	8650.83	11775.3	6559.5	8831.07	2383.72	0	3572.49	16226.9	7954.17	2218.68	6361.53	7700.1	8751.01
1670	ENSCHYP00000009439	ENSCHYG00000006066	AKTIP	11283.2	10096.1	8647.26	6995.14	6908.15	9526.63	9278.72	10707	9355.11	7512.19	6566.26	0	12596	7206.85	12225.8
1671	ENSCHYP00000009443	ENSCHYG00000006030	CYB5R1	133201	131636	132907	183007	179739	189611	84228.3	92558.7	87410.8	186123	176902	176808	268079	267095	266135
1672	ENSCHYP00000009446	ENSCHYG00000006059	ZC3H7A	33743.5	34341.6	32511.8	34515.9	37038.2	30068	26093.7	21868.2	30933.4	26442.8	32200.1	23419.4	28574.8	28662.4	22152.9
1673	ENSCHYP00000009452	ENSCHYG00000006017	MAPKAPK2	14195.3	13423.7	15003.8	16765	9996.28	14961.3	17911.7	15918.9	17134.6	9662.53	14763.8	15032.3	17976.8	26382.2	23585.4
1674	ENSCHYP00000009457	ENSCHYG00000006070	AQR	90024.2	84271.7	77930.9	79952.7	74436.4	78659.7	48899.2	50251.8	45151.9	73136.1	65304.1	62523.4	85044.3	83067.5	81837.9
1675	ENSCHYP00000009469	ENSCHYG00000006060	SCRN1	69968.6	68160.9	69178.4	62366.3	62237.9	54230.8	87445.2	93907.2	91718.9	54695.3	54158.2	42873.6	40239.8	37052.5	33134.4
1676	ENSCHYP00000009470	ENSCHYG00000006078	MARCHF5	31727.5	24884.7	27421	28301.6	33535.9	26091.6	16967.6	15228.2	12002.8	21754.9	26165.8	27854.9	23784.5	29626.7	29908.7
1677	ENSCHYP00000009477	ENSCHYG00000006082	C19orf12	46213.3	41358.4	46976.3	50299.6	42175.8	43409.8	26054.6	28250.2	27456.6	34123.5	37837.8	33310.8	41910.1	36729.7	44606
1678	ENSCHYP00000009479	ENSCHYG00000006084	D2HGDH	26010.2	29078.2	29148.4	34059.4	31142.6	33667.2	24079.6	25277.6	19461.7	36658.8	48897.8	42232.4	60177.1	53417.5	53970.9
1679	ENSCHYP00000009480	ENSCHYG00000006014	KLHL22	115081	129878	101298	106805	96078	108386	58808	63449.1	53336.3	48043.5	48826.3	57126.7	25312	20288.2	29038.5
1680	ENSCHYP00000009489	ENSCHYG00000006074	PTDSS1	46062.4	31205	37650.9	36972.8	41061.7	38919.7	17850.7	26423.4	24087.9	29922.1	32760.6	16775.9	34504.9	41632.4	33655.6
1681	ENSCHYP00000009493	ENSCHYG00000005956	CCT4	1.21415e+06	1.17963e+06	1.22233e+06	1.09025e+06	1.0861e+06	1.07496e+06	901741	912688	840499	999175	990821	1.0031e+06	812680	790238	849748
1682	ENSCHYP00000009498	ENSCHYG00000005900	TNN	1.30592e+07	1.31168e+07	1.35138e+07	1.04335e+07	1.08196e+07	1.11251e+07	5.04392e+06	4.9196e+06	4864120	4.79485e+06	4.30057e+06	4.60899e+06	296296	294698	302839
1683	ENSCHYP00000009507	ENSCHYG00000006107	EPDR1	366033	329970	387737	320545	369025	303133	475093	464154	505789	358389	366317	308996	343974	322734	401635
1684	ENSCHYP00000009509	ENSCHYG00000006044	MATN3	456900	476506	495027	691617	749544	746117	318215	331768	372815	448576	445088	444200	49714.3	162897	154364
1685	ENSCHYP00000009511	ENSCHYG00000006104	CCAR1	154086	150221	150709	149030	146180	140271	106349	113481	101471	69165	70947.7	60556.1	118063	109245	102365
1686	ENSCHYP00000009520	ENSCHYG00000006089	C17orf75	22276.4	17832.4	19371.6	24754.1	23506.8	21323.2	12213	20052.9	14667.2	21337	30362.3	24892.3	31574.8	30807.6	29635.6
1687	ENSCHYP00000009558	ENSCHYG00000006142	DUSP12	6542.82	10655.1	8041.12	8759.33	12936.5	0	7479.58	10508.8	6864.95	0	0	8980.9	11594.2	2959	0
1688	ENSCHYP00000009565	ENSCHYG00000006140	IDE	326570	325623	329114	316396	306859	336666	439987	466170	460717	326852	327854	343991	272815	264388	274946
1689	ENSCHYP00000009567	ENSCHYG00000006045	EPB41	74874.4	84095.6	74414.2	152135	141025	109986	74494.5	85904	65253	94036.1	71400	87961.2	518312	489988	500519
1690	ENSCHYP00000009571	ENSCHYG00000006152	CKAP4	6.50396e+06	6.54554e+06	6.75285e+06	6.09621e+06	6.42494e+06	6.0072e+06	3.06439e+06	2.97737e+06	3072260	4.01371e+06	3.74328e+06	3.71367e+06	4.58342e+06	4.89946e+06	4.48654e+06
1691	ENSCHYP00000009574	ENSCHYG00000006072	FSTL1	145822	156476	128723	127752	122899	130474	114234	123689	105481	113140	109580	121741	64446.2	54537.1	58049.8
1692	ENSCHYP00000009585	ENSCHYG00000005783	CDK5RAP2	24890.8	27116.8	32112.9	22719.5	29291	30937.7	16436.3	15004.5	33335.1	27054	27471.8	25320.8	23316	25469.8	26010
1693	ENSCHYP00000009587	ENSCHYG00000006159	CTTNBP2	89826.7	84744.3	69858.3	63826.2	62459.1	59015.6	83991.6	83588.6	130579	90504.3	72631	93343.8	70607.3	81884.5	63419
1694	ENSCHYP00000009601	ENSCHYG00000006165	TCP11L2	18101	17032	13611.3	6152.97	20345.5	12243.6	4229.9	5535.9	0	0	0	0	0	2493.81	5127.58
1695	ENSCHYP00000009603	ENSCHYG00000006171	SLC25A1	307234	312669	314076	363072	381331	368374	188178	216603	188083	415055	345897	360248	357939	365508	389888
1696	ENSCHYP00000009606	ENSCHYG00000005949	ADAP1	11221.7	9436.07	7432.32	8660.89	10344.1	8548.96	12027.2	14992.3	11014.6	10414.6	4317.28	5760.94	13239.2	5038.99	10757.5
1697	ENSCHYP00000009614	ENSCHYG00000006181	RPIA	12245.7	11615.2	15407.5	21527.6	14113	20178.9	37428.7	42856.1	31702.3	24301.9	24286.4	24743.6	49593.2	44878	46493.7
1698	ENSCHYP00000009625	ENSCHYG00000006186	DPH6	36349	49918	40443.1	48927.4	45181.6	50985.6	26006.6	26312.8	27538.3	34927.3	44642	35488.8	50572.8	41060.6	51944.2
1699	ENSCHYP00000009634	ENSCHYG00000005615	THBS3	557770	582578	576868	413489	401342	370603	379148	390176	351621	259855	251577	250728	59611.8	49981.8	48746.7
1700	ENSCHYP00000009638	ENSCHYG00000006179	COX15	40168.6	49946.2	38175.7	48159.2	41996.3	45439.9	27203.8	21222.7	17470.9	25952	34178.2	35092.7	49187.4	46539.9	42020.2
1701	ENSCHYP00000009639	ENSCHYG00000006201	COMMD1	44108.7	36116.4	41523.7	44748.4	31779.9	42954.1	42862.5	43642.2	45327.5	52281.7	27329.9	29777.5	55257.3	39370.5	38956.9
1702	ENSCHYP00000009648	ENSCHYG00000006115	RPGRIP1L	396404	330099	418288	0	0	317659	168347	0	212651	0	134958	0	0	69788.3	0
1703	ENSCHYP00000009659	ENSCHYG00000006215	B3GNT2	36634.8	44207.2	27835.1	36416.4	48393.6	37324.3	36219.5	32347.9	25065.5	38756.5	40129.8	0	32577.2	45542.1	29509.9
1704	ENSCHYP00000009660	ENSCHYG00000006211	URI1	9661.65	0	12825.8	10550.6	0	15860.7	10219.5	13137.9	9072.57	0	0	0	11249.7	0	9119.69
1705	ENSCHYP00000009662	ENSCHYG00000006093	EIF2AK2	73818.9	76929.6	71855.5	75219.8	70909.2	70596.5	64495.8	65198.5	61975.6	46092.5	53025.8	45671.8	49643.6	40322	46424.5
1706	ENSCHYP00000009664	ENSCHYG00000006173	DLST	600034	626512	614028	731973	709539	725386	532535	526283	519561	808324	808874	743114	644837	637167	628720
1707	ENSCHYP00000009672	ENSCHYG00000006220	TNFAIP8L3	1.17307e+06	1.13585e+06	983225	1.10238e+06	758763	1.17081e+06	387455	562343	907084	985441	760766	664678	368853	621586	404338
1708	ENSCHYP00000009673	ENSCHYG00000006194	PLD1	50661.6	53005.9	44229.2	55244.3	43896	48175.1	24001.5	29906.3	25189.1	37809.3	41809.6	35741.5	38331	44377.1	39078.9
1709	ENSCHYP00000009674	ENSCHYG00000006212	RABIF	89731.2	93779.6	100903	99915.1	100495	102904	82640.5	71906.3	76737.3	98710.2	79483.3	98580.7	78806.7	82461.1	80298.7
1710	ENSCHYP00000009681	ENSCHYG00000006185	GMPS	207140	208326	212812	190993	192254	203763	164730	167089	142368	184442	189933	179968	184437	203046	187532
1711	ENSCHYP00000009682	ENSCHYG00000006169	EPHB3	54266.3	66044	58165.7	57371.7	54911.8	58467.7	34995.1	39447.4	36130.6	34765.6	29217.7	31644.2	17514.3	15647.6	18116.1
1712	ENSCHYP00000009688	ENSCHYG00000006234	MAPK1	207555	182758	203402	181259	149626	180938	203489	230385	216051	178488	164526	187950	222747	218356	204370
1713	ENSCHYP00000009694	ENSCHYG00000006199	SNX27	108571	107944	108008	109443	117752	107623	83484	94517.4	71079	107420	94173.3	118765	132572	128314	117758
1714	ENSCHYP00000009696	ENSCHYG00000006236	NDUFB7	85081.6	90291.5	89942.6	124373	104693	95856.3	57405.8	72057.3	52395.7	97168.1	86557.9	90949.1	159429	148900	145337
1715	ENSCHYP00000009699	ENSCHYG00000006243	EAPP	1892.73	3367.54	0	3295.43	0	1106.24	878.554	1099.38	0	0	0	0	1210.96	0	2791.56
1716	ENSCHYP00000009700	ENSCHYG00000006222	POLR3B	151935	178514	139029	181276	190499	217284	135203	115486	227003	296908	280286	254597	154414	132079	175524
1717	ENSCHYP00000009701	ENSCHYG00000006233	DNAJC14	12493.3	16368.1	15336.4	13275.9	11795.6	15633.8	7941.03	8674.63	10128.9	16162	7285.32	20168.3	11132.4	14111.6	12593.9
1718	ENSCHYP00000009702	ENSCHYG00000006242	CUTC	24385.4	19734.8	15642.4	26790.3	25796.4	21749.8	28297.8	31614.3	22746.8	15844.2	24155.8	14585.2	18552.2	20284.8	22945.6
1719	ENSCHYP00000009711	ENSCHYG00000005754	CHD1L	15250	7972.5	13016.7	15449.5	10108.4	11665.8	7629.89	7260.01	6551.37	8180.07	7735.2	0	8651.68	5701.86	11203.7
1720	ENSCHYP00000009721	ENSCHYG00000006257	GET4	67966	60326.7	61681.7	59936.5	61939.4	47323.9	52480	53562.4	48619.2	51632.8	45276.9	45666.8	44578.2	45707	48952.3
1721	ENSCHYP00000009722	ENSCHYG00000006240	NPLOC4	220625	223783	226366	226937	207300	235045	197548	201787	184850	259315	228241	230188	181335	170766	174436
1722	ENSCHYP00000009724	ENSCHYG00000006127	PSMD13	787166	745667	785090	799204	724140	746680	562338	605225	547984	756779	777103	771260	673837	643058	633403
1723	ENSCHYP00000009752	ENSCHYG00000006262	HNRNPD	2.87792e+06	2.72652e+06	2.96662e+06	2.95385e+06	3.14863e+06	2.95925e+06	2.56858e+06	2.42466e+06	2906970	2.59619e+06	2.3467e+06	2.24638e+06	2.23606e+06	2.18911e+06	2.18841e+06
1724	ENSCHYP00000009761	ENSCHYG00000006263	NDUFB4	191030	222865	180621	238470	223531	283305	116231	152198	102364	199136	213420	202515	386795	304940	350133
1725	ENSCHYP00000009783	ENSCHYG00000006046	HERC1	28710.1	22758.9	28050.4	31523.6	22325.4	26542.9	16310.7	17255	12748.1	21948.4	25758	16019.7	33605.5	35322.9	32057.6
1726	ENSCHYP00000009787	ENSCHYG00000005900	TNN	4500.34	9615.98	5698.21	7487.3	4389.97	0	3335.64	2709.4	2812.86	0	0	0	0	0	0
1727	ENSCHYP00000009793	ENSCHYG00000006302	ORMDL2	33061.9	29205.5	24067.1	27908	24044.9	25585.2	0	11008.3	0	0	13090	26935.5	0	14302.5	0
1728	ENSCHYP00000009794	ENSCHYG00000006310	SIRT3	0	0	0	5247.22	0	4259.43	7248.5	4911.85	7589.75	7499.14	0	5032.3	16458.5	18146.4	10623.5
1729	ENSCHYP00000009798	ENSCHYG00000006284	RHOT1	73867.4	66168	67967.5	79775	70085.7	91174.6	43430.4	46052	35654.2	81644.7	77761.5	73404.6	101511	100530	97997.3
1730	ENSCHYP00000009799	ENSCHYG00000006300	BROX	47643.1	47007.1	52046.3	49973.8	53322.5	52716.8	56840.6	61071.4	50749.2	45938.3	43141.6	54823.5	34315.1	29896.6	37371.2
1731	ENSCHYP00000009802	ENSCHYG00000006187	NRBP1	141866	152381	131469	132266	113119	141985	106547	116436	107651	102432	93886.3	101957	100827	107155	106144
1732	ENSCHYP00000009804	ENSCHYG00000006304	FTO	114252	109313	98591.3	81861.3	87727.2	87881.7	118554	127260	94814	84098.8	88428.9	101368	66274.8	65704.5	59994.8
1733	ENSCHYP00000009805	ENSCHYG00000006205	ARFGEF1	35221.9	37552.4	39214.5	43850.7	37620.3	39393.2	22622.3	23001.1	24855.1	36905	32178.7	37451.9	45703.8	42895.6	47497.5
1734	ENSCHYP00000009822	ENSCHYG00000006309	DNAJC1	118459	116549	117932	98739	96341.5	94160.5	53056.2	59308.6	53351.3	52312.6	46910.5	49376.3	62415	63845.9	62696.5
1735	ENSCHYP00000009823	ENSCHYG00000006301	ALDH1A3	250283	231916	250136	596206	552063	570630	434061	446971	399994	851312	812869	800119	1.29684e+06	1.2377e+06	1.19716e+06
1736	ENSCHYP00000009838	ENSCHYG00000006336	RPS6KL1	94242.9	72646.4	69178.9	74189.2	69899.1	81613.3	53164.2	46962.2	54843.2	24329.8	26665.1	27135.4	43360.1	53263.7	42191.7
1737	ENSCHYP00000009842	ENSCHYG00000006345	PPM1G	173584	176509	176302	155256	149214	143861	109697	101505	100296	82674.7	86381.7	96820.5	126224	133890	129047
1738	ENSCHYP00000009845	ENSCHYG00000006346	PLPP2	19089.7	12411.1	14811.9	13931	21478.2	26270	12347	5587.77	0	0	8542.16	27072.6	0	0	0
1739	ENSCHYP00000009846	ENSCHYG00000005999	RBM42	48729.2	43263.3	39690.9	41949.1	33990.2	55779.3	36228.1	36973.7	32454.1	31680.5	39047.4	37016.2	21223.3	20624.1	22997.1
1740	ENSCHYP00000009847	ENSCHYG00000006349	H1_5	7.02655e+06	6.51227e+06	6.76092e+06	7.61444e+06	7.74436e+06	8.39809e+06	3.95123e+06	3.73192e+06	4196670	4.86752e+06	4.77269e+06	4.83717e+06	3.97117e+06	4.80047e+06	4.1468e+06
1741	ENSCHYP00000009850	ENSCHYG00000006278	TECR	725165	630470	661826	584074	523941	513972	302335	318951	312971	315674	287234	309607	471826	407412	458572
1742	ENSCHYP00000009861	ENSCHYG00000005998	HSPG2	3.13867e+06	3.21477e+06	3.14205e+06	3.03981e+06	2.94513e+06	2.98969e+06	1.83133e+06	1.83506e+06	1737120	2.50575e+06	2.47462e+06	2.64471e+06	1.17463e+06	1.0739e+06	1.11375e+06
1743	ENSCHYP00000009875	ENSCHYG00000006348	EHBP1	33686.3	41006.6	46433.9	40083.5	36047.6	39575.5	31852	33187.1	45110.7	41076.9	30625.9	28922.7	28109.4	26829.7	25781.2
1744	ENSCHYP00000009879	ENSCHYG00000006370	CEBPZ	28460	25763.5	28181.1	23048	23527.2	24422.6	8104.35	14024.1	9496.71	0	13611.7	16360.6	19031.4	18419.9	14604.5
1745	ENSCHYP00000009896	ENSCHYG00000006377	NUDT3	80731.3	70871.1	79057.4	77096.6	75980.8	76587	93085.2	85211.5	84488.3	80419.9	68835.1	72278	114291	107277	109822
1746	ENSCHYP00000009898	ENSCHYG00000006373	EXOC5	52885.2	53712.7	56594.9	64439.1	64715.8	68050.1	38780.6	41330.2	33500	65614.7	63570.4	69137.4	79199	78943.8	77537.8
1747	ENSCHYP00000009902	ENSCHYG00000006273	AP4E1	11887.6	10749.3	15611.6	16693.3	9598.65	11803.9	8547.39	7082.31	8052.25	17082.8	8104.51	23515.6	17348.8	12410.2	20496.7
1748	ENSCHYP00000009911	ENSCHYG00000006374	SLC33A1	153824	140542	132336	124441	138079	134495	61966.7	64407	65228	84597.2	65100	91401.8	94852.7	93488.1	89410.5
1749	ENSCHYP00000009912	ENSCHYG00000005730	HMBS	146786	132841	139743	112760	113574	128105	195813	205569	192774	128959	123214	143044	113119	105490	101599
1750	ENSCHYP00000009913	ENSCHYG00000006244	EIF2AK3	11543.5	14044.2	16626	14038	14647.8	17088.7	8620.9	7111.2	10786.2	17151.3	16214.8	14061.4	14585.5	15497.1	18269.8
1751	ENSCHYP00000009917	ENSCHYG00000006316	APTX	13183.9	12080.8	14170	13799.2	14719.2	12203.4	10766.5	9229.29	9656.68	10828.4	9594.03	10330.9	8383.77	6462.52	11222.5
1752	ENSCHYP00000009919	ENSCHYG00000005210	ODF2	0	2216.76	0	2835.34	1718.49	4698.76	1442.85	1727.05	2128.85	0	0	0	5480.14	0	3430.63
1753	ENSCHYP00000009925	ENSCHYG00000006369	RABL3	44612.2	36278.1	30762.2	37055.5	43063.5	35166.2	19456.7	22059.1	18174.7	35173	33979	28255.6	38737.3	46799	34689.1
1754	ENSCHYP00000009941	ENSCHYG00000006319	PPIL2	44846.3	41909.5	40219.6	40585.1	38176.4	45993.1	24344.3	26576.2	24907.6	23893.3	23278.2	25333.7	25538.9	27108.5	23290.8
1755	ENSCHYP00000009942	ENSCHYG00000006411	HNRNPDL	392860	406123	482023	411175	456502	456141	266118	260897	308916	364703	314391	332818	345110	367934	352949
1756	ENSCHYP00000009944	ENSCHYG00000006351	PSMD5	276009	284214	271069	296904	273310	288442	216501	229965	190331	322557	305337	316829	352680	336668	327477
1757	ENSCHYP00000009947	ENSCHYG00000006369	RABL3	34333.8	37547.5	26133.6	36887	38004.8	52578.2	27653.5	20895.9	32951.3	39668.5	44933	44153.7	44521.9	47955.2	51905.7
1758	ENSCHYP00000009951	ENSCHYG00000006328	SNX6	162151	176393	177515	200638	195074	208633	182616	198501	189736	202046	184601	197962	223072	193088	200868
1759	ENSCHYP00000009957	ENSCHYG00000006399	NDUFAF7	56209.3	58689.3	53565.4	61557.4	59169.7	63346.1	44350.2	47124.1	36156.5	45074.8	41687.6	50860.5	49565.1	49067.8	52004.3
1760	ENSCHYP00000009969	ENSCHYG00000006424	KIF11	21139.8	17468.4	26112.3	22144.5	16251.4	28848.1	9064.66	14219.3	16117.8	25718.9	23293.6	24453.4	18396.2	17207.5	34229.9
1761	ENSCHYP00000009972	ENSCHYG00000006385	IQGAP2	250178	249858	237166	341551	325698	340049	324740	336879	294904	396550	414553	393932	294726	284637	278794
1762	ENSCHYP00000009981	ENSCHYG00000006442	H2AX	105705	105498	61505	113316	111409	98238.6	100177	119167	78498.8	208886	218566	272441	301458	298138	279450
1763	ENSCHYP00000009987	ENSCHYG00000006413	RPS10	1.21942e+06	1.384e+06	1.60359e+06	1.29776e+06	1.29651e+06	881621	754408	721420	715364	683743	669461	551132	1.11926e+06	831737	1.08835e+06
1764	ENSCHYP00000009990	ENSCHYG00000006352	RIC8A	11012.8	7169.51	8894.35	8808.11	5783.56	3793.6	3613.52	3078.06	4196.9	2681.01	5947.38	6683.07	10147.6	6242.5	11483.9
1765	ENSCHYP00000009991	ENSCHYG00000006448	GTF2E1	40730.9	40227.5	38559.6	39336.7	25928.2	38146.8	28175.1	28076.4	24220.1	26587.8	17504.9	14968.3	32343.5	32941.8	28315
1766	ENSCHYP00000010005	ENSCHYG00000006452	ADSS1	38720.3	37189.9	38543.4	48042.3	51046.4	55995.9	61111.6	70394.2	61273.9	65189.6	50276	51198.7	49127	40118.5	44597
1767	ENSCHYP00000010007	ENSCHYG00000006358	SUN1	58049.7	62853.9	58853	77195	72993	74794.5	41351.9	37512.1	41506.8	80454	60711.8	68440.9	77757.6	78569.6	80902.5
1768	ENSCHYP00000010020	ENSCHYG00000006441	DNAJB1	115021	112633	117891	121668	121587	130943	92654.7	99166.3	88756.4	92478	88340.6	108153	92011.3	99873.3	98895.1
1769	ENSCHYP00000010029	ENSCHYG00000006352	RIC8A	77104.2	87505.4	85543.8	94035.8	94471.7	97506.7	49601.8	49019.5	48644.4	66593.3	69949.4	78562.3	87433.1	92501.1	91747.2
1770	ENSCHYP00000010036	ENSCHYG00000006312	PHF14	20460.4	14113.1	13571.4	14761.7	6674.69	16913.4	9297.08	14754.3	3750.12	0	0	9878.66	14892.3	13013.7	18795.9
1771	ENSCHYP00000010049	ENSCHYG00000006232	CHN2	27447.5	14304.6	23602.4	21672.3	21165.2	22516.5	16833	24596.3	22192.1	17565	15887.3	28149.6	23832	32793	23737.6
1772	ENSCHYP00000010053	ENSCHYG00000005900	TNN	13743.8	18324.6	21078.9	16129.9	18658.4	13933.1	7078.73	10944.6	7730.01	6277.63	7377.81	0	0	0	0
1773	ENSCHYP00000010054	ENSCHYG00000006415	SNX17	80696.5	76160.3	76033.3	83084.5	93660.5	102166	71768.2	59700.1	57255	83254.8	75343.8	73854.5	110745	104609	105709
1774	ENSCHYP00000010063	ENSCHYG00000006500	TACR1	114391	135087	135485	157411	148589	172194	96533	87928	83705.3	105817	85375.9	77180.6	56294.5	53686.5	52962.6
1775	ENSCHYP00000010067	ENSCHYG00000006481	ACTG1	5.68842e+07	5.98148e+07	5.56992e+07	5.14049e+07	5.22128e+07	4.91248e+07	4.07613e+07	4.01462e+07	39505300	4.42246e+07	4.68205e+07	4.57576e+07	4.96958e+07	5.15266e+07	4.98033e+07
1776	ENSCHYP00000010068	ENSCHYG00000006428	GRB10	13408.7	12159.4	15336.7	15269.8	10941.1	12670.6	10474.8	14679.9	6668.96	0	15160.4	0	8309.75	10705.6	7630.85
1777	ENSCHYP00000010078	ENSCHYG00000006507	SDF2L1	122956	119101	119951	108331	100487	86578.5	60628	68329.2	62216.5	64643.1	85629	83458.5	77729.6	103901	99001.3
1778	ENSCHYP00000010080	ENSCHYG00000006392	DVL2	17903.9	14781	14421.5	19096.5	23086	19542.8	13935.4	17397.4	17353.9	17433.1	20520.3	17662.4	22385	23771.2	22598.4
1779	ENSCHYP00000010081	ENSCHYG00000006445	DNMBP	12642	5790.81	7433.85	6745.98	13003.4	3509.91	10429.3	7576.76	3747.83	8648.25	1928.17	5075.22	0	4175.03	0
1780	ENSCHYP00000010082	ENSCHYG00000006378	GIGYF2	145624	160968	154424	165893	159779	159975	100830	93859.7	80502.9	90044.4	102689	99834.5	132850	136504	121011
1781	ENSCHYP00000010086	ENSCHYG00000006509	PIGR	7411.88	5864.15	5848.89	6039.42	6032.33	6755.46	5964.98	9298.28	6970.93	10762	7746.61	8774.37	5675.84	6786.8	5339.06
1782	ENSCHYP00000010088	ENSCHYG00000006503	GIPC1	47246.2	58294.4	53902	64951.5	50487.1	60369.6	46723.5	48950.8	40080.5	40260.2	42768.9	40128.6	48697.4	49113.6	38694.3
1783	ENSCHYP00000010091	ENSCHYG00000006198	PNPLA6	11688.9	10679.2	11746.5	15247.8	12782.9	13743.6	8507.8	7649.52	8677.22	17079.8	11224.9	12453.3	16270	17997.4	12536.1
1784	ENSCHYP00000010098	ENSCHYG00000006514	DPY19L3	0	39240.1	32236.6	57883	43711.3	40905.3	33834.1	62780.3	13057.9	65667.1	19285.8	30948.7	30912.3	58097.5	39648.4
1785	ENSCHYP00000010106	ENSCHYG00000006460	POLR2H	71766.1	73175.1	71872.1	52004.2	47436.7	52848.5	48719.2	47799.7	45337.1	45118.8	43894.5	51349.1	72015.3	58165	55360.1
1786	ENSCHYP00000010108	ENSCHYG00000006517	POLE4	7571.95	9148.22	8603.88	11324.8	7090.72	0	0	3731.13	0	0	0	0	0	0	0
1787	ENSCHYP00000010110	ENSCHYG00000006462	DPAGT1	49485	68587.9	58496.8	70942	79742.7	65242.7	38946.5	27047.6	30644.5	64372.9	60217.8	71931.7	54123.8	58140.3	60238.6
1788	ENSCHYP00000010130	ENSCHYG00000006518	CFL2	377466	378124	349282	335545	310756	211714	401032	402276	396756	339766	311372	250220	254881	253023	260653
1789	ENSCHYP00000010135	ENSCHYG00000006525	NAA30	25004.9	21198.7	16629	16601.3	13561.4	23933.4	12621.9	12939.6	10699.3	15606.8	10602.8	13632.8	20986.4	20997.9	18915.3
1790	ENSCHYP00000010136	ENSCHYG00000006524	PLCH1	958021	1.1919e+06	1.195e+06	831032	828970	959024	1.04553e+06	1.1824e+06	1076480	742861	431421	687231	470014	407752	479387
1791	ENSCHYP00000010140	ENSCHYG00000006501	GSTO1	1.02933e+06	1.06935e+06	1.02688e+06	1.00828e+06	1.06217e+06	1.11069e+06	2.08189e+06	2.03415e+06	1995500	1.48114e+06	1.51858e+06	1.43119e+06	1.2516e+06	1.25944e+06	1.18623e+06
1792	ENSCHYP00000010141	ENSCHYG00000006534	PRKD3	28469.1	29332.2	32879	33906.7	35361.5	37806.4	25846	25926.4	21332.7	29610	31161.1	25887	34903.1	34497	41106.1
1793	ENSCHYP00000010149	ENSCHYG00000006541	KRTCAP2	269034	298428	320714	345280	376476	360852	165851	153470	159872	292887	226535	259497	292145	337381	316828
1794	ENSCHYP00000010165	ENSCHYG00000006554	FIBIN	75121.5	77237	68006.9	61939.3	52558.4	57305.8	35637.8	39744.4	36468.5	45154.1	35810.7	32511.6	7497.38	0	0
1795	ENSCHYP00000010169	ENSCHYG00000006551	SMU1	182523	187235	195794	164651	171311	158597	134374	135826	118858	136470	112874	130102	135590	117116	116129
1796	ENSCHYP00000010172	ENSCHYG00000006559	CDC42	1.32887e+06	1.23623e+06	1.24971e+06	1.2555e+06	1.14133e+06	1.29729e+06	1.00765e+06	1.02815e+06	822874	1.07386e+06	939189	983112	891148	885128	913712
1797	ENSCHYP00000010173	ENSCHYG00000006556	AKT1	160718	164622	157026	150799	136414	152029	141024	165280	134068	122973	108459	123096	116807	112095	114529
1798	ENSCHYP00000010181	ENSCHYG00000006501	GSTO1	107655	107561	106356	106799	106720	113192	231124	208536	213112	135456	127013	150872	133551	141491	133516
1799	ENSCHYP00000010184	ENSCHYG00000006565	DPM3	334705	319638	337496	336130	350766	321021	165493	177726	165497	263919	263898	281019	325943	312697	317131
1800	ENSCHYP00000010191	ENSCHYG00000006560	SRSF4	220645	209779	252659	184528	207705	169161	53010.4	38098.7	49837.1	47046.4	25086	45744.5	63685.4	107505	0
1801	ENSCHYP00000010199	ENSCHYG00000006566	BAHCC1	406630	412280	417282	570067	689936	640440	303159	260117	298210	741715	561449	701524	553687	615703	625483
1802	ENSCHYP00000010207	ENSCHYG00000006567	RSL1D1	208859	206398	208746	195770	196326	214968	100233	94439.1	86250.4	107113	114791	109822	188628	193591	176312
1803	ENSCHYP00000010212	ENSCHYG00000006579	KIFBP	29849.2	38526.1	34811.3	28762.1	32849.6	34940.3	36047.4	41133.4	41061.6	47309.7	35366.5	22115.8	24535.7	23422.4	32488.3
1804	ENSCHYP00000010216	ENSCHYG00000006491	GLE1	13103.1	16424.5	11667.2	17779.4	14873.7	17904.9	15262.9	12098.1	11245.2	21709.2	18097.1	21136.8	16389.3	22824.5	16212.4
1805	ENSCHYP00000010218	ENSCHYG00000006578	HK2	130381	133528	133828	110076	104072	104835	67170.4	66587.1	63999.9	74327.3	66863.6	71697.5	80217.2	80720.3	76081.9
1806	ENSCHYP00000010223	ENSCHYG00000006540	CTSH	432480	409468	389223	358504	338505	320922	559532	610307	462597	311780	293654	307782	166411	192683	163563
1807	ENSCHYP00000010226	ENSCHYG00000006584	PKN1	24439.8	24317.2	22377.7	32936.5	30760.8	31727	31229.4	34741.3	33399.6	39954.1	42266.3	45100.9	60076.9	61760.7	59421.4
1808	ENSCHYP00000010228	ENSCHYG00000006573	QPCT	120644	120747	115843	113511	109021	110537	69986.1	83923.9	72949.5	48779.1	52797.9	58930.3	25577.7	16706	23324.4
1809	ENSCHYP00000010233	ENSCHYG00000004809	EWSR1	839632	928915	784619	742807	700611	615233	607665	665969	583486	569829	658639	669851	505878	547908	564859
1810	ENSCHYP00000010245	ENSCHYG00000006574	C5	413929	416738	403701	352360	330327	334340	544943	558104	523428	394368	378443	388553	407611	408282	396496
1811	ENSCHYP00000010251	ENSCHYG00000006598	EIF2B2	54545.5	48872.5	43902.7	51227.3	52106.6	52124.9	40334.4	39644.6	31887.3	52341.9	46929.6	59598.9	75562.9	60716.5	68766
1812	ENSCHYP00000010256	ENSCHYG00000006594	BAZ1A	22212.8	21114.3	18749.2	21757.8	16227.8	25366.1	9626.57	18807.2	14254	16174.3	9294.41	17006.8	12897.3	19513.6	16239.1
1813	ENSCHYP00000010269	ENSCHYG00000006603	QSOX2	152797	149249	143047	171350	168844	178975	102580	98599.6	89701.3	153714	152215	144061	208503	214486	210500
1814	ENSCHYP00000010272	ENSCHYG00000006610	CPN1	31633.4	31809.2	34529.9	43710.5	44706.4	37522.6	97250.3	103998	99362.9	81963.2	69095.9	65205.7	81635.8	76457.9	73640
1815	ENSCHYP00000010274	ENSCHYG00000006620	RNF135	8072.89	9858.59	11082.6	0	7558.64	13557.3	0	8867.78	6878.07	0	9427.51	11895.2	9343.66	14393.7	9527.35
1816	ENSCHYP00000010275	ENSCHYG00000006612	GSPT1	264859	263683	256825	252724	232295	225236	191653	209907	204419	190275	197954	198106	183075	183755	187923
1817	ENSCHYP00000010277	ENSCHYG00000006625	KIAA0040	25027.4	30790.6	20196.6	27495.7	20853.1	27982.1	6858.61	11220.2	11940.9	19421.3	6584.25	15287.5	5211.11	8133.15	9783.2
1818	ENSCHYP00000010278	ENSCHYG00000006402	USP3	25760.6	27565.2	27202.4	28726.9	30578.6	27631.8	12263.9	19011.4	12539.7	19669	17302.9	22725.3	23674.6	20065.8	24860.9
1819	ENSCHYP00000010289	ENSCHYG00000006601	B4GALT1	113504	112972	115854	112123	97442.2	111520	123887	131221	120610	78200.3	96975.5	85647.1	135202	141791	130488
1820	ENSCHYP00000010294	ENSCHYG00000006631	CDC34	49219.5	27478.6	30648.7	28744.9	28404.2	35667.6	28826.4	35681	20266.2	24974.5	26395.3	40397.4	21601.1	21879.1	13610.6
1821	ENSCHYP00000010296	ENSCHYG00000006633	YOD1	8355.55	10765.3	56001.1	19804.1	21663.9	17077.5	10964	17661.1	16932.7	18655.5	14808.5	0	50817.2	56445	53413.2
1822	ENSCHYP00000010302	ENSCHYG00000006646	VPS37C	25217.3	22179.4	23752.9	29391	25179.6	28793.6	27260.4	26243.7	21096.9	25919.3	33641.1	15579.4	29970.9	30198	28725.3
1823	ENSCHYP00000010303	ENSCHYG00000006585	SLC50A1	7328.38	6417.44	5272.51	12310.1	11351.8	11995.5	3552.71	1345.34	3273.5	12264.6	5928.48	13230.7	31569.6	36319.7	27225.5
1824	ENSCHYP00000010305	ENSCHYG00000006613	ILRUN	8293.12	12273.3	12897.6	14480.3	11288.1	25824.5	7865.72	12828.9	8856.46	8563.84	15456.2	23932.4	14452.9	11510.1	15893.2
1825	ENSCHYP00000010306	ENSCHYG00000006636	MECR	50180	43479.9	45310.3	37724.7	36599.1	29724.8	59632	57827.5	41249.8	30020.6	35151.8	23151.5	37782.3	32902.6	32676.6
1826	ENSCHYP00000010307	ENSCHYG00000006645	SCD5	34039.9	47323	28604.2	25829.4	21380.8	24218.8	12961.2	18480.7	14867.7	18095.8	9774.13	15177	18233.7	15392	13702.7
1827	ENSCHYP00000010312	ENSCHYG00000006644	COX6B1	978548	887817	909737	1.04512e+06	1.05595e+06	992013	728216	768091	669717	983948	855365	930436	1.21103e+06	1.05057e+06	1.08683e+06
1828	ENSCHYP00000010320	ENSCHYG00000006420	CACNB3	0	1873	0	3552.01	4465.47	0	2435.93	0	4101.68	7096.14	3616.39	7431.04	0	0	6236.71
1829	ENSCHYP00000010333	ENSCHYG00000006261	WDR35	26423.5	18794.1	19311.8	20806.1	17366.4	17001.1	13350.3	12428.7	8860.67	24298.1	20427	17238.8	15848.8	20432.5	15733.8
1830	ENSCHYP00000010349	ENSCHYG00000006606	MMP2	645326	620318	611439	509426	478429	479525	453798	523636	472087	481976	482519	483308	284546	263048	269904
1831	ENSCHYP00000010366	ENSCHYG00000006678	DDC	0	2007.94	6303.12	7415.73	8335.05	8655.38	22299.1	20277.3	19642.1	14596.2	13094.4	17732.7	29246.6	30184.8	33703.6
1832	ENSCHYP00000010376	ENSCHYG00000006657	PDCD5	160416	160160	146029	141346	145149	135480	138788	152901	126629	112710	87085.6	67376.7	88124.7	87993.8	80768.8
1833	ENSCHYP00000010379	ENSCHYG00000006693	PFKFB2	22963.6	30216.5	26465.7	24752.4	17236.3	25103.9	19396.1	19935.5	10235.2	25251.6	19737.5	26214	17361.3	26633.4	18194.1
1834	ENSCHYP00000010388	ENSCHYG00000006696	PIP4K2A	75231.5	89868.8	83477.4	95629.3	85513.2	84982.4	94556.8	84094.8	74703.6	75170	72875.4	66919.3	117451	111104	105654
1835	ENSCHYP00000010411	ENSCHYG00000006733	MEF2A	12158.1	16946.9	18592.8	21873.1	20064.6	19192.2	12273.9	8341.18	10551.4	11177.2	4291.85	22722.2	10946.1	8420.51	6984.26
1836	ENSCHYP00000010415	ENSCHYG00000006729	CEP170B	14916.4	16512.5	18082.9	13284.5	11428.3	15739.4	6327.49	8484.55	4739.09	11494.8	4774.7	8125.86	5771.41	7854.55	8598.97
1837	ENSCHYP00000010416	ENSCHYG00000006569	EIF2B4	114597	119929	110629	120941	118450	113539	75833.5	82880.6	72713.3	91752.2	87007.6	94373.5	119341	113636	118403
1838	ENSCHYP00000010421	ENSCHYG00000006724	ERLIN1	64936.5	52001.8	64586.6	80097.2	73654.9	81003.8	38711.6	35486.8	29611.6	55017.9	60810.1	39513	78101.6	74478.9	77830.3
1839	ENSCHYP00000010426	ENSCHYG00000006730	VPS26A	491144	456201	517635	541145	547247	454315	486175	496235	504535	466114	461511	443048	628385	575521	576229
1840	ENSCHYP00000010444	ENSCHYG00000006742	INTS8	32284.1	33868.3	37879.2	37601.2	38476.9	41253.6	20782	23245.2	19853.9	31079.7	33203.3	33701.4	49213.9	42313.4	46475.8
1841	ENSCHYP00000010449	ENSCHYG00000006689	THNSL2	10033.7	10348.4	10590	10890.4	13103.8	24787.1	14759.5	8084.15	17125.4	5177.76	17160.7	29148.6	18613.4	35833	18118.4
1842	ENSCHYP00000010451	ENSCHYG00000006727	ASPA	28138.2	12222.6	16548.2	28956.8	29271.1	45762.8	48779.5	64401.4	46383.1	37082.4	44770.5	38837.5	49699	56764	49303.2
1843	ENSCHYP00000010454	ENSCHYG00000006759	ITPRIP	27619.6	30064.4	24776.5	29081.6	24907.3	26382.9	23363	25754.9	24736.3	42583.7	33764.7	41701.8	21036.2	19191.8	18659.7
1844	ENSCHYP00000010456	ENSCHYG00000006708	BAG1	22629.8	26156.8	22654.6	24234.2	25619.9	19457	26539	38554.3	29211.4	24177.6	17032.9	40144.7	27748.1	23441.3	20689.8
1845	ENSCHYP00000010459	ENSCHYG00000006743	TMED3	491780	424363	428472	404517	430281	427199	257211	166013	186299	307223	366722	405804	498778	495422	509507
1846	ENSCHYP00000010465	ENSCHYG00000006753	LPCAT2	35810.9	36181.3	30665.4	35180.9	42811	40470.5	26608.1	25941.3	20241	40407.3	45823.2	37956.5	74541.2	56064.2	55218.9
1847	ENSCHYP00000010481	ENSCHYG00000006769	EFHD1	245667	246934	245724	265672	272063	262956	188763	204964	188407	152069	134821	151020	12049.1	12440.7	12375.2
1848	ENSCHYP00000010485	ENSCHYG00000006772	FAM98B	232358	213914	212767	225301	215071	217406	209845	226202	206926	244289	221869	259329	179782	180400	178562
1849	ENSCHYP00000010487	ENSCHYG00000006774	EXOC6	0	0	0	5818.85	0	0	0	0	0	4552.31	2414.55	0	6953.74	8152.21	0
1850	ENSCHYP00000010503	ENSCHYG00000006768	C8orf33	13513.8	13402.2	15418.6	8312.7	0	15069.1	0	8105.92	5347.71	8979.84	4540.26	2125.5	19044.7	17482.7	15071
1851	ENSCHYP00000010505	ENSCHYG00000006779	PI4KA	90922.3	84312.7	89111.1	97446.3	88490	98934.2	52942.4	52438.9	47429	85119.8	80342.4	84831.1	79915.6	82487	74459.8
1852	ENSCHYP00000010506	ENSCHYG00000006746	CAPN2	643437	678757	691388	709894	712295	672262	743629	767666	735665	803330	749286	802647	719284	671721	682157
1853	ENSCHYP00000010507	ENSCHYG00000006784	CHUK	27548.6	25913.7	30099.4	19984.1	27248.2	28044.3	13343.2	16961.2	20493.8	20416.1	26754.8	9967.43	24526.1	30059.9	33036.8
1854	ENSCHYP00000010521	ENSCHYG00000006798	ANKRD27	18429.1	15589.8	20888.8	14571.5	12363.2	15716.5	23185.7	7299.96	10112.6	7910.4	6910.77	7591.92	11223.8	9448.06	10824
1855	ENSCHYP00000010525	ENSCHYG00000006731	SRP54	230815	236601	232682	213029	200943	212684	151278	150894	150316	170762	174127	171601	167786	173889	174134
1856	ENSCHYP00000010531	ENSCHYG00000006810	GTF3C2	478416	553478	544940	579514	541938	735579	330995	416666	394828	579610	549854	522988	603559	693710	570466
1857	ENSCHYP00000010545	ENSCHYG00000006808	ACTR10	130943	139737	142855	135310	137349	117589	80716.8	91960	98100.5	112530	130835	117654	97482.2	95709.4	102171
1858	ENSCHYP00000010563	ENSCHYG00000006765	CA12	188685	191893	177421	128164	112260	113148	62101.9	74335.8	68676.8	24879.8	18575.6	30285.8	0	0	0
1859	ENSCHYP00000010565	ENSCHYG00000006758	SPG21	38335.3	37536.6	26173.3	31946.8	25255.2	30190.2	26190.4	29441.4	24274.3	32568.7	28938.9	24338.6	34771.6	32588.9	36033.6
1860	ENSCHYP00000010573	ENSCHYG00000006826	POGZ	21796.7	24658.2	20947.9	25896.5	26517.8	29126.6	16870.3	19944.4	17111.2	19275.9	16366.7	23158.8	31996.3	28938.9	26422.9
1861	ENSCHYP00000010578	ENSCHYG00000006782	CHMP5	87871.1	90013.3	78798.3	96736.6	86891.2	98144.5	54505.2	66276.8	61813.4	75320.5	38274.7	52626.7	68667.9	74901.6	76350.5
1862	ENSCHYP00000010584	ENSCHYG00000006749	NFKB1	50457.8	40119.2	44255.3	56640.2	52475.5	56447.3	40115.4	37249.1	39029.4	46214.6	49433.4	51516.2	60879.3	68354.4	61740.8
1863	ENSCHYP00000010588	ENSCHYG00000006833	PRXL2C	10528.2	16259.5	13125.5	18107.5	12666.1	19456.1	4241.43	8499.32	9402.56	0	0	0	9882.68	11614.6	11181.5
1864	ENSCHYP00000010592	ENSCHYG00000006844	DDX39A	64522.6	61037.2	60516.8	50607.9	51915.7	42254.3	33346.9	37560.4	26939.2	26873.9	27656.4	25698.1	53372.9	40061.9	51470
1865	ENSCHYP00000010594	ENSCHYG00000006821	SLC38A10	282692	284435	290200	263365	259339	260831	140467	149137	113929	164399	158968	162859	240687	260844	238984
1866	ENSCHYP00000010607	ENSCHYG00000006695	MLH3	171323	160582	158401	133057	122855	165877	159938	149150	153844	153105	122916	145198	89708.6	85936.8	85862.4
1867	ENSCHYP00000010610	ENSCHYG00000006853	ERAP1	62409.8	61609.9	64157.5	53395.4	53867.9	55550.4	109100	112321	103308	66734.1	68792.5	55719.6	56799.7	53867.3	47265.8
1868	ENSCHYP00000010611	ENSCHYG00000006687	C2CD2L	37617.7	39622.5	44591.5	33647	37530.5	43533.5	20659.3	0	27030.4	23757.4	34043.5	44791	34895.8	42350.2	31044.2
1869	ENSCHYP00000010614	ENSCHYG00000006862	PSMA3	689860	645342	631511	686405	689514	612091	1.01821e+06	1.1686e+06	1143460	694988	673520	607394	508988	533770	497009
1870	ENSCHYP00000010630	ENSCHYG00000006830	SUPV3L1	40708.1	40652.5	40672.9	40000.3	33266.4	42589.4	48670.8	49331.9	42153.2	25528.3	28593.4	23093.6	28181.7	23429.7	25851.4
1871	ENSCHYP00000010636	ENSCHYG00000006865	MME	16568.2	17767.3	18833	26271.4	29421.2	30411.6	12515.6	15026.3	12305	25363.1	17692.1	14916.9	39010.7	38652.1	38824.6
1872	ENSCHYP00000010639	ENSCHYG00000006855	GPSM1	32827.9	30413.5	32890.8	35919.5	33382.8	37700.5	18906.6	15837.3	19861.4	41866.3	39841.7	34285.8	55830	49575.7	39368.3
1873	ENSCHYP00000010640	ENSCHYG00000006789	SNX29	34671.2	30739.7	38589.4	40655.7	38996	42302.6	20552.7	23455.8	33954.2	22408.3	33252.1	40801.1	30163.1	29730.3	38639.3
1874	ENSCHYP00000010644	ENSCHYG00000006874	TMEM263	296132	335470	309039	279540	276663	255704	103609	100228	91922.4	87156	74786.6	91874.1	231837	249164	208061
1875	ENSCHYP00000010646	ENSCHYG00000006872	NGEF	113898	119961	117586	112231	116836	113294	68807.1	64245.9	57040	81178	59146.3	69239.6	6969.6	8994.15	7974.56
1876	ENSCHYP00000010653	ENSCHYG00000006608	TRPM7	6577.44	2989.86	3331.7	0	6414.89	10500.3	3422.12	3688.71	9068.92	7842.21	0	0	7614.4	7455.51	0
1877	ENSCHYP00000010659	ENSCHYG00000006875	LIN7C	278015	240388	252274	262882	251766	277154	223516	247214	227207	244933	239541	247576	189741	183935	164055
1878	ENSCHYP00000010663	ENSCHYG00000006851	CWF19L1	72063.6	79006.1	67989.3	66659.4	71879.2	70608.2	68262	70481.1	57171.2	61371.4	52186.3	47669.1	54887.3	44321.5	44680.1
1879	ENSCHYP00000010671	ENSCHYG00000006869	FAM177A1	11070.2	13803	11406.3	15009.4	15022.3	12479.9	5439.94	5432.15	6957.75	0	7944.64	17300.1	6522.17	0	0
1880	ENSCHYP00000010674	ENSCHYG00000006891	SOD3	243039	299758	295645	279767	240893	225430	365808	398218	342465	310497	308581	285193	108196	101792	111157
1881	ENSCHYP00000010678	ENSCHYG00000006893	ADGRE5	62404	63502.7	57960	130986	130673	126188	97315.5	102782	81617.5	209402	194302	198567	135755	151116	135590
1882	ENSCHYP00000010683	ENSCHYG00000006897	RAB14	541165	513809	515648	476759	459300	401990	542271	565169	576348	471991	392076	440304	376827	412477	430556
1883	ENSCHYP00000010689	ENSCHYG00000006879	GABARAP	9044.03	10530.8	14969.5	8741.08	16708.8	9188.6	11772.1	13411.8	9326.45	0	5076.17	7187.66	10212.5	7325.25	6146.04
1884	ENSCHYP00000010690	ENSCHYG00000006892	RPL8	4.26236e+06	4.20759e+06	3.93421e+06	3.48702e+06	3.65897e+06	3.65395e+06	1.75913e+06	1.72032e+06	1661150	2.48777e+06	2.35504e+06	2.50416e+06	3.24106e+06	3.01222e+06	3.03786e+06
1885	ENSCHYP00000010692	ENSCHYG00000006901	NSRP1	14481.9	14989.1	8813.42	10402.7	11474.5	11810.9	9122.57	12439.9	10655.9	0	3922.16	10575.5	11908.4	7859.84	16804.6
1886	ENSCHYP00000010693	ENSCHYG00000006725	ZBTB40	5483.83	6082.67	3465.34	5499.13	0	4729.94	0	3646.51	0	3197.11	0	0	6732.28	5070.54	4496.09
1887	ENSCHYP00000010696	ENSCHYG00000006861	ABHD11	256256	241370	239773	215917	212621	232829	256182	272496	245590	184790	175386	164111	127764	120329	123438
1888	ENSCHYP00000010707	ENSCHYG00000006890	CRLF3	43682.5	44336.4	36917	35247.3	43061.7	40349.1	47323.4	51150.3	37779.7	55581.3	54935.3	54066.3	48326.4	47038.2	40099.9
1889	ENSCHYP00000010708	ENSCHYG00000006911	CTSV	45174.1	30189.3	35791.5	39371.5	45437.8	48385.3	41242.8	51117.2	31889.1	23828.4	27801.3	24088.6	34505.1	25608.8	32897.2
1890	ENSCHYP00000010709	ENSCHYG00000006889	FAH	27465.6	24427.5	18909.6	22438.1	18170	24371.9	14980.9	12355.5	11998.5	14771.2	10373.5	5480.47	14176.6	12151.6	6026.24
1891	ENSCHYP00000010723	ENSCHYG00000006912	SYNM	29367.6	29859.2	34509.4	31568.8	29226.8	28712	14057.4	14702.9	14851.6	24049.1	24723.6	27547.7	20102.6	22214.3	19223.4
1892	ENSCHYP00000010726	ENSCHYG00000006923	CARD9	0	15611.1	14930.3	13138.3	9153.67	16834.2	12413.9	11650.1	15097.8	17538.6	11414.6	0	10819	8686.2	12006.3
1893	ENSCHYP00000010730	ENSCHYG00000006921	TP53BP2	10019.1	24130.7	17500.9	17477.6	24810.7	0	15401.4	15562.5	12552.9	24911.6	22366.6	11180.5	15550.3	20364.1	22611.1
1894	ENSCHYP00000010749	ENSCHYG00000006932	THSD7A	5545.91	4826.74	6211.27	5172.77	2513.63	3832.52	5656.61	7988.72	6994.15	0	0	2006.9	3788.02	1783.79	3692.41
1895	ENSCHYP00000010752	ENSCHYG00000006884	C4BPA	1.20555e+06	1.35616e+06	1.15456e+06	1.30932e+06	1.31883e+06	1.47054e+06	1.03434e+06	1.05787e+06	974087	672930	747442	925930	777846	819907	830724
1896	ENSCHYP00000010755	ENSCHYG00000006945	HCLS1	144706	222978	105305	209954	228929	247964	164763	212734	101650	152525	140239	232311	269885	290618	212162
1897	ENSCHYP00000010766	ENSCHYG00000006924	CTDNEP1	37481.4	38884.8	35780.7	51277.2	36122.1	41846	20251.2	18085.5	18460	23513.2	29109.3	29866.8	36302.2	38254.3	37257.2
1898	ENSCHYP00000010770	ENSCHYG00000006944	ARID4A	0	4814.86	2226.48	0	0	0	0	0	0	0	0	0	0	0	0
1899	ENSCHYP00000010774	ENSCHYG00000006955	IGF1R	120806	127166	119206	122376	119374	113187	68942.4	68269.6	65519	65269.5	68799.3	70875.4	28854.4	31283.5	41428.4
1900	ENSCHYP00000010777	ENSCHYG00000006322	NFATC4	3839.31	0	4959.03	4350.57	0	0	0	2304.74	2455.33	0	0	0	0	0	0
1901	ENSCHYP00000010782	ENSCHYG00000006958	MATN1	63660.5	73089.3	72391.9	104700	102999	94741.6	52398.8	55842.1	55593.9	80267.7	87479.8	71226.7	8955.64	13059.4	9785.72
1902	ENSCHYP00000010785	ENSCHYG00000006923	CARD9	0	6189.41	6097.64	5547.53	0	10982.8	0	1233	3575.48	0	0	5854.23	5783.82	6618.66	4652.26
1903	ENSCHYP00000010797	ENSCHYG00000006956	RNF126	88903.6	87511.6	75792.3	78856.4	79871.6	65901.2	34368.5	39317.5	35551.5	49603	41836.4	47755	64304.4	65073.3	63501.9
1904	ENSCHYP00000010804	ENSCHYG00000006970	TMEM106B	83428.2	73225.3	71827.7	78902.7	84656.1	86744.2	77851.5	87061.3	73621.9	99051.8	80984.3	87572.8	92175	91910.4	96654.7
1905	ENSCHYP00000010806	ENSCHYG00000006967	ERAP2	79754.6	103115	90544.4	107509	101665	100181	240612	257818	217852	168297	147315	154154	173949	158473	152652
1906	ENSCHYP00000010820	ENSCHYG00000006840	IPO8	30034.5	28814.1	29145.6	30840.1	28227.4	34690.6	18485.3	18269.5	18512.8	26928.8	22033.7	28044.2	36206.2	37185.8	26366.8
1907	ENSCHYP00000010822	ENSCHYG00000006788	COP1	0	0	0	18195.3	19136.4	25121.8	12660	10210.6	9305.87	17921.5	17940.4	0	28252.3	0	27312.2
1908	ENSCHYP00000010824	ENSCHYG00000006971	DOK1	31179.9	36409.5	33769.9	33180.6	35326.3	47819.8	21751.2	22799.7	24302.9	37107.8	15546	21958.4	23609.3	23263.8	27857.8
1909	ENSCHYP00000010826	ENSCHYG00000006978	PSMB4	728600	805424	821250	771915	815526	698322	1.2665e+06	1.10627e+06	1291330	896585	875492	643290	671085	656748	741549
1910	ENSCHYP00000010830	ENSCHYG00000006887	MDH1	2.09931e+06	2.06888e+06	2.04536e+06	1.75768e+06	1.80074e+06	1.97002e+06	3.18422e+06	3.05615e+06	3193120	2.28936e+06	2.22653e+06	2.24324e+06	1.61857e+06	1.4533e+06	1.50369e+06
1911	ENSCHYP00000010831	ENSCHYG00000006979	DPY19L4	13459.8	11350	15297.3	13210.6	14340.5	0	0	8440.54	7029.74	13842.4	17643.4	9492.93	10937	13363.4	13696.5
1912	ENSCHYP00000010832	ENSCHYG00000006917	NEK9	85718.8	88780	88108.4	91300.2	87802.6	94413.2	76305.4	75426.7	68228.9	90641.2	89984.2	85214.6	105615	100167	96727.2
1913	ENSCHYP00000010833	ENSCHYG00000006987	CACUL1	4048.66	4425.82	3924.9	4391.26	4349.23	7772.58	0	0	0	3037.4	4976.83	0	7972.4	0	0
1914	ENSCHYP00000010834	ENSCHYG00000006889	FAH	40386.6	43734.7	42680.9	33803.7	36577.4	34798.6	60734.6	74039.8	52639.7	32860.7	34262.5	39179.6	23857	23576.8	22136.2
1915	ENSCHYP00000010836	ENSCHYG00000006983	NDUFAF8	3536.03	7104.79	6178.25	7307.49	2571.3	0	4636.8	4073.89	3662.39	0	3283.42	0	0	0	4244.38
1916	ENSCHYP00000010856	ENSCHYG00000006993	THBS1	2.79859e+06	2.77876e+06	2.75149e+06	2.81431e+06	2.84632e+06	2.91435e+06	1.44925e+06	1.4054e+06	1313220	1.8283e+06	1.79447e+06	1.90351e+06	223211	228321	229295
1917	ENSCHYP00000010860	ENSCHYG00000006986	ELP5	37509.4	41613.3	42976.3	35027.4	37304.3	47441.8	30210.1	19750.3	18045.6	42606.1	26994.5	24722.8	46807.5	42945.7	37969.1
1918	ENSCHYP00000010861	ENSCHYG00000006884	C4BPA	2.8514e+06	2.78625e+06	2.8117e+06	2.8897e+06	2.89308e+06	2.93112e+06	2.48191e+06	2.40712e+06	2283280	1.76708e+06	1.72017e+06	1.80359e+06	1.69407e+06	1.63664e+06	1.67006e+06
1919	ENSCHYP00000010863	ENSCHYG00000007009	TEPSIN	5458.38	6895.78	2888.79	6826.28	2927.89	4437.26	5647.46	4200.37	3668.4	6443.78	1172.28	4084.17	7632.03	2386.26	4228.28
1920	ENSCHYP00000010875	ENSCHYG00000006985	RAB8B	127935	102735	104084	122808	115330	91648.5	123899	126961	138455	118661	123536	121179	112847	113722	118203
1921	ENSCHYP00000010877	ENSCHYG00000007014	RDH14	16704.7	20696.4	13618.8	20951.9	25091.2	20192.8	15900.6	12456.9	9207.55	18821.7	15711.8	16914.5	15907.9	13260.9	11353.2
1922	ENSCHYP00000010878	ENSCHYG00000007018	TMED10	1.83701e+06	1.87015e+06	1.92786e+06	1.8501e+06	1.98014e+06	1.78219e+06	977051	1.03025e+06	1043150	1.38942e+06	1.46351e+06	1.35346e+06	1.76881e+06	1.5974e+06	1.57641e+06
1923	ENSCHYP00000010892	ENSCHYG00000007026	EIF3A	552920	577877	532999	515704	482905	486478	410024	409602	360672	338936	336171	358619	423095	427780	408092
1924	ENSCHYP00000010911	ENSCHYG00000007047	SCD	67833.9	70726.9	66412.1	47970.8	44086.3	35926.5	21822.9	27982.1	25739.4	26763.5	27923.9	29542.9	34010.6	30018.8	27406.2
1925	ENSCHYP00000010914	ENSCHYG00000007038	SDC3	10918.5	6008.85	7709.69	12581.6	11228.4	11905.5	8642.42	8447.24	8946.45	16278.6	17706.5	22943.1	0	3286.82	3285.42
1926	ENSCHYP00000010935	ENSCHYG00000007063	SELENBP1	199420	217913	210814	245523	248091	276139	335086	354809	288026	307545	329768	323104	327735	321448	340972
1927	ENSCHYP00000010942	ENSCHYG00000007030	LOXL3	668544	642146	675303	487756	478885	490554	217090	232414	217215	160979	180031	168708	76074.4	27730.7	21600.8
1928	ENSCHYP00000010954	ENSCHYG00000007075	SERPIND1	582678	539881	537505	609951	635836	671795	809553	839815	781510	960269	929503	979480	839280	840187	839251
1929	ENSCHYP00000010956	ENSCHYG00000007077	SHPK	8169.7	16504.7	8559.89	13269.4	18379.9	17960.5	35981	40081.6	24042	37720.7	42121.4	41860.6	34178.4	38881.6	40054.2
1930	ENSCHYP00000010960	ENSCHYG00000007058	CCNT1	25405.6	29169	21015.1	25493.8	28526.3	26040.2	10834.8	12041.3	10033.9	26136.5	22112.8	20585	21709.4	20790.2	15539.2
1931	ENSCHYP00000010967	ENSCHYG00000007041	BUD23	22421.7	18677.2	18231.4	12806.5	16020.3	14803.1	20126.2	12934.2	18016.4	17280.9	17378.8	13427.6	12189.5	9548.24	13008.1
1932	ENSCHYP00000010984	ENSCHYG00000007094	SEPSECS	10204.9	12645.9	11668.1	12388.6	10495.2	10261.2	14500	15659	12272	9605.64	8658.08	12252.5	15241.3	13199.7	17707.2
1933	ENSCHYP00000010986	ENSCHYG00000007100	SNAP29	50446	63955.7	56014	71618.6	64884.8	68503.4	36519.9	32289	36010.4	53040.3	42542.1	54264.7	81536.6	69208.3	78914.7
1934	ENSCHYP00000010991	ENSCHYG00000007067	CEP131	8075.71	7583.86	6066.23	0	10909.7	9738.11	5377.06	10513.3	0	12704.5	0	4290.07	16824.1	12814.4	6670.31
1935	ENSCHYP00000011001	ENSCHYG00000007111	CYP1B1	18451	5491.16	5949.08	11504.8	8002.11	12193.9	0	0	0	8426.15	0	3798.11	15237.7	18515.4	16929.3
1936	ENSCHYP00000011010	ENSCHYG00000007106	CPPED1	319990	321195	322950	298538	276426	296383	392248	417975	382485	326294	317114	289675	239473	223315	227696
1937	ENSCHYP00000011015	ENSCHYG00000007083	UGP2	1.37479e+06	1.37866e+06	1.39172e+06	1.25449e+06	1.23015e+06	1.19639e+06	1.18681e+06	1.14025e+06	1116560	986425	939435	992233	459627	451880	433677
1938	ENSCHYP00000011017	ENSCHYG00000007119	IARS1	346839	344675	337382	336037	332112	307465	239583	259925	240316	314813	307337	318274	319352	307021	316009
1939	ENSCHYP00000011023	ENSCHYG00000007123	CRKL	208431	222295	198433	183926	167567	169382	183618	223292	164092	163323	138316	138620	217026	212282	183729
1940	ENSCHYP00000011037	ENSCHYG00000007069	FOS	20353.1	32171	29027.2	30863.4	13645.7	14814	15009.2	14510.8	10990.2	0	10489.7	0	1277.75	0	2239.93
1941	ENSCHYP00000011041	ENSCHYG00000007088	TIMM9	373382	356713	321582	394082	285964	363239	209227	215902	197129	271466	197693	198463	301747	322724	340162
1942	ENSCHYP00000011048	ENSCHYG00000007148	DNAJC30	10987.6	8908.27	12737.6	10053.2	7483.8	0	2246.49	0	6570.81	6453.37	10002.2	0	6700.73	12590.4	16391.2
1943	ENSCHYP00000011055	ENSCHYG00000007147	JUP	87845.6	96596	91731.2	122158	127275	137421	68034.4	68618.8	66892.5	93775.9	102717	96507.1	124697	123678	123866
1944	ENSCHYP00000011063	ENSCHYG00000007157	HTRA2	51969.6	47901.9	50834.2	44871.4	44179	41618.8	32909.9	23286.6	19333.1	43581.4	28750	24649.2	40671.2	36793.5	36816.4
1945	ENSCHYP00000011065	ENSCHYG00000007150	LACTB	106381	112965	107692	154623	148642	156496	81782.5	83117.8	71968.8	133533	136812	145532	267427	265904	265742
1946	ENSCHYP00000011066	ENSCHYG00000007065	INPP5D	23386.7	20693.4	24073.3	21394.3	25771.6	38866.8	27879.7	24761.2	27903.3	27450.6	31538.4	36065.2	37625.2	41905	44283.7
1947	ENSCHYP00000011081	ENSCHYG00000007103	CLPX	86531.3	81382.7	89514.6	88231.1	89650.4	80648.1	47222.5	47209.3	43919.6	62994.6	55273	60131.4	79866.1	89361.9	79359.6
1948	ENSCHYP00000011085	ENSCHYG00000007162	DENND10	46261.4	56106.5	49037.7	60359.4	53689.3	63495.9	59949.2	66115.7	53931.2	74577.8	62092.1	69455.5	79639.1	76279	76935.9
1949	ENSCHYP00000011086	ENSCHYG00000007170	RMND5A	18467.2	18326.9	18723.4	13892.1	17063.7	18702.8	10151.5	9228.91	7457.53	10098.9	16990.6	14841.3	15805.4	17621.8	13338.6
1950	ENSCHYP00000011087	ENSCHYG00000007090	WDR41	20480.4	16035.5	16337.7	12887.9	13551.4	17937.6	9346.18	9012.98	10555.7	9186.14	10458.3	9588.29	10029.4	14248.8	12426.5
1951	ENSCHYP00000011090	ENSCHYG00000006916	NFX1	10115.3	13042.7	11927.8	14724.5	7253.84	12378	3275.69	7265.29	6206.37	16759.3	0	19684.8	6714.52	10482.5	9028.76
1952	ENSCHYP00000011094	ENSCHYG00000007174	C1QA	763941	717934	689245	524651	499432	493329	919509	874504	872845	423663	389688	388228	519158	464651	511285
1953	ENSCHYP00000011097	ENSCHYG00000007074	LNPEP	270365	256264	245907	290451	266919	281817	161874	164680	148340	239722	232746	235608	205105	206935	198894
1954	ENSCHYP00000011109	ENSCHYG00000007137	BLMH	383007	377678	355477	379689	387193	365431	683096	653999	676309	436738	399814	381279	296288	325724	308832
1955	ENSCHYP00000011113	ENSCHYG00000007068	HK1	801200	780159	800106	723171	720109	684307	673379	675885	636949	575704	549254	530972	572354	588361	587216
1956	ENSCHYP00000011116	ENSCHYG00000007189	FBXO28	4871.93	8624.97	10009.9	11149.9	6470.7	6718.05	6133.83	7726.11	7971.55	1994.09	0	0	10892.5	8479.99	0
1957	ENSCHYP00000011121	ENSCHYG00000007194	C1QC	206930	222913	209014	170784	128291	146138	274028	269743	228191	94376.6	113803	114759	156366	151408	161570
1958	ENSCHYP00000011125	ENSCHYG00000007093	USP8	44932	44180.4	38421.2	46919.7	42964.3	44527.2	50399.6	46567.5	46490.3	34042.7	39463.9	36841.7	36810	31628.5	27387.6
1959	ENSCHYP00000011134	ENSCHYG00000006992	SUZ12	0	38444.2	0	0	0	0	0	0	45631	0	34065.2	0	0	0	0
1960	ENSCHYP00000011138	ENSCHYG00000007203	AUP1	51772.8	54737.3	55360.3	53935	47404	39193.8	24109.5	25668.5	21577.5	28349.3	25582.7	24283.8	37921.8	38216.6	35503.7
1961	ENSCHYP00000011150	ENSCHYG00000007216	NUDT19	41182	43215.9	40005.4	35377.2	29078.5	38286.6	36544.9	46732.7	33478.7	20876.6	29055.5	23381.8	30601.2	29667	22994.9
1962	ENSCHYP00000011155	ENSCHYG00000007205	ERCC4	2216.83	3493.81	5451.84	7732.41	7241.91	6088.87	5856.81	3301.03	4962.83	4527.65	4154.71	7150.11	12290.7	24203.7	7559.39
1963	ENSCHYP00000011160	ENSCHYG00000007206	EIF2AK4	14130.2	11256.8	11279.8	12026	12437.1	14278.8	9361.87	9820.9	5267.15	10882	13067.9	6053.16	11403.1	13588.2	11409.4
1964	ENSCHYP00000011162	ENSCHYG00000007219	ARL14EP	0	0	2002.83	0	0	0	0	0	0	0	0	0	0	0	0
1965	ENSCHYP00000011163	ENSCHYG00000007220	C1QB	359044	355397	362575	279919	288483	212938	418703	431084	445967	189828	224448	224113	246588	218925	224704
1966	ENSCHYP00000011165	ENSCHYG00000007226	RFX5	17482.9	16298.8	14494.9	21265.1	15603.5	18276.4	15374.2	16847.9	10517.9	16195.5	7834.93	15757.8	22181.3	17274.1	13618.9
1967	ENSCHYP00000011169	ENSCHYG00000006984	ANKS1A	4045.98	7351.36	9190.19	9114.35	7197.27	9469.99	6455.73	8045.86	7309.31	10986.7	9754.66	13210.9	10086.4	12149.5	9877.72
1968	ENSCHYP00000011172	ENSCHYG00000007212	TAX1BP3	181819	192580	191032	176347	193936	204946	157539	148458	150393	119835	118058	110965	115301	119517	110856
1969	ENSCHYP00000011174	ENSCHYG00000007228	HSPB6	291719	333213	290876	328531	263571	295746	186368	199676	185699	214858	172865	198679	95202	108494	93373.9
1970	ENSCHYP00000011175	ENSCHYG00000007227	DEGS1	56037.6	60276.7	69986	47074.1	51524.6	45845.9	23430.3	39832.5	33745.6	45310.8	34859.5	29256.7	41051.7	40911	40097.8
1971	ENSCHYP00000011180	ENSCHYG00000007192	PI4K2B	32421.2	32230.5	33701.5	29081.5	31591.1	27589.4	0	13691.3	0	3161.41	17844.1	0	19574	31701.8	29741.4
1972	ENSCHYP00000011185	ENSCHYG00000007048	GOLGB1	193362	194699	195141	184585	178270	180073	149401	153028	145015	143827	141734	143392	125683	126953	124085
1973	ENSCHYP00000011190	ENSCHYG00000006702	ITGA7	21775.6	19561.3	20745.8	16552.7	15342.3	19790.8	10015.2	13292.4	10605.7	13678.2	11239.3	10995	20834.6	6798.83	16994
1974	ENSCHYP00000011202	ENSCHYG00000007258	EMC6	92901.7	85970.8	90810.5	95626.1	96301.8	95295.9	51313.7	27876.3	43064.3	44445.4	56838.9	65406.1	83679.7	82174.1	64442.2
1975	ENSCHYP00000011204	ENSCHYG00000007257	LRRC14	25130.9	21236	20956.9	22122.8	21613.9	29140.5	18808.8	21101.5	12805.6	32840.1	22804.1	19655.4	28478.8	25065.9	25753.8
1976	ENSCHYP00000011209	ENSCHYG00000007239	TAX1BP1	7159.99	4054.43	0	0	2911.27	0	4167.32	769.163	0	0	0	0	2568.08	2821.79	0
1977	ENSCHYP00000011213	ENSCHYG00000007244	MOV10	190593	176638	179475	145464	132902	138002	114735	115886	104414	84360.9	80998.5	86633.4	77268.2	76640.1	79905.3
1978	ENSCHYP00000011227	ENSCHYG00000007252	SCIN	1.24609e+06	1.20389e+06	1.24513e+06	1.41164e+06	1.41428e+06	1.43015e+06	1.20222e+06	1.18943e+06	1210820	1.36231e+06	1.32579e+06	1.3521e+06	622787	621711	623104
1979	ENSCHYP00000011229	ENSCHYG00000007271	MPPED2	12806.1	7814.99	9834.5	9429.95	7122.7	0	12855.5	18955.9	13449.2	10012.1	6078.51	10454.6	8410.37	7904.92	9022.42
1980	ENSCHYP00000011230	ENSCHYG00000007268	SULF1	7558.7	6767.23	6700.14	10355.1	11844.6	11587.2	9095.16	10588.4	6975.64	14087.9	8125.6	9426.66	12238.4	17615.8	8782.52
1981	ENSCHYP00000011236	ENSCHYG00000007238	CHMP3	137558	117539	131068	119934	111108	127886	68097.2	72603.3	75464.5	67786	66480.5	65353.4	95423.4	105121	96780.8
1982	ENSCHYP00000011253	ENSCHYG00000007247	TPM1	1.96944e+06	1.91678e+06	1.86519e+06	1.65257e+06	1.82671e+06	1.70486e+06	2.50852e+06	2.38005e+06	2383070	847079	663122	828902	1.45777e+06	1.33682e+06	1.38764e+06
1983	ENSCHYP00000011254	ENSCHYG00000007294	RAB21	245721	245290	243480	219451	223476	222689	226692	249200	232983	169280	170804	161326	153778	106902	154800
1984	ENSCHYP00000011255	ENSCHYG00000007242	XAB2	247292	243334	249619	230457	250126	241918	148602	163308	143157	241957	185143	210249	254197	303432	259660
1985	ENSCHYP00000011265	ENSCHYG00000007262	P3H4	492734	510250	502364	434607	411365	481682	257103	264049	266005	291139	268734	264397	197161	201346	194120
1986	ENSCHYP00000011268	ENSCHYG00000007053	PRORP	39401.2	34946.1	30750.9	38387.5	45384	36615	33125	28531.7	27620.6	37605.8	28968.3	35904.7	18137.6	25960	24393.7
1987	ENSCHYP00000011276	ENSCHYG00000007285	CILP	38161.1	24856	31091	16266.9	41996	31642.1	20233.1	21174.4	28353.8	60310.9	57672.3	48517.5	0	16531	19717.1
1988	ENSCHYP00000011284	ENSCHYG00000007298	PRDX3	720526	754480	703444	697130	679287	742695	785324	812976	708061	739116	790293	827429	674232	698063	640385
1989	ENSCHYP00000011288	ENSCHYG00000007312	TBL2	473585	427161	409057	434360	418628	411149	254946	249305	245324	278929	255666	276417	327225	321512	317184
1990	ENSCHYP00000011296	ENSCHYG00000007247	TPM1	146752	152892	166064	141386	144033	145372	183771	198953	229099	123327	93585.5	112946	103092	118925	122685
1991	ENSCHYP00000011304	ENSCHYG00000007320	TBCA	1.43837e+06	1.36252e+06	1.43257e+06	1.11269e+06	1.11823e+06	1.14164e+06	1.28657e+06	1.29003e+06	1313100	1.08355e+06	1.02905e+06	990075	589598	618167	622521
1992	ENSCHYP00000011306	ENSCHYG00000007261	EPHB2	10021.8	10824.9	9935.4	5887.88	8482.29	6743.5	7272.77	4731.38	9795.58	0	5868.45	0	0	0	0
1993	ENSCHYP00000011314	ENSCHYG00000007313	CEMIP	4633.94	0	3874.58	5135.17	4134.97	0	5412.14	3928.94	2804.38	7479.08	14723.6	14784	4572.31	7446.82	4498.25
1994	ENSCHYP00000011327	ENSCHYG00000007333	WDR18	86685.9	84623.6	80519.7	89147.4	79674.5	89299.6	51799.9	52859.7	45064.8	67313.3	67495.8	76639.6	69556.5	74393.3	74311.6
1995	ENSCHYP00000011330	ENSCHYG00000007260	PI4KB	141693	126493	121075	144182	138767	125777	110826	99005	102763	102428	78452.6	115863	156282	123552	112608
1996	ENSCHYP00000011331	ENSCHYG00000007340	NUDT14	73278.5	73065.6	77485.2	90374.8	78832.5	85170.1	173210	148738	151024	108917	108469	131213	125411	127661	121001
1997	ENSCHYP00000011332	ENSCHYG00000007200	VPS54	10499.2	14205.5	16338.2	9514.21	10445.2	14382.8	5972.46	7377.66	7587.91	15840	9644.13	10212.7	11327.2	17726.3	11476.1
1998	ENSCHYP00000011335	ENSCHYG00000007342	TSPAN15	19944.5	20505.3	19872.9	17389.5	0	20722.6	8916.4	17973.4	7030.37	35762.4	21961.3	24446.8	40458.9	30689.4	31278.9
[truncated: 6,175 more rows]
