# Supplementary material for: Proteomic dynamics in endochondral ossification: insights from antler tip analysis
Source: PeerJ. 2026 Jul 27;14:e21568. doi: 10.7717/peerj.21568 (PMC13421809; doi:10.7717/peerj.21568)
Supplement: Supplemental Information 4 [file peerj-14-21568-s004.xls]

## Sheet: Brown_Module
ID	Term	Ontology Source	Term PValue	Term PValue Corrected with Bonferroni step down	Group PValue	Group PValue Corrected with Bonferroni step down	GOLevels	GOGroups	% Associated Genes	Nr. Genes	Associated Genes Found
GO:0006403	RNA localization	GO_BiologicalProcess-_11.01.2018_00h00	1.55544e-05	0.0219783	1.55544e-05	7.77718e-05	[3]	Group00	17.8082	26	[DHX9, EIF4A3, FBL, HNRNPU, NOP58, NUP107, NUP133, NUP155, NUP160, NUP35, NUP85, NUP88, NUP93, NUP98, NUTF2, PRPF6, RUVBL1, RUVBL2, SEH1L, SHQ1, THOC2, TOMM20, TST, XPO5, XPOT, ZFP36L1]
GO:0006996	organelle organization	GO_BiologicalProcess-_11.01.2018_00h00	1.16244e-06	0.00165532	1.16244e-06	1.0462e-05	[3]	Group01	9.39667	271	[AARS2, ABCD3, ABI2, AFG3L2, AGK, AIFM2, APOO, ARF6, ARFGEF1, ARFGEF2, ARHGAP35, ARHGDIB, ARHGEF10, ARID1B, ARL3, ARL6, ASAP1, ATL2, ATL3, ATP2C1, ATP6V0D1, ATXN10, BABAM2, BAHCC1, BCAR1, BCAS3, BCS1L, BECN1, BIN1, BNIP1, BPTF, BRD1, CALCOCO2, CAP2, CAPZA1, CARM1, CCDC115, CCDC88A, CD34, CDC23, CDC27, CDC37, CDC42BPB, CDK1, CENPC, CHCHD3, CHMP1A, CISD2, CNOT1, CNOT2, CNOT6L, COA3, COG2, COG3, COG…
GO:0046498	S-adenosylhomocysteine metabolic process	GO_BiologicalProcess-_11.01.2018_00h00	2.71535e-05	0.0381507	2.71535e-05	5.4307e-05	[4, 5, 6, 7, 8, 9]	Group02	100	4	[AHCY, AHCYL1, AHCYL2, GAMT]
GO:0051560	mitochondrial calcium ion homeostasis	GO_BiologicalProcess-_11.01.2018_00h00	2.66919e-05	0.0375289	2.66919e-05	8.00758e-05	[8, 10]	Group03	42.1053	8	[AFG3L2, ANXA6, BCAP31, C18H19orf12, FIS1, IMMT, LETM1, MCUR1]
GO:0016197	endosomal transport	GO_BiologicalProcess-_11.01.2018_00h00	1.87763e-06	0.00267187	1.87763e-06	1.50211e-05	[4, 5]	Group04	17.3469	34	[AP5B1, BECN1, BET1L, BLOC1S5, DENND3, DPY30, EHD4, EVI5, GBF1, HOOK3, LOC534832, MSN, PIK3R4, PTPN23, RAB10, RAB32, RDX, RGP1, RIC1, SNF8, STX16, STX8, SYS1, TBC1D10B, TGFBRAP1, TMEM87A, TRAPPC10, VAMP3, VAMP7, VPS36, VPS51, VPS53, VTI1B, WASHC5]
GO:0019637	organophosphate metabolic process	GO_BiologicalProcess-_11.01.2018_00h00	1.00031e-05	0.0141644	1.00031e-05	6.00187e-05	[3, 4]	Group05	11.465	90	[ABHD12, ADA, ALDOC, ATIC, BPNT1, CALM, CAP2, CDK1, CEPT1, CNP, COX5B, CROT, CTPS2, DGKA, DHODH, DNPH1, DPAGT1, DPM1, DPM3, EFL1, FHIT, GADD45GIP1, GAPDH, GDE1, GGPS1, GK, GNAS, GPAA1, GPI, GUCY1B3, GUK1, HDHD5, IDH1, INPP4A, KCNAB2, LPL, MBOAT7, MDH1, MOCS3, MTMR1, NADK2, NAXE, NDUFV2, NF1, NME1, NME2, OCRL, OGT, OLA1, PANK4, PARK7, PDHA1, PFAS, PFKM, PGAM1, PGAP2, PGD, PGLS, PI4KA, PIGB, PIGK, …
GO:0030433	ubiquitin-dependent ERAD pathway	GO_BiologicalProcess-_11.01.2018_00h00	2.56958e-05	0.036154	2.56958e-05	0.000102783	[6, 7, 8, 9, 10, 11]	Group06	24.1935	15	[AMFR, BCAP31, DERL1, ERLIN2, FAF2, PSMC2, PSMC3, PSMC4, PSMC5, PSMC6, SEC61B, SELENOS, SYVN1, TMUB1, UBE4A]
GO:0051186	cofactor metabolic process	GO_BiologicalProcess-_11.01.2018_00h00	9.35726e-07	0.00133341	9.35726e-07	9.35726e-06	[3]	Group07	14.9254	50	[AHCY, AHCYL1, AHCYL2, AKR1A1, ALDOC, BDH2, BTD, CIAO1, COX15, CROT, DLAT, EEF1E1, GAMT, GAPDH, GPI, GSTO1, HMBS, HMOX1, HPX, IDH1, KCNAB2, MAT2A, MDH1, MOCS3, NADK2, NAXE, NFS1, NFU1, NUBP1, OGT, PANK4, PARK7, PDHA1, PDHX, PFKM, PGAM1, PGD, PGLS, PPCS, QDPR, RGN, RPE, SOD1, SPR, STAT5B, SUCLG2, TALDO1, THTPA, TP53I3, TPK1]
GO:0006732	coenzyme metabolic process	GO_BiologicalProcess-_11.01.2018_00h00	1.17334e-05	0.0166027	9.35726e-07	9.35726e-06	[4]	Group07	15.6951	35	[AHCY, AHCYL1, AHCYL2, AKR1A1, ALDOC, BTD, CROT, DLAT, GAMT, GAPDH, GPI, KCNAB2, MAT2A, MDH1, MOCS3, NADK2, NAXE, OGT, PANK4, PDHA1, PDHX, PFKM, PGAM1, PGD, PGLS, PPCS, QDPR, RGN, RPE, SPR, SUCLG2, TALDO1, THTPA, TP53I3, TPK1]
GO:0006997	nucleus organization	GO_BiologicalProcess-_11.01.2018_00h00	7.48716e-06	0.0106168	7.48716e-06	5.24101e-05	[4]	Group08	21	21	[BIN1, CHMP1A, CTDNEP1, LEMD2, NDC1, NUP107, NUP133, NUP155, NUP205, NUP35, NUP54, NUP93, NUP98, NUTF2, PML, POLR1B, SEH1L, TARDBP, TBPL1, TMEM43, TOR1AIP2]
GO:0006999	nuclear pore organization	GO_BiologicalProcess-_11.01.2018_00h00	7.48768e-08	0.000107373	7.48716e-06	5.24101e-05	[5]	Group08	64.2857	9	[NDC1, NUP107, NUP133, NUP205, NUP35, NUP54, NUP93, NUP98, SEH1L]
GO:0010256	endomembrane system organization	GO_BiologicalProcess-_11.01.2018_00h00	8.4005e-08	0.000120379	8.4005e-08	1.00806e-06	[3]	Group09	16.7883	46	[ARFGEF1, ARFGEF2, ASAP1, ATL2, ATL3, BCAS3, BNIP1, CAV1, CDK1, COG2, COG3, COG4, COG7, CTDNEP1, DNM2, EXOC8, GBF1, HOOK3, HTT, LEMD2, MYOF, NUP155, NUP54, NUP93, NUTF2, PEX5, PLSCR3, PRMT5, RAB10, RAB30, RAB3GAP1, RAB3GAP2, RAB5C, SOD1, STX16, SYNGR2, TARDBP, TBPL1, TMED10, TMEM43, TOR1AIP2, TRAPPC11, USO1, VPS33B, VPS51, ZW10]
GO:0007030	Golgi organization	GO_BiologicalProcess-_11.01.2018_00h00	7.78088e-06	0.0110255	8.4005e-08	1.00806e-06	[4]	Group09	22.3529	19	[ARFGEF1, ATL2, ATL3, BCAS3, CDK1, COG2, COG3, COG4, COG7, GBF1, HTT, PRMT5, RAB30, STX16, TMED10, TRAPPC11, USO1, VPS51, ZW10]
GO:1901564	organonitrogen compound metabolic process	GO_BiologicalProcess-_11.01.2018_00h00	7.09985e-09	1.02096e-05	7.09985e-09	9.93979e-08	[3]	Group10	8.90919	468	[AARS2, ABHD12, ABI2, ACY1, ADA, ADAM10, ADAM9, ADAR, ADI1, AFG3L2, AGA, AGK, AHCY, AHCYL1, AHCYL2, AIFM1, ALDH7A1, ALDOC, ALG12, ALG3, ALG5, ALG6, ALG8, AMFR, ANAPC1, ANAPC5, ANKRD54, AOC2, APH1A, APP, ARFGEF1, ARL6IP5, ARMT1, ATIC, BCAP31, BCAT2, BDH2, BECN1, BIRC6, BRD1, BTD, C1QA, C1QB, C4A, C5, C6, C9, CAD, CALM, CAMK2D, CAMK2G, CAP2, CAPN7, CARM1, CASP2, CAV1, CCDC115, CCDC88A, CDC16, CDC23…
GO:0019538	protein metabolic process	GO_BiologicalProcess-_11.01.2018_00h00	1.81946e-05	0.0256726	7.09985e-09	9.93979e-08	[3, 4]	Group10	8.62606	388	[AARS2, ABHD12, ABI2, ACY1, ADAM10, ADAM9, ADAR, AFG3L2, AGA, AIFM1, ALG12, ALG3, ALG5, ALG6, ALG8, AMFR, ANAPC1, ANAPC5, ANKRD54, APH1A, APP, ARFGEF1, ARL6IP5, ARMT1, BCAP31, BIRC6, BRD1, C1QA, C1QB, C4A, C5, C6, C9, CALM, CAMK2D, CAMK2G, CAPN7, CARM1, CASP2, CAV1, CCDC115, CCDC88A, CDC16, CDC23, CDC27, CDC37, CDC42BPB, CDK1, CDK17, CFB, CLPP, CNDP2, CNOT1, CNOT2, CNOT6L, COA3, COG3, COG7, CPB2,…
GO:0044267	cellular protein metabolic process	GO_BiologicalProcess-_11.01.2018_00h00	4.02744e-06	0.00572299	7.09985e-09	9.93979e-08	[4, 5]	Group10	8.8968	350	[AARS2, ABHD12, ABI2, ADAM10, ADAM9, ADAR, AFG3L2, AGA, AIFM1, ALG12, ALG3, ALG5, ALG6, ALG8, AMFR, ANAPC1, ANAPC5, ANKRD54, APH1A, APP, ARFGEF1, ARL6IP5, ARMT1, BCAP31, BIRC6, BRD1, C5, C6, CALM, CAMK2D, CAMK2G, CARM1, CAV1, CCDC115, CCDC88A, CDC16, CDC23, CDC27, CDC37, CDC42BPB, CDK1, CDK17, CLPP, CNOT1, CNOT2, CNOT6L, COA3, COG3, COG7, CPPED1, CRBN, CREBBP, CST6, CTBP1, CTDNEP1, CTSB, CTSC, CT…
GO:0050794	regulation of cellular process	GO_BiologicalProcess-_11.01.2018_00h00	1.12988e-17	1.64511e-14	1.12988e-17	2.03379e-16	[2, 3]	Group11	5.70255	500	[ABI2, ADA, ADAM10, ADAM9, ADAR, ADGRD1, ADNP, AHCYL1, AIFM1, AIFM2, AKAP1, ALB, AMFR, AMOTL1, ANKRD54, ANXA5, ANXA6, APH1A, APP, ARF5, ARF6, ARFGEF1, ARFGEF2, ARHGAP31, ARHGAP35, ARHGDIB, ARHGEF10, ARHGEF12, ARHGEF40, ARL3, ARL6, ARL6IP5, ARL8A, ARL8B, ARMT1, ASAP1, ATL3, ATP2C1, BABAM2, BAHCC1, BCAP31, BCAR1, BCAS3, BDP1, BECN1, BET1L, BIN1, BIRC6, BPTF, C1QC, C2CD2L, C5, C6, CALCOCO2, CALM, CA…
GO:0007165	signal transduction	GO_BiologicalProcess-_11.01.2018_00h00	3.17622e-15	4.62141e-12	1.12988e-17	2.03379e-16	[2, 3, 4]	Group11	4.92401	243	[ADA, ADAM10, ADAM9, ADAR, ADGRD1, AHCYL1, AIFM1, AKAP1, AMFR, AMOTL1, ANKRD54, ANXA6, APH1A, APP, ARF5, ARF6, ARFGEF1, ARFGEF2, ARHGAP31, ARHGAP35, ARHGDIB, ARHGEF10, ARHGEF12, ARHGEF40, ARL3, ARL6, ARL6IP5, ARL8A, ARL8B, ATP2C1, BCAP31, BCAR1, BIRC6, CALM, CAMK2D, CAP2, CARM1, CASP2, CAV1, CCDC88A, CD14, CD34, CD47, CDC37, CDC42BPB, CDH5, CNOT1, CNOT2, COL1A2, COPA, CTDNEP1, CTSC, CYP7B1, DBNL,…
GO:0007166	cell surface receptor signaling pathway	GO_BiologicalProcess-_11.01.2018_00h00	6.3616e-09	9.15434e-06	1.12988e-17	2.03379e-16	[3, 4, 5]	Group11	4.19068	80	[ADA, ADAM10, ADAM9, ADAR, ADGRD1, AMOTL1, APH1A, APP, ARL3, ARL6, BCAR1, BIRC6, CASP2, CAV1, CD14, CDC37, CDH5, COL1A2, CTDNEP1, DDR2, EFNB1, EMD, ERBB2, FAF1, FLRT2, FUT8, GLG1, GNAI2, GNAQ, HEXA, HMOX1, HPX, HRAS, HTT, IFT27, IGFBP1, IGFBP3, IGSF3, IKBKB, ILK, LEMD2, LRG1, MAPK3, MED12, MYO1E, MYO9B, MYOF, NF1, NME2, NRP1, NUMA1, NUP93, OGT, PAK1, PARK7, PLXNB2, PML, PPP2R1B, PRKD2, PTPN11, RA…
GO:0006505	GPI anchor metabolic process	GO_BiologicalProcess-_11.01.2018_00h00	2.94506e-05	0.0413487	2.94506e-05	2.94506e-05	[6, 7, 8]	Group12	33.3333	10	[DPM1, DPM3, GPAA1, PGAP2, PIGB, PIGK, PIGO, PIGS, PIGT, PIGU]
GO:0006506	GPI anchor biosynthetic process	GO_BiologicalProcess-_11.01.2018_00h00	2.09858e-05	0.02959	2.94506e-05	2.94506e-05	[6, 7, 8, 9]	Group12	34.4828	10	[DPM1, DPM3, GPAA1, PGAP2, PIGB, PIGK, PIGO, PIGS, PIGT, PIGU]
GO:0016255	attachment of GPI anchor to protein	GO_BiologicalProcess-_11.01.2018_00h00	1.95585e-06	0.00278122	2.94506e-05	2.94506e-05	[6, 7, 8, 9, 10]	Group12	100	5	[GPAA1, PIGK, PIGS, PIGT, PIGU]
GO:0022613	ribonucleoprotein complex biogenesis	GO_BiologicalProcess-_11.01.2018_00h00	5.89445e-06	0.00837012	1.23465e-07	1.35811e-06	[3]	Group13	14.0449	50	[ADAR, BYSL, CLP1, CNOT1, CNOT2, CNOT6L, DDX20, DDX31, DHX30, DHX9, DICER1, DIS3, EFL1, EIF4A3, FBL, GEMIN2, HEATR1, LAS1L, LSM4, LSM6, MDN1, MRPS9, NOA1, NOP58, NUP88, PRMT5, PRPF19, PRPF6, PRPF8, PUM2, RPL34, RPL35A, RPL36, RPL38, RPL6, RPL7L1, RPS24, RPS6, RRP7A, RUVBL1, RUVBL2, SHQ1, TARBP1, TBL3, UTP20, UTP4, UTP6, WDR36, WDR74, XAB2]
GO:0006396	RNA processing	GO_BiologicalProcess-_11.01.2018_00h00	1.37029e-07	0.000196088	1.23465e-07	1.35811e-06	[5, 6, 7]	Group13	12.9129	86	[AARS2, ADAR, AHCYL1, APP, AQR, BYSL, CLP1, CPSF1, CPSF3, DDX17, DDX19B, DDX20, DHX15, DHX30, DHX33, DHX37, DHX9, DICER1, DIS3, DUS3L, EIF4A3, ELAC1, ELP1, ELP5, ELP6, FBL, FMR1, GEMIN2, HEATR1, HNRNPF, HNRNPU, INTS1, INTS11, INTS2, INTS4, INTS6, INTS7, LAS1L, LSM4, LSM6, MDN1, MOCS3, MRPL44, MRPS9, NOP58, NUP98, OSGEPL1, POP1, PRDX6, PRMT5, PRPF19, PRPF6, PRPF8, PUM1, PUM2, RAVER1, RNF20, RNF40,…
GO:0034660	ncRNA metabolic process	GO_BiologicalProcess-_11.01.2018_00h00	6.24378e-06	0.00885993	1.23465e-07	1.35811e-06	[5, 6, 7]	Group13	13.8667	52	[AARS2, ADAR, BYSL, CLP1, DARS2, DICER1, DIS3, DUS3L, EIF4A3, ELAC1, ELP1, ELP5, ELP6, FBL, GTF3C1, HEATR1, HRAS, IARS2, INTS1, INTS11, INTS2, INTS4, INTS6, INTS7, LAS1L, LSM6, MDN1, MOCS3, MRPS9, NOP58, OSGEPL1, POLR1B, POP1, RPL36, RPL7L1, RPS24, RPS6, RRP7A, SHQ1, TARBP1, TARS2, TBL3, THG1L, THUMPD3, TRMT1, TRMT5, TRNT1, UTP20, UTP4, UTP6, WDR36, ZBTB8OS]
GO:0034470	ncRNA processing	GO_BiologicalProcess-_11.01.2018_00h00	8.98343e-08	0.000128643	1.23465e-07	1.35811e-06	[6, 7, 8]	Group13	16.7273	46	[AARS2, ADAR, BYSL, CLP1, DICER1, DIS3, DUS3L, EIF4A3, ELAC1, ELP1, ELP5, ELP6, FBL, HEATR1, INTS1, INTS11, INTS2, INTS4, INTS6, INTS7, LAS1L, LSM6, MDN1, MOCS3, MRPS9, NOP58, OSGEPL1, POP1, RPL36, RPL7L1, RPS24, RPS6, RRP7A, SHQ1, TARBP1, TBL3, THG1L, THUMPD3, TRMT1, TRMT5, TRNT1, UTP20, UTP4, UTP6, WDR36, ZBTB8OS]
GO:0044248	cellular catabolic process	GO_BiologicalProcess-_11.01.2018_00h00	4.04598e-09	5.82621e-06	1.49102e-09	2.23654e-08	[3]	Group14	11.2474	165	[ABCD3, ABHD12, ABHD16A, ADA, AHCY, AIFM1, AKR1A1, AMFR, BCAP31, BCAT2, BDH2, BECN1, C18H19orf12, CALCOCO2, CARHSP1, CCDC115, CDC37, CISD2, CLPP, CLTC, CNOT1, CNOT2, CNOT6L, CNP, CPQ, CRBN, CROT, CTSB, CTSC, CTSS, DCP1A, DENND3, DERL1, DHX9, DICER1, DIS3, DNPH1, ECE1, ECHDC2, ECHS1, EDC4, EHMT2, EI24, EIF4A3, EPHX1, ERLIN2, ESD, FAF2, FAH, FHIT, FIS1, FMR1, FUCA1, GCAT, GK, GLA, GSTO1, HECTD3, HE…
GO:1901575	organic substance catabolic process	GO_BiologicalProcess-_11.01.2018_00h00	7.01444e-07	0.00100026	1.49102e-09	2.23654e-08	[3]	Group14	10.6219	152	[ABCD3, ABHD12, ABHD16A, ADA, AHCY, AIFM1, AKR1A1, ALDOC, AMFR, BCAP31, BCAT2, BDH2, BECN1, CARHSP1, CCDC115, CLPP, CNOT1, CNOT2, CNOT6L, CNP, CPQ, CRBN, CROT, CTSB, CTSC, CTSS, DCP1A, DENND3, DERL1, DHX9, DICER1, DIS3, DNPH1, ECE1, ECHDC2, ECHS1, EDC4, EIF4A3, ERLIN2, ESD, FAF1, FAF2, FAH, FHIT, FMR1, FUCA1, GALT, GAPDH, GCAT, GGA1, GJA1, GK, GLA, GPI, HECTD3, HEXA, HIBCH, HINT2, HMOX1, HNRNPU, …
GO:0009057	macromolecule catabolic process	GO_BiologicalProcess-_11.01.2018_00h00	2.2408e-05	0.0315728	1.49102e-09	2.23654e-08	[4]	Group14	10.8879	103	[ABHD12, AIFM1, AMFR, BCAP31, BECN1, CARHSP1, CCDC115, CLPP, CNOT1, CNOT2, CNOT6L, CRBN, CTSB, CTSC, CTSS, DCP1A, DENND3, DERL1, DHX9, DICER1, DIS3, EDC4, EIF4A3, ERLIN2, FAF1, FAF2, FHIT, FMR1, GGA1, GJA1, HECTD3, HNRNPU, ITCH, LONP1, LSM4, LYPLA1, LYPLAL1, MSN, MTA1, NBAS, NEDD4, PARK7, PFKM, PGLYRP2, PIK3R4, PLK2, PML, POP1, PRPF19, PSMA2, PSMA4, PSMA5, PSMA7, PSMB3, PSMB4, PSMB5, PSMB6, PSMC2…
GO:0044265	cellular macromolecule catabolic process	GO_BiologicalProcess-_11.01.2018_00h00	1.00031e-05	0.0141644	1.49102e-09	2.23654e-08	[4, 5]	Group14	11.465	90	[AIFM1, AMFR, BCAP31, CARHSP1, CCDC115, CLPP, CNOT1, CNOT2, CNOT6L, CRBN, CTSB, CTSC, CTSS, DCP1A, DENND3, DERL1, DHX9, DICER1, DIS3, EDC4, EIF4A3, ERLIN2, FAF2, FHIT, FMR1, HECTD3, HNRNPU, ITCH, LONP1, LSM4, MSN, MTA1, NBAS, NEDD4, PARK7, PML, POP1, PRPF19, PSMA2, PSMA4, PSMA5, PSMA7, PSMB3, PSMB4, PSMB5, PSMB6, PSMC2, PSMC3, PSMC4, PSMC5, PSMC6, PSMD1, PSMD2, PSMD8, PTPN23, PUM1, PUM2, RDX, RGP…
GO:0043603	cellular amide metabolic process	GO_BiologicalProcess-_11.01.2018_00h00	4.08905e-07	0.000583507	9.24451e-12	1.47912e-10	[4]	Group15	12.2973	91	[AARS2, ADAR, AGK, APH1A, APP, BDH2, BECN1, BTD, CAD, CNOT1, CNOT2, CNOT6L, COA3, CPQ, DARS2, DHX9, DICER1, DPH6, ECE1, EEF1A1, EEF1E1, EIF2AK3, EIF2AK4, EIF2B4, EIF4A3, EIF4ENIF1, ERBB2, FMR1, GAPDH, GCN1, GFM2, GLA, GSTO1, HEXA, IARS2, IDH1, LARP4B, LTA4H, MRPL15, MRPL17, MRPL22, MRPL23, MRPL24, MRPL35, MRPL4, MRPL44, MRPL52, MRPL9, MRPS21, MRPS27, MRPS5, MRPS9, NCSTN, NIT2, NLN, NOA1, NPEPPS, …
GO:1901566	organonitrogen compound biosynthetic process	GO_BiologicalProcess-_11.01.2018_00h00	2.81262e-09	4.05862e-06	9.24451e-12	1.47912e-10	[4]	Group15	11.49	155	[AARS2, ADA, ADAR, ADI1, AGK, ALDH7A1, ALG12, ALG3, ALG5, ALG6, ALG8, APP, ARFGEF1, ATIC, BCAT2, BDH2, CAD, CALM, CAP2, CEPT1, CHST6, CLTC, CNOT1, CNOT2, CNOT6L, COA3, COG3, COG7, COX15, COX5B, CTPS2, DAD1, DARS2, DHODH, DHX9, DICER1, DPAGT1, DPH6, DPM1, DPM3, DPY19L1, EEF1A1, EEF1E1, EIF2AK3, EIF2AK4, EIF2B4, EIF4A3, EIF4ENIF1, ENOPH1, ERBB2, FMR1, FUT8, GALNT12, GAMT, GAPDH, GCN1, GFM2, GNAS, G…
GO:0006518	peptide metabolic process	GO_BiologicalProcess-_11.01.2018_00h00	6.39528e-08	9.17723e-05	9.24451e-12	1.47912e-10	[4, 5]	Group15	13.1955	83	[AARS2, ADAR, APH1A, APP, BDH2, BECN1, CNOT1, CNOT2, CNOT6L, COA3, CPQ, DARS2, DHX9, DICER1, DPH6, ECE1, EEF1A1, EEF1E1, EIF2AK3, EIF2AK4, EIF2B4, EIF4A3, EIF4ENIF1, ERBB2, FMR1, GAPDH, GCN1, GFM2, GSTO1, IARS2, IDH1, LARP4B, LTA4H, MRPL15, MRPL17, MRPL22, MRPL23, MRPL24, MRPL35, MRPL4, MRPL44, MRPL52, MRPL9, MRPS21, MRPS27, MRPS5, MRPS9, NCSTN, NLN, NOA1, NPEPPS, PARK7, PUM1, PUM2, PURA, RIDA, R…
GO:0043043	peptide biosynthetic process	GO_BiologicalProcess-_11.01.2018_00h00	2.29431e-05	0.0323038	9.24451e-12	1.47912e-10	[5, 6]	Group15	12.3106	65	[AARS2, ADAR, APP, BDH2, CNOT1, CNOT2, CNOT6L, COA3, DARS2, DHX9, DICER1, DPH6, EEF1A1, EEF1E1, EIF2AK3, EIF2AK4, EIF2B4, EIF4A3, EIF4ENIF1, ERBB2, FMR1, GAPDH, GCN1, GFM2, IARS2, LARP4B, MRPL15, MRPL17, MRPL22, MRPL23, MRPL24, MRPL35, MRPL4, MRPL44, MRPL52, MRPL9, MRPS21, MRPS27, MRPS5, MRPS9, NOA1, PUM1, PUM2, PURA, RIDA, RPL13, RPL19, RPL27A, RPL30, RPL34, RPL35A, RPL36, RPL38, RPL6, RPL7L1, R…
GO:0006412	translation	GO_BiologicalProcess-_11.01.2018_00h00	1.69717e-05	0.023964	9.24451e-12	1.47912e-10	[5, 6, 7]	Group15	12.5	64	[AARS2, ADAR, APP, CNOT1, CNOT2, CNOT6L, COA3, DARS2, DHX9, DICER1, DPH6, EEF1A1, EEF1E1, EIF2AK3, EIF2AK4, EIF2B4, EIF4A3, EIF4ENIF1, ERBB2, FMR1, GAPDH, GCN1, GFM2, IARS2, LARP4B, MRPL15, MRPL17, MRPL22, MRPL23, MRPL24, MRPL35, MRPL4, MRPL44, MRPL52, MRPL9, MRPS21, MRPS27, MRPS5, MRPS9, NOA1, PUM1, PUM2, PURA, RIDA, RPL13, RPL19, RPL27A, RPL30, RPL34, RPL35A, RPL36, RPL38, RPL6, RPL7L1, RPS24, …
GO:0051649	establishment of localization in cell	GO_BiologicalProcess-_11.01.2018_00h00	2.40921e-12	3.49335e-09	1.56885e-12	2.66705e-11	[3]	Group16	12.5198	158	[AGK, AP3S1, AP5B1, APP, ARL3, ARL6, BCAP31, BCAS3, BECN1, BET1L, BLOC1S5, C2CD2L, CALM, CAV1, CCDC88A, CDC23, CENPC, CHMP1A, CLTC, COG3, COG7, COPA, COPB1, COPG2, COX5B, CSE1L, DENND3, DERL1, DPH6, DPY30, EHD4, ERBB2, EVI5, EVI5L, EXOC4, FAF1, FAF2, FIS1, GBF1, GDI1, GGA1, GPN1, HNRNPU, HOOK3, HTT, IBTK, IER3IP1, IFT27, IKBKG, IPO13, IPO8, ITPR1, ITPR2, KIF1B, KIF1C, KIF5B, LEMD2, LETM1, LMF1, L…
GO:0046907	intracellular transport	GO_BiologicalProcess-_11.01.2018_00h00	1.04041e-12	1.51068e-09	1.56885e-12	2.66705e-11	[3, 4]	Group16	13.3595	136	[AGK, AP3S1, AP5B1, APP, ARL3, ARL6, BCAP31, BCAS3, BECN1, BET1L, BLOC1S5, CCDC88A, CLTC, COG3, COG7, COPA, COPB1, COPG2, COX5B, CSE1L, DENND3, DERL1, DPH6, DPY30, EHD4, ERBB2, EVI5, EVI5L, EXOC4, FAF1, FAF2, FIS1, GBF1, GDI1, GGA1, GPN1, HOOK3, HTT, IER3IP1, IFT27, IPO13, IPO8, KIF1B, KIF1C, KIF5B, LMF1, LOC534832, MFN1, MSN, MTX1, MTX2, MYO10, MYO5A, NAPA, NAPG, NEDD4, NPEPPS, NUMA1, NUP107, NU…
GO:0016192	vesicle-mediated transport	GO_BiologicalProcess-_11.01.2018_00h00	1.57434e-07	0.000225131	1.56885e-12	2.66705e-11	[4]	Group16	11.6935	116	[AP3S1, APP, ARF5, ARFGEF1, ARFGEF2, ARL3, BCAP31, BCAS3, BECN1, BET1L, BIN1, BLOC1S5, CAV1, CCZ1, CD14, CD47, CHMP1A, CLTC, COG1, COG2, COG3, COG4, COG5, COG6, COG7, COG8, COPA, COPB1, COPG2, DBNL, DENND3, DNM2, EEA1, EHD4, ERGIC2, EVI5, EVI5L, EXOC4, EXOC8, FMR1, GAPVD1, GBF1, GGA1, GOLT1B, GULP1, HOOK3, HRAS, HTT, IER3IP1, KDELR2, KIF1C, KIF5B, LLGL1, LMF1, LOC534832, MON1B, MSN, MYO1E, MYO5A,…
GO:0048193	Golgi vesicle transport	GO_BiologicalProcess-_11.01.2018_00h00	2.95916e-09	4.26414e-06	1.56885e-12	2.66705e-11	[5]	Group16	20	40	[ARF5, ARFGEF2, ARL3, BCAP31, BET1L, COG1, COG2, COG3, COG4, COG5, COG6, COG7, COG8, COPA, COPB1, COPG2, ERGIC2, EXOC4, GBF1, HTT, IER3IP1, KIF1C, LLGL1, LMF1, MYO5A, NBAS, RINT1, SCYL1, SYS1, TMED10, TRAPPC10, TRAPPC11, TRAPPC2L, TRAPPC4, USO1, VAMP3, VAMP7, VPS51, VTI1B, ZW10]
GO:0006890	retrograde vesicle-mediated transport, Golgi to ER	GO_BiologicalProcess-_11.01.2018_00h00	3.45149e-08	4.95633e-05	1.56885e-12	2.66705e-11	[6]	Group16	41.1765	14	[ARF5, BET1L, COG3, COG4, COG7, COPA, COPB1, ERGIC2, GBF1, HTT, KIF1C, NBAS, SCYL1, TMED10]
GO:0006891	intra-Golgi vesicle-mediated transport	GO_BiologicalProcess-_11.01.2018_00h00	2.17442e-08	3.12464e-05	1.56885e-12	2.66705e-11	[6]	Group16	42.4242	14	[COG1, COG2, COG3, COG4, COG5, COG6, COG8, COPA, COPB1, COPG2, SYS1, TRAPPC10, USO1, VTI1B]
GO:0008104	protein localization	GO_BiologicalProcess-_11.01.2018_00h00	1.22306e-11	1.77099e-08	1.96533e-08	2.55493e-07	[3]	Group17	11.2533	211	[ADAM9, AGK, AHCYL1, AKAP10, AP3S1, AP5B1, APP, ARF6, ARFGEF1, ARL3, ARL6, BCAP31, BCAS3, BET1L, C2CD2L, C5, CARM1, CAV1, CCDC88A, CD14, CD34, CDK1, CIZ1, CLTC, COG2, COG3, COG4, COG5, COG6, COG7, COG8, COPA, COPB1, COPG2, CRP, CSE1L, CTDNEP1, DCP1A, DERL1, DHX9, DNAJC19, DNM2, DPH6, EMD, ERBB2, EVI5, EVI5L, EXOC4, EXOC8, FAF1, FAF2, FIS1, GAPVD1, GBF1, GDI1, GDI2, GGA1, GNAQ, GOLT1B, GPI, GPN1, …
GO:0051649	establishment of localization in cell	GO_BiologicalProcess-_11.01.2018_00h00	2.40921e-12	3.49335e-09	1.96533e-08	2.55493e-07	[3]	Group17	12.5198	158	[AGK, AP3S1, AP5B1, APP, ARL3, ARL6, BCAP31, BCAS3, BECN1, BET1L, BLOC1S5, C2CD2L, CALM, CAV1, CCDC88A, CDC23, CENPC, CHMP1A, CLTC, COG3, COG7, COPA, COPB1, COPG2, COX5B, CSE1L, DENND3, DERL1, DPH6, DPY30, EHD4, ERBB2, EVI5, EVI5L, EXOC4, FAF1, FAF2, FIS1, GBF1, GDI1, GGA1, GPN1, HNRNPU, HOOK3, HTT, IBTK, IER3IP1, IFT27, IKBKG, IPO13, IPO8, ITPR1, ITPR2, KIF1B, KIF1C, KIF5B, LEMD2, LETM1, LMF1, L…
GO:0070727	cellular macromolecule localization	GO_BiologicalProcess-_11.01.2018_00h00	3.71377e-11	5.37011e-08	1.96533e-08	2.55493e-07	[3]	Group17	12.1166	158	[AGK, AP3S1, APP, ARF6, ARL3, ARL6, BCAP31, BCAS3, CARM1, CCDC88A, CDK1, CIZ1, CLTC, COG3, COG7, COPA, COPB1, COPG2, CSE1L, CTDNEP1, DCP1A, DERL1, DHX9, DPH6, EMD, ERBB2, EVI5, EVI5L, EXOC4, EXOC8, FAF1, FAF2, FIS1, GBF1, GDI1, GGA1, GNAQ, GPN1, HNRNPU, HOOK3, IFT27, IKBKB, IPO13, IPO8, JUP, KCNAB2, KDELR2, KDELR3, KIF5B, KPNA1, LAMTOR2, LEMD2, LOC534832, LZTFL1, MFN1, MIOS, MSN, MTX1, MTX2, MYO5…
GO:0045184	establishment of protein localization	GO_BiologicalProcess-_11.01.2018_00h00	1.34397e-12	1.9501e-09	1.96533e-08	2.55493e-07	[3, 4]	Group17	12.3538	169	[ADAM9, AGK, AHCYL1, AP3S1, AP5B1, APP, ARFGEF1, ARL3, ARL6, BCAP31, BCAS3, BET1L, C2CD2L, C5, CD14, CD34, CLTC, COG2, COG3, COG4, COG5, COG6, COG7, COG8, COPA, COPB1, COPG2, CRP, CSE1L, DERL1, DHX9, DNAJC19, DNM2, DPH6, EMD, ERBB2, EVI5, EVI5L, EXOC4, EXOC8, FAF1, FAF2, FIS1, GAPVD1, GDI1, GDI2, GGA1, GNAQ, GOLT1B, GPI, GPR89A, HOOK3, IFT27, IPO13, IPO8, IST1, JUP, KDELR2, KDELR3, KPNA1, LLGL1, …
GO:0046907	intracellular transport	GO_BiologicalProcess-_11.01.2018_00h00	1.04041e-12	1.51068e-09	1.96533e-08	2.55493e-07	[3, 4]	Group17	13.3595	136	[AGK, AP3S1, AP5B1, APP, ARL3, ARL6, BCAP31, BCAS3, BECN1, BET1L, BLOC1S5, CCDC88A, CLTC, COG3, COG7, COPA, COPB1, COPG2, COX5B, CSE1L, DENND3, DERL1, DPH6, DPY30, EHD4, ERBB2, EVI5, EVI5L, EXOC4, FAF1, FAF2, FIS1, GBF1, GDI1, GGA1, GPN1, HOOK3, HTT, IER3IP1, IFT27, IPO13, IPO8, KIF1B, KIF1C, KIF5B, LMF1, LOC534832, MFN1, MSN, MTX1, MTX2, MYO10, MYO5A, NAPA, NAPG, NEDD4, NPEPPS, NUMA1, NUP107, NU…
GO:0006913	nucleocytoplasmic transport	GO_BiologicalProcess-_11.01.2018_00h00	1.20203e-05	0.0169968	1.96533e-08	2.55493e-07	[4]	Group17	14.3312	45	[AAAS, AHCYL1, ANKRD54, APP, CSE1L, DHX9, EMD, FAF1, GNAQ, IPO13, IPO8, JUP, KPNA1, NEDD4, NF1, NUP107, NUP133, NUP155, NUP160, NUP35, NUP54, NUP85, NUP88, NUP93, NUP98, NUTF2, PARK7, PHB2, PML, PPP1CC, PTPN11, SEC61B, SMAD3, SMURF1, SRI, THOC2, TNPO1, TNPO2, TNPO3, TRIM28, UBR5, XPO5, XPO7, XPOT, YWHAE]
GO:0016192	vesicle-mediated transport	GO_BiologicalProcess-_11.01.2018_00h00	1.57434e-07	0.000225131	1.96533e-08	2.55493e-07	[4]	Group17	11.6935	116	[AP3S1, APP, ARF5, ARFGEF1, ARFGEF2, ARL3, BCAP31, BCAS3, BECN1, BET1L, BIN1, BLOC1S5, CAV1, CCZ1, CD14, CD47, CHMP1A, CLTC, COG1, COG2, COG3, COG4, COG5, COG6, COG7, COG8, COPA, COPB1, COPG2, DBNL, DENND3, DNM2, EEA1, EHD4, ERGIC2, EVI5, EVI5L, EXOC4, EXOC8, FMR1, GAPVD1, GBF1, GGA1, GOLT1B, GULP1, HOOK3, HRAS, HTT, IER3IP1, KDELR2, KIF1C, KIF5B, LLGL1, LMF1, LOC534832, MON1B, MSN, MYO1E, MYO5A,…
GO:0034613	cellular protein localization	GO_BiologicalProcess-_11.01.2018_00h00	3.32557e-11	4.8121e-08	1.96533e-08	2.55493e-07	[4]	Group17	12.1329	157	[AGK, AP3S1, APP, ARF6, ARL3, ARL6, BCAP31, BCAS3, CARM1, CCDC88A, CDK1, CIZ1, CLTC, COG3, COG7, COPA, COPB1, COPG2, CSE1L, CTDNEP1, DCP1A, DERL1, DHX9, DPH6, EMD, ERBB2, EVI5, EVI5L, EXOC4, EXOC8, FAF1, FAF2, FIS1, GBF1, GDI1, GGA1, GNAQ, GPN1, HNRNPU, HOOK3, IFT27, IKBKB, IPO13, IPO8, JUP, KCNAB2, KDELR2, KDELR3, KIF5B, KPNA1, LAMTOR2, LEMD2, LOC534832, LZTFL1, MFN1, MIOS, MSN, MTX1, MTX2, MYO5…
GO:0071702	organic substance transport	GO_BiologicalProcess-_11.01.2018_00h00	2.1819e-07	0.000311794	1.96533e-08	2.55493e-07	[4]	Group17	10.2255	195	[ABCD3, ADA, ADAM9, AGK, AHCYL1, AP3S1, AP5B1, APOO, APP, ARF6, ARFGEF1, ARL3, ARL6, ARL6IP5, ATP11B, BCAP31, BCAS3, BET1L, C2CD2L, C5, CD14, CD34, CLTC, COG2, COG3, COG4, COG5, COG6, COG7, COG8, COPA, COPB1, COPG2, CROT, CRP, CSE1L, DERL1, DHX9, DNAJC19, DNM2, DPH6, EIF4A3, EMD, ERBB2, EVI5, EVI5L, EXOC4, EXOC8, FAF1, FAF2, FIS1, GAPVD1, GDI1, GDI2, GGA1, GJA1, GNAQ, GOLT1B, GPI, GPR89A, HEATR6,…
GO:0071705	nitrogen compound transport	GO_BiologicalProcess-_11.01.2018_00h00	1.88771e-10	2.72775e-07	1.96533e-08	2.55493e-07	[4]	Group17	11.4068	180	[ADA, ADAM9, AGK, AHCYL1, AP3S1, AP5B1, APP, ARF6, ARFGEF1, ARL3, ARL6, ARL6IP5, BCAP31, BCAS3, BET1L, C2CD2L, C5, CD14, CD34, CLTC, COG2, COG3, COG4, COG5, COG6, COG7, COG8, COPA, COPB1, COPG2, CRP, CSE1L, DERL1, DHX9, DNAJC19, DNM2, DPH6, EIF4A3, EMD, ERBB2, EVI5, EVI5L, EXOC4, EXOC8, FAF1, FAF2, FIS1, GAPVD1, GDI1, GDI2, GGA1, GJA1, GNAQ, GOLT1B, GPI, GPR89A, HOOK3, HPX, IFT27, IPO13, IPO8, IS…
GO:0033365	protein localization to organelle	GO_BiologicalProcess-_11.01.2018_00h00	2.93786e-09	4.2364e-06	1.96533e-08	2.55493e-07	[5]	Group17	13.5894	92	[AGK, APP, ARF6, ARL6, BCAP31, CARM1, CCDC88A, CDK1, CIZ1, COG3, COG7, CSE1L, CTDNEP1, DCP1A, DHX9, DPH6, EMD, FAF1, FIS1, GBF1, GNAQ, GPN1, HNRNPU, HOOK3, IPO13, IPO8, JUP, KDELR2, KDELR3, KPNA1, LEMD2, LZTFL1, MFN1, MSN, MTX1, MTX2, NEDD4, NF1, NPEPPS, NRP1, NUMA1, NUP107, NUP133, NUP155, NUP35, NUP54, NUP85, NUP88, NUP93, NUP98, NUTF2, PARK7, PEX1, PEX3, PEX5, PHB2, PIK3R4, PML, PMM2, POLR1A, …
GO:0042886	amide transport	GO_BiologicalProcess-_11.01.2018_00h00	2.87493e-12	4.16577e-09	1.96533e-08	2.55493e-07	[5]	Group17	12.3134	165	[ADAM9, AGK, AHCYL1, AP3S1, AP5B1, APP, ARFGEF1, ARL3, ARL6, BCAP31, BCAS3, BET1L, C2CD2L, C5, CD14, CD34, CLTC, COG2, COG3, COG4, COG5, COG6, COG7, COG8, COPA, COPB1, COPG2, CRP, CSE1L, DERL1, DHX9, DNAJC19, DNM2, DPH6, EMD, ERBB2, EVI5, EVI5L, EXOC4, EXOC8, FAF1, FAF2, FIS1, GAPVD1, GDI1, GDI2, GGA1, GNAQ, GOLT1B, GPI, GPR89A, HOOK3, IFT27, IPO13, IPO8, IST1, JUP, KDELR2, KDELR3, KPNA1, LLGL1, …
GO:0072594	establishment of protein localization to organelle	GO_BiologicalProcess-_11.01.2018_00h00	3.70769e-07	0.000529458	1.96533e-08	2.55493e-07	[4, 5, 6]	Group17	14.1531	61	[AGK, APP, CSE1L, DPH6, EMD, FAF1, FIS1, GNAQ, IPO13, IPO8, JUP, KPNA1, MFN1, MTX1, MTX2, NEDD4, NF1, NPEPPS, NUP107, NUP133, NUP155, NUP35, NUP54, NUP85, NUP88, NUP93, NUP98, NUTF2, PEX1, PEX3, PEX5, PHB2, PIK3R4, PML, PMM2, POLR3A, PSMD8, RAB10, RAB3GAP1, RAB3GAP2, RUVBL1, RUVBL2, SEC61B, SMAD3, SMURF1, SNF8, SPCS2, SPCS3, SRI, SYS1, TIMM22, TIMM50, TNPO1, TNPO2, TNPO3, TOMM20, TOMM5, TRIM28, U…
GO:0015031	protein transport	GO_BiologicalProcess-_11.01.2018_00h00	2.29228e-13	3.33297e-10	1.96533e-08	2.55493e-07	[4, 5, 6, 7]	Group17	12.6935	164	[ADAM9, AGK, AHCYL1, AP3S1, AP5B1, APP, ARFGEF1, ARL3, ARL6, BCAP31, BCAS3, BET1L, C2CD2L, C5, CD14, CD34, CLTC, COG2, COG3, COG4, COG5, COG6, COG7, COG8, COPA, COPB1, COPG2, CRP, CSE1L, DERL1, DHX9, DNAJC19, DNM2, DPH6, EMD, ERBB2, EVI5, EVI5L, EXOC4, EXOC8, FAF1, FAF2, FIS1, GAPVD1, GDI1, GDI2, GGA1, GNAQ, GOLT1B, GPI, GPR89A, HOOK3, IFT27, IPO13, IPO8, IST1, JUP, KDELR2, KDELR3, KPNA1, LLGL1, …
GO:0015833	peptide transport	GO_BiologicalProcess-_11.01.2018_00h00	9.09738e-13	1.32185e-09	1.96533e-08	2.55493e-07	[5, 6]	Group17	12.4811	165	[ADAM9, AGK, AHCYL1, AP3S1, AP5B1, APP, ARFGEF1, ARL3, ARL6, BCAP31, BCAS3, BET1L, C2CD2L, C5, CD14, CD34, CLTC, COG2, COG3, COG4, COG5, COG6, COG7, COG8, COPA, COPB1, COPG2, CRP, CSE1L, DERL1, DHX9, DNAJC19, DNM2, DPH6, EMD, ERBB2, EVI5, EVI5L, EXOC4, EXOC8, FAF1, FAF2, FIS1, GAPVD1, GDI1, GDI2, GGA1, GNAQ, GOLT1B, GPI, GPR89A, HOOK3, IFT27, IPO13, IPO8, IST1, JUP, KDELR2, KDELR3, KPNA1, LLGL1, …
GO:0006886	intracellular protein transport	GO_BiologicalProcess-_11.01.2018_00h00	5.34974e-10	7.72502e-07	1.96533e-08	2.55493e-07	[4, 5, 6, 7, 8]	Group17	14.1509	90	[AGK, AP3S1, APP, ARL3, ARL6, BCAP31, BCAS3, CLTC, COG3, COG7, COPA, COPB1, COPG2, CSE1L, DERL1, DPH6, ERBB2, EVI5, EVI5L, EXOC4, FAF1, FAF2, FIS1, GDI1, GGA1, IFT27, IPO13, IPO8, LOC534832, MFN1, MTX1, MTX2, NAPA, NAPG, NEDD4, NPEPPS, NUP107, NUP133, NUP155, NUP160, NUP85, NUP88, NUP93, NUTF2, PEX1, PEX3, PEX5, PHB2, PIK3R4, PMM2, POLR3A, PSMD8, RAB3GAP2, RIC1, RUVBL1, SEC61B, SELENOS, SMURF1, S…

## Sheet: Yellow_Module
ID	Term	Ontology Source	Term PValue	Term PValue Corrected with Bonferroni step down	Group PValue	Group PValue Corrected with Bonferroni step down	GOLevels	GOGroups	% Associated Genes	Nr. Genes	Associated Genes Found
GO:0007229	integrin-mediated signaling pathway	GO_BiologicalProcess-_11.01.2018_00h00	4.30865e-07	0.000177516	4.30865e-07	3.01605e-06	[4, 5, 6]	Group00	14.1026	11	[COL3A1, DMTN, FERMT3, ITGA1, ITGA2, ITGA2B, ITGAV, ITGB3, SRC, SYK, VAV1]
GO:0006909	phagocytosis	GO_BiologicalProcess-_11.01.2018_00h00	5.89667e-06	0.00234098	5.89667e-06	2.94833e-05	[6]	Group01	9.91736	12	[ANXA3, ARHGAP25, ELMO1, ELMO2, ITGAV, NCKAP1L, PRTN3, RAB7A, SH3BP1, SYK, TGM2, VAV1]
GO:0043085	positive regulation of catalytic activity	GO_BiologicalProcess-_11.01.2018_00h00	1.78615e-05	0.0068588	1.78615e-05	1.78615e-05	[4]	Group02	4.07332	40	[AGAP3, ARHGAP18, ARHGAP25, ARRB1, BAK1, CCL3, CD74, CSPG4, CYCS, DOCK1, DOCK4, DOCK8, GNA13, HSPA5, IQGAP1, ITGA1, LCP2, LTF, LYN, MAP2K6, MAP4K4, MGST2, MIF, NCKAP1L, PDE5A, PREB, PRNP, PRTN3, RANBP1, RAP1GDS1, S100A8, SH3BP1, SRC, STAT3, SYK, TBC1D1, TBC1D17, VAV1, XRCC5, XRCC6]
GO:1902600	hydrogen ion transmembrane transport	GO_BiologicalProcess-_11.01.2018_00h00	1.66223e-06	0.000671541	1.66223e-06	9.97337e-06	[6, 8]	Group03	12.3596	11	[ATP6V0C, COX5A, COX7A1, COX7A2, CYC1, NDUFA4, SLC36A2, SLC9B2, TCIRG1, UQCRH, UQCRQ]
GO:0048870	cell motility	GO_BiologicalProcess-_11.01.2018_00h00	1.13649e-05	0.00444369	1.13649e-05	4.54597e-05	[2, 3]	Group04	4.04516	43	[ADD2, ANXA3, ARHGAP18, ARRB2, CCL3, CD74, COL3A1, CSPG4, DMTN, DOCK1, DOCK4, DOCK5, DOCK8, ELMO1, ELMO2, ENPEP, FERMT3, GNA13, HRG, HSPA5, ITGA1, ITGA2, ITGAV, ITGB3, LAMB1, LYN, MIF, NCK1, NCKAP1L, PKN1, PRKG1, PRTN3, RAC2, S100A8, SAA1, SAA4, SATB2, SH3BP1, SLC9B2, SRC, STAT3, SYK, VAV1]
GO:0016477	cell migration	GO_BiologicalProcess-_11.01.2018_00h00	7.46973e-06	0.0029356	1.13649e-05	4.54597e-05	[3, 4]	Group04	4.23117	41	[ADD2, ANXA3, ARRB2, CCL3, CD74, COL3A1, CSPG4, DMTN, DOCK1, DOCK4, DOCK5, DOCK8, ELMO1, ELMO2, ENPEP, FERMT3, GNA13, HRG, HSPA5, ITGA1, ITGA2, ITGAV, ITGB3, LAMB1, LYN, MIF, NCK1, NCKAP1L, PKN1, PRKG1, PRTN3, RAC2, S100A8, SAA1, SAA4, SATB2, SH3BP1, SRC, STAT3, SYK, VAV1]
GO:0060326	cell chemotaxis	GO_BiologicalProcess-_11.01.2018_00h00	5.90406e-06	0.00233801	1.13649e-05	4.54597e-05	[4, 5]	Group04	7.58294	16	[ARRB2, CCL3, CD74, DOCK4, ELMO2, HRG, ITGA1, LYN, MIF, NCKAP1L, RAC2, S100A8, SAA1, SAA4, SYK, VAV1]
GO:0006085	acetyl-CoA biosynthetic process	GO_BiologicalProcess-_11.01.2018_00h00	1.1659e-05	0.00454701	1.1659e-05	2.3318e-05	[6, 7]	Group05	31.25	5	[MPC1, MPC2, PDHA1, PDHB, PDK3]
GO:0006086	acetyl-CoA biosynthetic process from pyruvate	GO_BiologicalProcess-_11.01.2018_00h00	2.25896e-06	0.000905844	1.1659e-05	2.3318e-05	[7, 8]	Group05	41.6667	5	[MPC1, MPC2, PDHA1, PDHB, PDK3]
GO:0061732	mitochondrial acetyl-CoA biosynthetic process from pyruvate	GO_BiologicalProcess-_11.01.2018_00h00	8.08647e-06	0.0031699	1.1659e-05	2.3318e-05	[7, 8, 9, 10]	Group05	100	3	[MPC1, MPC2, PDHA1]
GO:0070663	regulation of leukocyte proliferation	GO_BiologicalProcess-_11.01.2018_00h00	2.44743e-05	0.00932473	1.15835e-05	3.47506e-05	[3, 4, 5]	Group06	8.02469	13	[BTK, CD74, IGF2, LYN, MIF, NCK1, NCKAP1L, PDE5A, PKN1, PRNP, RAC2, SPTA1, SYK]
GO:0032944	regulation of mononuclear cell proliferation	GO_BiologicalProcess-_11.01.2018_00h00	1.75233e-05	0.00674646	1.15835e-05	3.47506e-05	[4, 5, 6]	Group06	8.28025	13	[BTK, CD74, IGF2, LYN, MIF, NCK1, NCKAP1L, PDE5A, PKN1, PRNP, RAC2, SPTA1, SYK]
GO:0001782	B cell homeostasis	GO_BiologicalProcess-_11.01.2018_00h00	6.28776e-06	0.00248367	1.15835e-05	3.47506e-05	[4, 7]	Group06	25	6	[BAK1, CD74, LYN, MIF, NCKAP1L, PKN1]
GO:0050670	regulation of lymphocyte proliferation	GO_BiologicalProcess-_11.01.2018_00h00	1.63631e-05	0.00631616	1.15835e-05	3.47506e-05	[5, 6, 7]	Group06	8.33333	13	[BTK, CD74, IGF2, LYN, MIF, NCK1, NCKAP1L, PDE5A, PKN1, PRNP, RAC2, SPTA1, SYK]
GO:0007005	mitochondrion organization	GO_BiologicalProcess-_11.01.2018_00h00	4.48616e-08	1.87073e-05	2.08711e-10	2.08711e-09	[4]	Group07	6.71642	27	[ACAA2, APOOL, ARIH2, BAK1, CLUH, CYB5R1, FBXO7, NDUFA3, NDUFA5, NDUFA8, NDUFB1, NDUFB10, NDUFB11, NDUFB5, NDUFB7, NDUFB8, NDUFB9, NDUFC1, NDUFC2, NDUFS4, OPA3, RAB38, RAC2, SAE1, STAT2, TFAM, UQCRC2]
GO:0097031	mitochondrial respiratory chain complex I biogenesis	GO_BiologicalProcess-_11.01.2018_00h00	5.10057e-13	2.18814e-10	2.08711e-10	2.08711e-09	[4]	Group07	32.5	13	[NDUFA3, NDUFA5, NDUFA8, NDUFB1, NDUFB10, NDUFB11, NDUFB5, NDUFB7, NDUFB8, NDUFB9, NDUFC1, NDUFC2, NDUFS4]
GO:0043623	cellular protein complex assembly	GO_BiologicalProcess-_11.01.2018_00h00	6.50172e-09	2.73723e-06	2.08711e-10	2.08711e-09	[5, 6]	Group07	6.59574	31	[ADD1, ADD2, ARHGAP18, CD36, CRYAB, DMTN, DMXL1, GPX4, MTPN, NCK1, NCKAP1L, NDUFA3, NDUFA5, NDUFA8, NDUFB1, NDUFB10, NDUFB11, NDUFB5, NDUFB7, NDUFB8, NDUFB9, NDUFC1, NDUFC2, NDUFS4, SPTB, TBCA, TCIRG1, TFAM, TMOD1, TWF1, VASP]
GO:0033108	mitochondrial respiratory chain complex assembly	GO_BiologicalProcess-_11.01.2018_00h00	3.22629e-11	1.36472e-08	2.08711e-10	2.08711e-09	[5, 6, 7]	Group07	21.5385	14	[NDUFA3, NDUFA5, NDUFA8, NDUFB1, NDUFB10, NDUFB11, NDUFB5, NDUFB7, NDUFB8, NDUFB9, NDUFC1, NDUFC2, NDUFS4, TFAM]
GO:0010257	NADH dehydrogenase complex assembly	GO_BiologicalProcess-_11.01.2018_00h00	3.50557e-13	1.50739e-10	2.08711e-10	2.08711e-09	[6, 7]	Group07	33.3333	13	[NDUFA3, NDUFA5, NDUFA8, NDUFB1, NDUFB10, NDUFB11, NDUFB5, NDUFB7, NDUFB8, NDUFB9, NDUFC1, NDUFC2, NDUFS4]
GO:0032981	mitochondrial respiratory chain complex I assembly	GO_BiologicalProcess-_11.01.2018_00h00	3.50557e-13	1.50739e-10	2.08711e-10	2.08711e-09	[5, 6, 7, 8]	Group07	33.3333	13	[NDUFA3, NDUFA5, NDUFA8, NDUFB1, NDUFB10, NDUFB11, NDUFB5, NDUFB7, NDUFB8, NDUFB9, NDUFC1, NDUFC2, NDUFS4]
GO:0006120	mitochondrial electron transport, NADH to ubiquinone	GO_BiologicalProcess-_11.01.2018_00h00	1.1659e-05	0.00454701	2.08711e-10	2.08711e-09	[5, 6, 7, 8, 9, 11, 12, 13, 14]	Group07	31.25	5	[NDUFA7, NDUFA8, NDUFB8, NDUFB9, NDUFC2]
GO:0030036	actin cytoskeleton organization	GO_BiologicalProcess-_11.01.2018_00h00	1.88833e-05	0.0072323	7.48734e-10	6.7386e-09	[3, 5]	Group08	5.12295	25	[ADD1, ADD2, ARHGAP18, ARHGAP25, ARRB1, DMTN, ELMO1, EPB41, FRMD6, HRG, IQSEC2, ITGB3, LIMCH1, MICAL3, MTPN, NCK1, NCKAP1L, RAC2, SH3BP1, SPTA1, SPTB, SRC, TMOD1, TWF1, VASP]
GO:0043623	cellular protein complex assembly	GO_BiologicalProcess-_11.01.2018_00h00	6.50172e-09	2.73723e-06	7.48734e-10	6.7386e-09	[5, 6]	Group08	6.59574	31	[ADD1, ADD2, ARHGAP18, CD36, CRYAB, DMTN, DMXL1, GPX4, MTPN, NCK1, NCKAP1L, NDUFA3, NDUFA5, NDUFA8, NDUFB1, NDUFB10, NDUFB11, NDUFB5, NDUFB7, NDUFB8, NDUFB9, NDUFC1, NDUFC2, NDUFS4, SPTB, TBCA, TCIRG1, TFAM, TMOD1, TWF1, VASP]
GO:0008154	actin polymerization or depolymerization	GO_BiologicalProcess-_11.01.2018_00h00	1.23688e-05	0.00481146	7.48734e-10	6.7386e-09	[5, 7]	Group08	8.55263	13	[ADD1, ADD2, ARHGAP18, DMTN, MICAL3, MTPN, NCK1, NCKAP1L, SH3BP1, SPTB, TMOD1, TWF1, VASP]
GO:0030832	regulation of actin filament length	GO_BiologicalProcess-_11.01.2018_00h00	1.4443e-05	0.0056039	7.48734e-10	6.7386e-09	[4, 5, 6, 7, 8]	Group08	9.09091	12	[ADD1, ADD2, ARHGAP18, DMTN, MTPN, NCK1, NCKAP1L, SH3BP1, SPTB, TMOD1, TWF1, VASP]
GO:1901879	regulation of protein depolymerization	GO_BiologicalProcess-_11.01.2018_00h00	2.53768e-05	0.00964319	7.48734e-10	6.7386e-09	[5, 6, 7, 8]	Group08	13.3333	8	[ADD1, ADD2, DMTN, MTPN, SH3BP1, SPTB, TMOD1, TWF1]
GO:0008064	regulation of actin polymerization or depolymerization	GO_BiologicalProcess-_11.01.2018_00h00	1.4443e-05	0.0056039	7.48734e-10	6.7386e-09	[5, 6, 7, 8, 9]	Group08	9.09091	12	[ADD1, ADD2, ARHGAP18, DMTN, MTPN, NCK1, NCKAP1L, SH3BP1, SPTB, TMOD1, TWF1, VASP]
GO:0030042	actin filament depolymerization	GO_BiologicalProcess-_11.01.2018_00h00	1.84336e-07	7.63153e-05	7.48734e-10	6.7386e-09	[6, 8]	Group08	20.4545	9	[ADD1, ADD2, DMTN, MICAL3, MTPN, SH3BP1, SPTB, TMOD1, TWF1]
GO:0030833	regulation of actin filament polymerization	GO_BiologicalProcess-_11.01.2018_00h00	2.21159e-05	0.00844827	7.48734e-10	6.7386e-09	[5, 6, 7, 8, 9, 10]	Group08	9.48276	11	[ADD1, ADD2, ARHGAP18, DMTN, MTPN, NCK1, NCKAP1L, SPTB, TMOD1, TWF1, VASP]
GO:0030834	regulation of actin filament depolymerization	GO_BiologicalProcess-_11.01.2018_00h00	1.32023e-06	0.000536013	7.48734e-10	6.7386e-09	[6, 7, 8, 9, 10]	Group08	19.5122	8	[ADD1, ADD2, DMTN, MTPN, SH3BP1, SPTB, TMOD1, TWF1]
GO:0030835	negative regulation of actin filament depolymerization	GO_BiologicalProcess-_11.01.2018_00h00	2.73484e-06	0.0010912	7.48734e-10	6.7386e-09	[5, 6, 7, 8, 9, 10, 11]	Group08	21.875	7	[ADD1, ADD2, DMTN, MTPN, SPTB, TMOD1, TWF1]
GO:0030837	negative regulation of actin filament polymerization	GO_BiologicalProcess-_11.01.2018_00h00	1.56408e-05	0.00605301	7.48734e-10	6.7386e-09	[5, 6, 7, 8, 9, 10, 11]	Group08	17.0732	7	[ADD1, ADD2, DMTN, MTPN, SPTB, TMOD1, TWF1]
GO:0051693	actin filament capping	GO_BiologicalProcess-_11.01.2018_00h00	1.33561e-06	0.000540924	7.48734e-10	6.7386e-09	[6, 7, 8, 9, 10, 11, 12]	Group08	24.1379	7	[ADD1, ADD2, DMTN, MTPN, SPTB, TMOD1, TWF1]
GO:0070271	protein complex biogenesis	GO_BiologicalProcess-_11.01.2018_00h00	2.61495e-08	1.09305e-05	2.79833e-08	2.23867e-07	[3]	Group09	4.84211	46	[ADD1, ADD2, ALDH1A3, ARHGAP18, CD36, CD74, CPSF6, CRYAB, DCXR, DMTN, DMXL1, FERMT3, GPX4, HRG, MIF, MTPN, NCK1, NCKAP1L, NDUFA3, NDUFA5, NDUFA8, NDUFB1, NDUFB10, NDUFB11, NDUFB5, NDUFB7, NDUFB8, NDUFB9, NDUFC1, NDUFC2, NDUFS4, PREB, PRNP, SAMHD1, SPTB, SRC, STOM, TBCA, TCIRG1, TFAM, TK1, TMEM120B, TMOD1, TWF1, VASP, XRCC6]
GO:0071822	protein complex subunit organization	GO_BiologicalProcess-_11.01.2018_00h00	2.12373e-08	8.91966e-06	2.79833e-08	2.23867e-07	[4]	Group09	4.66853	50	[ADD1, ADD2, ALDH1A3, ARHGAP18, CD36, CD74, COL3A1, CPSF6, CRYAB, DCXR, DMTN, DMXL1, FERMT3, GPX4, HRG, MCOLN1, MICAL3, MIF, MTPN, NCK1, NCKAP1L, NDUFA3, NDUFA5, NDUFA8, NDUFB1, NDUFB10, NDUFB11, NDUFB5, NDUFB7, NDUFB8, NDUFB9, NDUFC1, NDUFC2, NDUFS4, PREB, PRNP, SAMHD1, SH3BP1, SPTB, SRC, STOM, TBCA, TCIRG1, TFAM, TK1, TMEM120B, TMOD1, TWF1, VASP, XRCC6]
GO:0097031	mitochondrial respiratory chain complex I biogenesis	GO_BiologicalProcess-_11.01.2018_00h00	5.10057e-13	2.18814e-10	2.79833e-08	2.23867e-07	[4]	Group09	32.5	13	[NDUFA3, NDUFA5, NDUFA8, NDUFB1, NDUFB10, NDUFB11, NDUFB5, NDUFB7, NDUFB8, NDUFB9, NDUFC1, NDUFC2, NDUFS4]
GO:0006461	protein complex assembly	GO_BiologicalProcess-_11.01.2018_00h00	2.54403e-08	1.06595e-05	2.79833e-08	2.23867e-07	[4, 5]	Group09	4.84721	46	[ADD1, ADD2, ALDH1A3, ARHGAP18, CD36, CD74, CPSF6, CRYAB, DCXR, DMTN, DMXL1, FERMT3, GPX4, HRG, MIF, MTPN, NCK1, NCKAP1L, NDUFA3, NDUFA5, NDUFA8, NDUFB1, NDUFB10, NDUFB11, NDUFB5, NDUFB7, NDUFB8, NDUFB9, NDUFC1, NDUFC2, NDUFS4, PREB, PRNP, SAMHD1, SPTB, SRC, STOM, TBCA, TCIRG1, TFAM, TK1, TMEM120B, TMOD1, TWF1, VASP, XRCC6]
GO:0043623	cellular protein complex assembly	GO_BiologicalProcess-_11.01.2018_00h00	6.50172e-09	2.73723e-06	2.79833e-08	2.23867e-07	[5, 6]	Group09	6.59574	31	[ADD1, ADD2, ARHGAP18, CD36, CRYAB, DMTN, DMXL1, GPX4, MTPN, NCK1, NCKAP1L, NDUFA3, NDUFA5, NDUFA8, NDUFB1, NDUFB10, NDUFB11, NDUFB5, NDUFB7, NDUFB8, NDUFB9, NDUFC1, NDUFC2, NDUFS4, SPTB, TBCA, TCIRG1, TFAM, TMOD1, TWF1, VASP]
GO:0008154	actin polymerization or depolymerization	GO_BiologicalProcess-_11.01.2018_00h00	1.23688e-05	0.00481146	2.79833e-08	2.23867e-07	[5, 7]	Group09	8.55263	13	[ADD1, ADD2, ARHGAP18, DMTN, MICAL3, MTPN, NCK1, NCKAP1L, SH3BP1, SPTB, TMOD1, TWF1, VASP]
GO:0030832	regulation of actin filament length	GO_BiologicalProcess-_11.01.2018_00h00	1.4443e-05	0.0056039	2.79833e-08	2.23867e-07	[4, 5, 6, 7, 8]	Group09	9.09091	12	[ADD1, ADD2, ARHGAP18, DMTN, MTPN, NCK1, NCKAP1L, SH3BP1, SPTB, TMOD1, TWF1, VASP]
GO:0033108	mitochondrial respiratory chain complex assembly	GO_BiologicalProcess-_11.01.2018_00h00	3.22629e-11	1.36472e-08	2.79833e-08	2.23867e-07	[5, 6, 7]	Group09	21.5385	14	[NDUFA3, NDUFA5, NDUFA8, NDUFB1, NDUFB10, NDUFB11, NDUFB5, NDUFB7, NDUFB8, NDUFB9, NDUFC1, NDUFC2, NDUFS4, TFAM]
GO:0010257	NADH dehydrogenase complex assembly	GO_BiologicalProcess-_11.01.2018_00h00	3.50557e-13	1.50739e-10	2.79833e-08	2.23867e-07	[6, 7]	Group09	33.3333	13	[NDUFA3, NDUFA5, NDUFA8, NDUFB1, NDUFB10, NDUFB11, NDUFB5, NDUFB7, NDUFB8, NDUFB9, NDUFC1, NDUFC2, NDUFS4]
GO:0032981	mitochondrial respiratory chain complex I assembly	GO_BiologicalProcess-_11.01.2018_00h00	3.50557e-13	1.50739e-10	2.79833e-08	2.23867e-07	[5, 6, 7, 8]	Group09	33.3333	13	[NDUFA3, NDUFA5, NDUFA8, NDUFB1, NDUFB10, NDUFB11, NDUFB5, NDUFB7, NDUFB8, NDUFB9, NDUFC1, NDUFC2, NDUFS4]
GO:0008064	regulation of actin polymerization or depolymerization	GO_BiologicalProcess-_11.01.2018_00h00	1.4443e-05	0.0056039	2.79833e-08	2.23867e-07	[5, 6, 7, 8, 9]	Group09	9.09091	12	[ADD1, ADD2, ARHGAP18, DMTN, MTPN, NCK1, NCKAP1L, SH3BP1, SPTB, TMOD1, TWF1, VASP]
GO:0030833	regulation of actin filament polymerization	GO_BiologicalProcess-_11.01.2018_00h00	2.21159e-05	0.00844827	2.79833e-08	2.23867e-07	[5, 6, 7, 8, 9, 10]	Group09	9.48276	11	[ADD1, ADD2, ARHGAP18, DMTN, MTPN, NCK1, NCKAP1L, SPTB, TMOD1, TWF1, VASP]
GO:0006091	generation of precursor metabolites and energy	GO_BiologicalProcess-_11.01.2018_00h00	3.23407e-13	1.39388e-10	3.90367e-13	4.29404e-12	[3]	Group10	10.101	30	[CISD1, COX5A, COX7A1, COX7A2, CYC1, CYCS, GALK1, GLRX, GYS1, IDH3B, NDUFA12, NDUFA4, NDUFA5, NDUFA7, NDUFA8, NDUFB8, NDUFB9, NDUFC2, NDUFS4, NDUFV3, PDHA1, PDHB, PHKA1, SDHA, SH3BGRL3, STAT3, UGP2, UQCRC1, UQCRH, UQCRQ]
GO:0017144	drug metabolic process	GO_BiologicalProcess-_11.01.2018_00h00	7.04578e-06	0.00277604	3.90367e-13	4.29404e-12	[3]	Group10	5.56845	24	[ABCD4, ALDH2, CHPT1, COX5A, CYC1, CYCS, DDAH2, GALK1, LPCAT2, NDUFA12, NDUFA7, NDUFA8, NDUFB8, NDUFB9, NDUFC2, NDUFV3, PHGDH, PTGIS, SDHA, STAT3, TCIRG1, UQCRC1, UQCRH, UQCRQ]
GO:0015980	energy derivation by oxidation of organic compounds	GO_BiologicalProcess-_11.01.2018_00h00	1.83207e-11	7.78631e-09	3.90367e-13	4.29404e-12	[3, 4]	Group10	11.3861	23	[CISD1, COX5A, CYC1, CYCS, GYS1, IDH3B, NDUFA12, NDUFA5, NDUFA7, NDUFA8, NDUFB8, NDUFB9, NDUFC2, NDUFS4, NDUFV3, PDHA1, PDHB, PHKA1, SDHA, UGP2, UQCRC1, UQCRH, UQCRQ]
GO:0022900	electron transport chain	GO_BiologicalProcess-_11.01.2018_00h00	7.93662e-15	3.42862e-12	3.90367e-13	4.29404e-12	[3, 4]	Group10	18.5841	21	[COX5A, COX7A1, COX7A2, CYC1, CYCS, GLRX, NDUFA12, NDUFA4, NDUFA5, NDUFA7, NDUFA8, NDUFB8, NDUFB9, NDUFC2, NDUFS4, NDUFV3, SDHA, SH3BGRL3, UQCRC1, UQCRH, UQCRQ]
GO:0055086	nucleobase-containing small molecule metabolic process	GO_BiologicalProcess-_11.01.2018_00h00	1.8077e-06	0.000726697	3.90367e-13	4.29404e-12	[3, 4, 5]	Group10	5.33088	29	[COX5A, CYC1, CYCS, DCTD, DCXR, DERA, GALK1, GMDS, ME2, MPC1, MPC2, NDUFA12, NDUFA7, NDUFA8, NDUFB8, NDUFB9, NDUFC2, NDUFV3, PDE5A, PDHA1, SAMHD1, SDHA, STAT3, TCIRG1, TK1, UGP2, UQCRC1, UQCRH, UQCRQ]
GO:0097031	mitochondrial respiratory chain complex I biogenesis	GO_BiologicalProcess-_11.01.2018_00h00	5.10057e-13	2.18814e-10	3.90367e-13	4.29404e-12	[4]	Group10	32.5	13	[NDUFA3, NDUFA5, NDUFA8, NDUFB1, NDUFB10, NDUFB11, NDUFB5, NDUFB7, NDUFB8, NDUFB9, NDUFC1, NDUFC2, NDUFS4]
GO:0045333	cellular respiration	GO_BiologicalProcess-_11.01.2018_00h00	4.54724e-12	1.94167e-09	3.90367e-13	4.29404e-12	[4, 5]	Group10	14.4928	20	[CISD1, COX5A, CYC1, CYCS, IDH3B, NDUFA12, NDUFA5, NDUFA7, NDUFA8, NDUFB8, NDUFB9, NDUFC2, NDUFS4, NDUFV3, PDHA1, PDHB, SDHA, UQCRC1, UQCRH, UQCRQ]
GO:0006753	nucleoside phosphate metabolic process	GO_BiologicalProcess-_11.01.2018_00h00	1.78181e-06	0.000718071	3.90367e-13	4.29404e-12	[4, 5, 6]	Group10	5.57851	27	[COX5A, CYC1, CYCS, DCTD, DCXR, DERA, GALK1, ME2, MPC1, MPC2, NDUFA12, NDUFA7, NDUFA8, NDUFB8, NDUFB9, NDUFC2, NDUFV3, PDE5A, PDHA1, SAMHD1, SDHA, STAT3, TCIRG1, TK1, UQCRC1, UQCRH, UQCRQ]
GO:0022904	respiratory electron transport chain	GO_BiologicalProcess-_11.01.2018_00h00	1.96607e-11	8.33612e-09	3.90367e-13	4.29404e-12	[4, 5, 6]	Group10	20	15	[COX5A, CYC1, CYCS, NDUFA12, NDUFA5, NDUFA7, NDUFA8, NDUFB8, NDUFB9, NDUFC2, NDUFV3, SDHA, UQCRC1, UQCRH, UQCRQ]
GO:0009117	nucleotide metabolic process	GO_BiologicalProcess-_11.01.2018_00h00	4.41689e-06	0.00175792	3.90367e-13	4.29404e-12	[5, 6, 7]	Group10	5.43933	26	[COX5A, CYC1, CYCS, DCTD, DCXR, DERA, GALK1, ME2, MPC1, MPC2, NDUFA12, NDUFA7, NDUFA8, NDUFB8, NDUFB9, NDUFC2, NDUFV3, PDE5A, PDHA1, SAMHD1, SDHA, STAT3, TCIRG1, UQCRC1, UQCRH, UQCRQ]
GO:0009123	nucleoside monophosphate metabolic process	GO_BiologicalProcess-_11.01.2018_00h00	2.40083e-07	9.91541e-05	3.90367e-13	4.29404e-12	[5, 6, 7]	Group10	8.18966	19	[COX5A, CYC1, CYCS, DCTD, GALK1, NDUFA12, NDUFA7, NDUFA8, NDUFB8, NDUFB9, NDUFC2, NDUFV3, SDHA, STAT3, TCIRG1, TK1, UQCRC1, UQCRH, UQCRQ]
GO:0009141	nucleoside triphosphate metabolic process	GO_BiologicalProcess-_11.01.2018_00h00	6.20304e-07	0.000254325	3.90367e-13	4.29404e-12	[5, 6, 7]	Group10	8.07175	18	[COX5A, CYC1, CYCS, GALK1, NDUFA12, NDUFA7, NDUFA8, NDUFB8, NDUFB9, NDUFC2, NDUFV3, SAMHD1, SDHA, STAT3, TCIRG1, UQCRC1, UQCRH, UQCRQ]
GO:0010257	NADH dehydrogenase complex assembly	GO_BiologicalProcess-_11.01.2018_00h00	3.50557e-13	1.50739e-10	3.90367e-13	4.29404e-12	[6, 7]	Group10	33.3333	13	[NDUFA3, NDUFA5, NDUFA8, NDUFB1, NDUFB10, NDUFB11, NDUFB5, NDUFB7, NDUFB8, NDUFB9, NDUFC1, NDUFC2, NDUFS4]
GO:0032981	mitochondrial respiratory chain complex I assembly	GO_BiologicalProcess-_11.01.2018_00h00	3.50557e-13	1.50739e-10	3.90367e-13	4.29404e-12	[5, 6, 7, 8]	Group10	33.3333	13	[NDUFA3, NDUFA5, NDUFA8, NDUFB1, NDUFB10, NDUFB11, NDUFB5, NDUFB7, NDUFB8, NDUFB9, NDUFC1, NDUFC2, NDUFS4]
GO:0009126	purine nucleoside monophosphate metabolic process	GO_BiologicalProcess-_11.01.2018_00h00	1.22795e-06	0.000499777	3.90367e-13	4.29404e-12	[6, 7, 8]	Group10	8.09524	17	[COX5A, CYC1, CYCS, GALK1, NDUFA12, NDUFA7, NDUFA8, NDUFB8, NDUFB9, NDUFC2, NDUFV3, SDHA, STAT3, TCIRG1, UQCRC1, UQCRH, UQCRQ]
GO:0009144	purine nucleoside triphosphate metabolic process	GO_BiologicalProcess-_11.01.2018_00h00	1.64658e-07	6.83329e-05	3.90367e-13	4.29404e-12	[6, 7, 8]	Group10	8.82353	18	[COX5A, CYC1, CYCS, GALK1, NDUFA12, NDUFA7, NDUFA8, NDUFB8, NDUFB9, NDUFC2, NDUFV3, SAMHD1, SDHA, STAT3, TCIRG1, UQCRC1, UQCRH, UQCRQ]
GO:0009161	ribonucleoside monophosphate metabolic process	GO_BiologicalProcess-_11.01.2018_00h00	2.47991e-06	0.000991963	3.90367e-13	4.29404e-12	[6, 7, 8]	Group10	7.69231	17	[COX5A, CYC1, CYCS, GALK1, NDUFA12, NDUFA7, NDUFA8, NDUFB8, NDUFB9, NDUFC2, NDUFV3, SDHA, STAT3, TCIRG1, UQCRC1, UQCRH, UQCRQ]
GO:0009199	ribonucleoside triphosphate metabolic process	GO_BiologicalProcess-_11.01.2018_00h00	7.64994e-07	0.000312883	3.90367e-13	4.29404e-12	[6, 7, 8]	Group10	8.37438	17	[COX5A, CYC1, CYCS, GALK1, NDUFA12, NDUFA7, NDUFA8, NDUFB8, NDUFB9, NDUFC2, NDUFV3, SDHA, STAT3, TCIRG1, UQCRC1, UQCRH, UQCRQ]
GO:0006119	oxidative phosphorylation	GO_BiologicalProcess-_11.01.2018_00h00	1.3929e-10	5.87803e-08	3.90367e-13	4.29404e-12	[4, 5, 6, 8, 9, 10, 11]	Group10	19.4444	14	[COX5A, CYC1, CYCS, NDUFA12, NDUFA7, NDUFA8, NDUFB8, NDUFB9, NDUFC2, NDUFV3, SDHA, UQCRC1, UQCRH, UQCRQ]
GO:0046034	ATP metabolic process	GO_BiologicalProcess-_11.01.2018_00h00	8.3567e-08	3.47639e-05	3.90367e-13	4.29404e-12	[4, 7, 8, 9, 10]	Group10	9.77011	17	[COX5A, CYC1, CYCS, GALK1, NDUFA12, NDUFA7, NDUFA8, NDUFB8, NDUFB9, NDUFC2, NDUFV3, SDHA, STAT3, TCIRG1, UQCRC1, UQCRH, UQCRQ]
GO:0009167	purine ribonucleoside monophosphate metabolic process	GO_BiologicalProcess-_11.01.2018_00h00	1.14916e-06	0.000468856	3.90367e-13	4.29404e-12	[7, 8, 9]	Group10	8.13397	17	[COX5A, CYC1, CYCS, GALK1, NDUFA12, NDUFA7, NDUFA8, NDUFB8, NDUFB9, NDUFC2, NDUFV3, SDHA, STAT3, TCIRG1, UQCRC1, UQCRH, UQCRQ]
GO:0009205	purine ribonucleoside triphosphate metabolic process	GO_BiologicalProcess-_11.01.2018_00h00	5.38346e-07	0.00022126	3.90367e-13	4.29404e-12	[7, 8, 9]	Group10	8.58586	17	[COX5A, CYC1, CYCS, GALK1, NDUFA12, NDUFA7, NDUFA8, NDUFB8, NDUFB9, NDUFC2, NDUFV3, SDHA, STAT3, TCIRG1, UQCRC1, UQCRH, UQCRQ]
GO:0042773	ATP synthesis coupled electron transport	GO_BiologicalProcess-_11.01.2018_00h00	4.70326e-12	2.00359e-09	3.90367e-13	4.29404e-12	[5, 6, 7, 9, 10, 11, 12]	Group10	24.5614	14	[COX5A, CYC1, CYCS, NDUFA12, NDUFA7, NDUFA8, NDUFB8, NDUFB9, NDUFC2, NDUFV3, SDHA, UQCRC1, UQCRH, UQCRQ]
GO:0006120	mitochondrial electron transport, NADH to ubiquinone	GO_BiologicalProcess-_11.01.2018_00h00	1.1659e-05	0.00454701	3.90367e-13	4.29404e-12	[5, 6, 7, 8, 9, 11, 12, 13, 14]	Group10	31.25	5	[NDUFA7, NDUFA8, NDUFB8, NDUFB9, NDUFC2]
GO:0006122	mitochondrial electron transport, ubiquinol to cytochrome c	GO_BiologicalProcess-_11.01.2018_00h00	2.25896e-06	0.000905844	3.90367e-13	4.29404e-12	[5, 6, 7, 8, 9, 11, 12, 13, 14]	Group10	41.6667	5	[CYC1, CYCS, UQCRC1, UQCRH, UQCRQ]
GO:0042775	mitochondrial ATP synthesis coupled electron transport	GO_BiologicalProcess-_11.01.2018_00h00	1.57957e-12	6.76054e-10	3.90367e-13	4.29404e-12	[6, 7, 8, 10, 11, 12, 13]	Group10	26.4151	14	[COX5A, CYC1, CYCS, NDUFA12, NDUFA7, NDUFA8, NDUFB8, NDUFB9, NDUFC2, NDUFV3, SDHA, UQCRC1, UQCRH, UQCRQ]

## Sheet: Black_Module
ID	Term	Ontology Source	Term PValue	Term PValue Corrected with Bonferroni step down	Group PValue	Group PValue Corrected with Bonferroni step down	GOLevels	GOGroups	% Associated Genes	Nr. Genes	Associated Genes Found
GO:0055081	anion homeostasis	GO_BiologicalProcess-_11.01.2018_00h00	0.000619222	0.00309611	0.000619222	0.00185766	[6]	Group0	9.67742	3	[ABCA1, GOT1, SFRP4]
GO:0043171	peptide catabolic process	GO_BiologicalProcess-_11.01.2018_00h00	0.000286547	0.00229238	0.000286547	0.00143274	[4, 5, 6]	Group1	12.5	3	[ERAP1, IDE, RNPEP]
GO:0046939	nucleotide phosphorylation	GO_BiologicalProcess-_11.01.2018_00h00	0.0072786	0.0072786	0.0072786	0.0072786	[6, 7, 8]	Group2	4.10959	3	[AK3, OGDH, TPI1]
GO:0080171	lytic vacuole organization	GO_BiologicalProcess-_11.01.2018_00h00	0.0020988	0.00629641	0.0020988	0.0041976	[5]	Group3	6.38298	3	[ABCA1, CLN5, GAA]
GO:0007040	lysosome organization	GO_BiologicalProcess-_11.01.2018_00h00	0.0020988	0.00629641	0.0020988	0.0041976	[6]	Group3	6.38298	3	[ABCA1, CLN5, GAA]
GO:0016052	carbohydrate catabolic process	GO_BiologicalProcess-_11.01.2018_00h00	7.49921e-06	7.49921e-05	7.49921e-06	5.24945e-05	[4]	Group4	6.89655	6	[ABHD10, GAA, NAGA, OGDH, PGM1, TPI1]
GO:0044275	cellular carbohydrate catabolic process	GO_BiologicalProcess-_11.01.2018_00h00	0.00036523	0.00255661	7.49921e-06	5.24945e-05	[4, 5]	Group4	11.5385	3	[ABHD10, GAA, TPI1]
GO:0009063	cellular amino acid catabolic process	GO_BiologicalProcess-_11.01.2018_00h00	0.000624214	0.00249686	0.000324682	0.00129873	[4, 5, 6, 7]	Group5	5.55556	4	[ALDH4A1, BLMH, GOT1, HIBADH]
GO:0043648	dicarboxylic acid metabolic process	GO_BiologicalProcess-_11.01.2018_00h00	0.00382688	0.00765376	0.000324682	0.00129873	[6]	Group5	5.17241	3	[ALDH4A1, FH, GOT1]
GO:1901606	alpha-amino acid catabolic process	GO_BiologicalProcess-_11.01.2018_00h00	0.000422751	0.00253651	0.000324682	0.00129873	[5, 6, 7, 8]	Group5	6.15385	4	[ALDH4A1, BLMH, GOT1, HIBADH]
GO:0009060	aerobic respiration	GO_BiologicalProcess-_11.01.2018_00h00	2.64993e-05	0.000238494	3.80161e-05	0.000228097	[5, 6]	Group6	7.69231	5	[ACO1, ACO2, FH, OGDH, SUCLA2]
GO:0006099	tricarboxylic acid cycle	GO_BiologicalProcess-_11.01.2018_00h00	3.0424e-07	3.95513e-06	3.80161e-05	0.000228097	[3, 6, 7, 8]	Group6	18.5185	5	[ACO1, ACO2, FH, OGDH, SUCLA2]
GO:0072350	tricarboxylic acid metabolic process	GO_BiologicalProcess-_11.01.2018_00h00	7.42983e-07	8.17282e-06	3.80161e-05	0.000228097	[6]	Group6	15.625	5	[ACO1, ACO2, FH, OGDH, SUCLA2]
GO:0006101	citrate metabolic process	GO_BiologicalProcess-_11.01.2018_00h00	4.43761e-07	5.32513e-06	3.80161e-05	0.000228097	[7]	Group6	17.2414	5	[ACO1, ACO2, FH, OGDH, SUCLA2]

## Sheet: Blue_Module
ID	Term	Ontology Source	Term PValue	Term PValue Corrected with Bonferroni step down	Group PValue	Group PValue Corrected with Bonferroni step down	GOLevels	GOGroups	% Associated Genes	Nr. Genes
GO:0018208	peptidyl-proline modification	GO_BiologicalProcess-_11.01.2018_00h00	0.00118913	0.0071348	0.00118913	0.0035674	[7, 8]	Group0	6.12245	3
GO:0008652	cellular amino acid biosynthetic process	GO_BiologicalProcess-_11.01.2018_00h00	0.00203536	0.00610607	0.00203536	0.00407071	[4, 5, 6, 7]	Group1	5.08475	3
GO:1901607	alpha-amino acid biosynthetic process	GO_BiologicalProcess-_11.01.2018_00h00	0.00193774	0.00775097	0.00203536	0.00407071	[5, 6, 7, 8]	Group1	5.17241	3
GO:0044259	multicellular organismal macromolecule metabolic process	GO_BiologicalProcess-_11.01.2018_00h00	0.000988749	0.00692124	0.000988749	0.00395499	[3, 4]	Group2	6.52174	3
GO:0032963	collagen metabolic process	GO_BiologicalProcess-_11.01.2018_00h00	0.000988749	0.00692124	0.000988749	0.00395499	[4, 5]	Group2	6.52174	3
GO:0071706	tumor necrosis factor superfamily cytokine production	GO_BiologicalProcess-_11.01.2018_00h00	0.000638829	0.00511063	0.000638829	0.00319415	[3]	Group3	4.34783	4
GO:0032640	tumor necrosis factor production	GO_BiologicalProcess-_11.01.2018_00h00	0.000563612	0.00507251	0.000638829	0.00319415	[4]	Group3	4.49438	4
GO:1903555	regulation of tumor necrosis factor superfamily cytokine production	GO_BiologicalProcess-_11.01.2018_00h00	0.000563612	0.00507251	0.000638829	0.00319415	[4, 5]	Group3	4.49438	4
GO:0032680	regulation of tumor necrosis factor production	GO_BiologicalProcess-_11.01.2018_00h00	0.000517111	0.00517111	0.000638829	0.00319415	[5, 6]	Group3	4.5977	4
GO:0006112	energy reserve metabolic process	GO_BiologicalProcess-_11.01.2018_00h00	0.00234639	0.00469277	0.00387792	0.00387792	[4, 5]	Group4	4.83871	3
GO:0044264	cellular polysaccharide metabolic process	GO_BiologicalProcess-_11.01.2018_00h00	0.00305311	0.00305311	0.00387792	0.00387792	[4, 5]	Group4	4.41176	3
GO:0044042	glucan metabolic process	GO_BiologicalProcess-_11.01.2018_00h00	0.00175142	0.00875711	0.00387792	0.00387792	[5]	Group4	5.35714	3
GO:0006073	cellular glucan metabolic process	GO_BiologicalProcess-_11.01.2018_00h00	0.00175142	0.00875711	0.00387792	0.00387792	[5, 6]	Group4	5.35714	3
GO:0005977	glycogen metabolic process	GO_BiologicalProcess-_11.01.2018_00h00	0.00175142	0.00875711	0.00387792	0.00387792	[5, 6, 7]	Group4	5.35714	3
