# Supplementary material for: Proteomic dynamics in endochondral ossification: insights from antler tip analysis
Source: PeerJ. 2026 Jul 27;14:e21568. doi: 10.7717/peerj.21568 (PMC13421809; doi:10.7717/peerj.21568)
Supplement: Supplemental Information 5 [file peerj-14-21568-s005.xlsx]

## Sheet: RNA_fpkm
	Geneid	RM1	RM2	RM3	PC1	PC2	PC3	TZ1	TZ2	TZ3	CA1	CA2	CA3	MC1	MC2	MC3	Gene_symbol
1	ENSCHYG00000008712	0.179217	1.55462	0	0.42318	0.745397	0.418626	0.555612	0.461234	0.975908	0.971501	0.535214	0.723446	0.981506	1.09026	1.56943	NA
2	ENSCHYG00000008726	9.19248	8.49918	8.81995	8.6824	10.1312	9.94316	7.89426	9.00155	8.91256	7.21129	6.02616	7.66283	7.07798	7.34132	5.69392	GPKOW
3	ENSCHYG00000008735	58.8313	63.3491	66.8405	35.7153	42.0132	37.8391	21.083	20.8247	24.9843	39.8503	31.2222	39.3311	35.4651	40.0803	40.6306	SH3BGRL
4	ENSCHYG00000008742	19.7429	11.6342	21.7231	13.199	17.3939	16.8835	10.6827	11.0958	10.162	12.6373	10.5472	12.1328	11.7895	9.79245	10.0803	AIFM1
5	ENSCHYG00000008772	2.76769	2.32232	3.09144	1.74071	2.42062	1.46303	0.945113	0.439361	0.563411	0.771192	0.444172	0.522074	0.227669	0.833069	0.656896	LRCH2
6	ENSCHYG00000008790	11.435	17.4797	11.8584	9.74126	11.1029	11.3776	11.3332	10.9462	11.3905	19.8224	18.9835	22.3293	14.9471	17.8901	18.8878	WDR45
7	ENSCHYG00000008821	0	1.65457	0.115184	0	0	0.0268938	0.0356942	0.165934	0.243815	0.0485428	0.0802288	0.180741	0.25222	0.605655	0.517569	NA
8	ENSCHYG00000008869	8.89456	5.89864	10.0546	6.30793	7.76501	7.41513	3.22674	2.90632	4.46325	5.97899	4.98619	5.88202	2.95695	3.45452	4.89147	NA
9	ENSCHYG00000008879	6.26725	2.87739	5.80026	3.8621	5.46311	3.97867	2.51844	1.67589	2.41391	4.11551	3.56071	2.38593	1.43513	2.31386	1.5528	DLG3
10	ENSCHYG00000008909	86.8269	63.8597	103.299	123.075	85.6784	106.073	74.4694	62.0974	64.0569	73.1349	54.4123	45.1216	38.8192	57.1204	52.5014	PLS3
11	ENSCHYG00000008984	0.830057	0.380709	1.23744	0.833562	0.459183	0.372499	0.925398	0.545112	0.571495	0.413756	0.370409	0.333786	0.201544	0.184368	0.133682	BRWD3
12	ENSCHYG00000009137	46.864	46.9891	42.644	28.7926	44.4723	34.0893	35.837	34.7079	33.6586	26.1961	29.0315	39.0148	30.8622	38.7288	53.9322	PRAF2
13	ENSCHYG00000009246	4.35978	6.17524	3.25033	1.84382	4.12927	2.26695	2.35167	2.81347	2.66936	3.83311	3.49794	4.20279	3.57391	4.95991	4.28521	CCDC120
14	ENSCHYG00000009255	4.55097	2.0002	2.66672	1.79102	3.40711	3.58399	2.82181	0.468498	1.54199	0.548222	0.815464	0.65319	0.712116	0.912003	0.212553	RAB33A
15	ENSCHYG00000009313	3.2057	1.94176	3.6139	1.7945	2.38913	1.57693	1.10155	0.640104	1.65534	1.39819	1.0729	1.15274	0.778367	1.24606	1.11324	ZNF280C
16	ENSCHYG00000009550	1.90953	4.27911	2.08945	1.50298	2.09189	2.15055	1.63856	1.78147	1.44419	2.5878	2.91072	4.22881	2.24096	2.17811	2.78701	NA
17	ENSCHYG00000009559	16.0003	2.93352	16.8936	3.48611	14.0804	4.87604	4.05733	1.13014	3.55017	3.30613	4.08872	2.46197	1.45125	1.31403	1.10503	KIF4A
18	ENSCHYG00000009588	15.6923	21.797	15.0411	9.26349	14.6688	11.8176	9.84056	8.71988	9.4259	15.9209	15.3599	20.6379	13.4374	14.4704	12.7729	TFE3
19	ENSCHYG00000009598	26.9065	12.467	24.5499	12.1644	18.892	13.5336	10.5505	9.12032	8.21923	15.6528	9.99522	14.9233	7.62458	7.67935	4.94237	NA
20	ENSCHYG00000009639	10.3124	8.34234	10.6573	7.49381	11.6833	10.7976	6.36927	6.5113	9.18467	7.11137	6.8708	9.21755	6.87593	8.67253	10.0284	RBMX2
21	ENSCHYG00000009664	0.661523	0.939012	0.773543	1.13603	0.643186	1.20408	0.719137	0.650047	1.09159	0.434666	1.34698	1.13289	0.423459	0.193686	0.421315	NA
22	ENSCHYG00000009716	4.30079	3.90839	5.44417	2.90153	2.22685	2.17323	3.26533	2.46671	5.13	2.88647	1.77368	4.02335	2.01891	2.37453	2.15216	PRKX
23	ENSCHYG00000009761	12.9692	16.0526	11.722	9.58254	10.173	9.81869	10.6705	9.05022	11.6929	9.66403	9.38938	12.8755	10.588	11.6485	10.7438	NA
24	ENSCHYG00000009794	1.55096	0.840864	1.45465	0.515002	1.12312	0.38816	2.76907	4.56535	4.04685	15.764	14.6191	3.97819	0.113759	0.156097	0.0848875	LPAR4
25	ENSCHYG00000009801	209.248	163.275	174.068	170.653	146.29	145.624	183.428	161.697	148.957	47.9024	39.2721	62.8024	47.0331	90.625	88.5246	MXRA5
26	ENSCHYG00000009897	197.933	108.115	242.177	160.437	168.457	214.087	151.372	171.473	209.785	78.8721	75.4257	137.968	97.2965	109.488	213.721	NA
27	ENSCHYG00000009899	14.1247	10.3478	16.2265	10.594	14.6398	14.1823	8.94872	9.58508	10.9221	7.78266	8.35447	9.85802	8.02799	7.23052	8.83784	P2RY4
28	ENSCHYG00000009968	1.91998	1.37724	1.36541	0.632091	0.806238	0.88711	0.466052	0.256568	0.26808	0.567097	0.413499	0.621028	1.88491	1.24862	1.48736	ARSH
29	ENSCHYG00000010013	5.57703	3.53917	5.41368	2.75809	5.57173	3.01388	3.43178	3.63274	4.24034	7.81813	6.87829	5.22422	2.76088	3.79723	4.09153	KLHL13
30	ENSCHYG00000010050	1.85956	3.12257	1.38978	0.362554	1.2164	0.580675	0.566682	0.579562	0.464497	1.94208	1.27371	3.12197	1.48157	2.50916	2.6593	KCND1
31	ENSCHYG00000010082	17.9025	9.3725	21.5988	14.3858	19.7162	13.2244	8.74967	8.76831	10.4501	10.9729	9.24437	9.12627	5.50698	7.06969	5.73233	TAF9B
32	ENSCHYG00000010085	3.20131	1.91144	3.16407	5.12945	4.33537	4.91124	3.75632	4.84707	3.73553	0.863931	0.341444	0.978998	0.658687	1.67376	1.63838	ARSL
33	ENSCHYG00000010109	4.18071	4.65557	4.5588	3.92823	3.85502	3.82321	2.97921	2.50187	3.83367	4.86193	3.19693	4.59379	2.98795	3.52536	3.36975	ENOX2
34	ENSCHYG00000010124	76.2136	65.2345	77.3132	55.8559	77.3721	75.284	49.8251	49.692	54.5202	50.5827	49.26	57.7801	54.7143	52.1579	51.4732	OTUD5
35	ENSCHYG00000010187	129.105	73.6836	147.283	185.554	166.997	192.051	159.724	191.885	193.994	123.226	107.326	79.6316	54.0314	57.594	61.6455	NA
36	ENSCHYG00000010311	7.60751	9.54879	4.6332	5.44347	7.80756	7.73117	6.89173	5.96264	9.62423	5.41522	4.56104	6.359	3.38179	5.25912	4.23948	PIM2
37	ENSCHYG00000010347	2.24073	2.57022	2.58047	2.16449	1.86503	2.3544	2.36207	2.5736	2.15126	2.54309	3.097	4.21112	2.71658	2.60436	3.14608	ARSD
38	ENSCHYG00000010370	4.62829	3.87815	6.24878	5.30157	5.49414	5.91487	2.90464	2.0072	3.2174	4.62637	3.44079	3.2331	2.05708	2.05092	1.93168	WDR44
39	ENSCHYG00000010376	28.3583	16.0103	29.5904	32.0314	34.3819	41.2356	30.5746	28.7449	30.0506	19.1799	17.4465	17.0006	17.2445	19.0064	18.8682	SLC35A2
40	ENSCHYG00000010379	1.16855	1.41706	1.26534	1.36556	0.446349	0.465541	1.56846	0.994284	1.92629	0.904931	0.730004	0.705962	0.349841	0.396834	0.417683	ATP7A
41	ENSCHYG00000010473	2.59267	1.37843	2.59976	1.97484	1.56533	2.09313	1.0001	0.904019	2.58073	2.7202	1.99813	1.5755	2.25746	2.24466	1.90424	NA
42	ENSCHYG00000010515	19.1932	15.0298	16.7815	10.9821	17.1061	13.9679	7.35452	10.9244	9.63109	11.2447	9.53685	11.0179	10.8779	11.3222	9.80938	NA
43	ENSCHYG00000010617	20.5299	21.2477	20.9435	19.0564	21.4101	22.5366	13.6074	10.9316	15.9338	18.4203	16.1381	19.1784	14.8437	14.288	18.8464	NA
44	ENSCHYG00000010724	39.8543	36.958	36.3188	24.8734	39.7063	33.1137	27.6355	22.8968	25.6969	28.3693	19.8369	36.022	28.189	29.6764	31.2582	PQBP1
45	ENSCHYG00000010797	80.7603	52.835	72.8628	51.0491	78.1849	67.7376	69.1881	65.4836	73.2012	56.1555	50.4406	90.6272	87.459	67.7316	86.2879	TIMM17B
46	ENSCHYG00000010808	0.50292	2.40982	0.564746	0.452394	0.747052	0.31167	0.429566	0.332826	0.608579	1.10348	1.01916	1.65956	2.38895	1.60689	1.84555	EDA
47	ENSCHYG00000010850	12.3031	8.20949	11.1587	8.93875	13.7768	24.9487	4.6106	8.28118	11.4522	5.70023	7.06576	7.21612	5.18304	5.08001	7.73519	NA
48	ENSCHYG00000010895	310.567	186.984	354.073	296.427	330.216	394.243	243.927	227.615	289.316	211.795	188.944	237.77	193.569	155.147	212.288	NA
49	ENSCHYG00000010927	0.497946	1.75178	0.711659	0.620556	0.788974	0.775425	1.47023	0.768913	1.20512	0.499866	0.908766	1.41449	1.20121	1.51463	1.9865	PCSK1N
50	ENSCHYG00000010950	38.6946	29.7105	36.5378	45.3956	31.507	41.7981	40.3064	45.2068	39.9657	27.555	29.2853	21.9458	23.4471	28.8029	25.2089	NA
51	ENSCHYG00000010961	42.6189	28.1799	47.7993	47.2387	44.5586	46.9541	24.5018	28.6484	27.2515	26.7246	22.8076	20.4022	15.2584	18.5975	16.0511	MAGT1
52	ENSCHYG00000011007	13.2926	14.1053	12.6983	6.12477	11.0219	7.07255	5.91525	4.91607	7.29823	9.80928	8.73111	13.2269	8.48462	12.8542	10.13	HDAC6
53	ENSCHYG00000011013	27.4062	35.6604	25.7799	23.0487	27.4583	24.2649	38.6584	27.7542	31.4745	59.7818	57.11	53.2316	38.7718	56.7282	48.1646	EFNB1
54	ENSCHYG00000011090	6.27422	2.81303	6.48348	3.08788	3.21694	1.60202	2.80064	1.7744	1.90662	2.47124	1.4632	3.35799	0.736322	1.25633	2.37064	ATRX
55	ENSCHYG00000011126	1.04579	2.88401	1.43887	1.19785	1.4468	1.05474	0.736234	0.759235	1.14745	2.53838	1.75969	1.42819	0.696085	0.812714	0.929489	DOCK11
56	ENSCHYG00000011184	3.63297	1.0664	3.3828	3.8993	2.63285	3.26956	7.87438	11.3899	13.4551	25.1973	27.8088	7.1845	0.925921	1.10309	1.12476	STK26
57	ENSCHYG00000011208	4.30796	5.27318	4.22035	4.75549	3.09803	3.49629	5.1438	3.40878	5.96557	4.49491	4.03425	6.76092	3.02567	3.77592	3.37582	STARD8
58	ENSCHYG00000011219	1.38318	2.83164	1.42332	0.522573	0.641042	0.553875	0.808629	1.11065	0.903841	2.49933	2.64368	2.30785	0.649304	1.24734	1.45354	NA
59	ENSCHYG00000011362	49.3273	23.7132	65.1152	33.2787	50.5687	37.9479	16.3042	12.7575	20.5094	23.4903	11.6108	16.6751	14.5435	15.1302	16.1722	NA
60	ENSCHYG00000011397	30.5205	2.92699	28.4911	39.7604	28.0553	40.6656	22.5608	24.9762	22.9972	15.7343	10.4344	11.0138	4.62413	4.90781	4.27027	FRMD7
61	ENSCHYG00000011460	34.3064	15.5596	38.9945	35.5778	30.1021	34.7959	23.1616	25.9745	27.4454	28.3299	22.3	19.8806	9.01269	12.4383	9.9134	NA
62	ENSCHYG00000011470	0.615667	0.661221	0.471378	0.20768	0.4442	0.234795	0.506392	0.271627	0.106431	0.6357	0.306439	0.986219	0.344061	0.31474	0.308086	ZDHHC15
63	ENSCHYG00000011530	16.9774	4.77593	15.9155	3.46528	15.1142	5.49246	5.09772	3.08076	4.21332	6.79406	7.50499	5.36907	4.18746	4.40726	4.77103	SUV39H1
64	ENSCHYG00000011572	0.415682	3.93365	0.729108	0.267693	0.690439	0.453964	1.0795	0.554354	0.617334	5.5992	4.28846	6.96619	4.94483	3.71206	3.73948	WAS
65	ENSCHYG00000011647	2.55689	2.23962	1.91181	1.59037	1.51182	1.28608	1.80635	1.23263	1.29045	1.82552	1.47131	1.98037	1.71259	1.59342	1.63838	OPHN1
66	ENSCHYG00000011786	13.2774	8.90567	12.7544	9.67964	11.769	11.3308	6.60345	6.27403	7.30913	9.50486	7.042	5.85762	4.38509	5.17977	5.52773	UPRT
67	ENSCHYG00000011832	37.27	48.1444	38.0562	31.0314	35.9385	33.7742	31.7402	31.4798	36.2431	31.5898	29.8597	45.1949	37.6611	43.7716	49.3371	WDR13
68	ENSCHYG00000011896	19.3226	58.3998	18.6799	16.5322	18.6056	15.1443	13.7466	10.5941	19.4678	17.4795	13.8419	16.9164	14.754	17.0546	15.1005	IL13RA1
69	ENSCHYG00000011910	1.77594	1.25169	1.42771	0.524186	1.48389	1.00005	0.737386	2.74235	1.41031	2.00564	0.994441	2.38965	1.82366	1.07245	0.972014	NA
70	ENSCHYG00000011980	256.464	117.118	283.592	203.226	261.93	284.153	169.294	163.212	164.273	96.1841	78.9509	89.7373	109.561	126.279	133.772	RBM3
71	ENSCHYG00000011985	10.3184	0.921403	10.3283	0.0895761	5.54488	1.21525	1.51211	0.46863	0.68858	1.64513	1.01962	1.53134	0.445198	0.814517	0	NA
72	ENSCHYG00000012039	1.29395	2.90286	1.53045	0.684824	1.47137	1.42935	0.770688	1.03349	1.13385	1.93497	2.3985	3.12197	3.29888	4.21528	2.42256	NA
73	ENSCHYG00000012046	43.824	31.6402	46.1675	28.2349	39.5953	34.8561	15.3273	12.6041	13.0117	18.341	18.3497	25.1679	21.774	19.5627	17.3028	GPC4
74	ENSCHYG00000012064	0.200226	0.694747	0.10731	0.315193	0.267679	0.0835181	0.598576	0.438009	0.363437	0.96479	0.448467	0.493933	0.117489	0.179128	0.233789	LONRF3
75	ENSCHYG00000012073	6.43778	5.34912	5.68441	3.05775	5.34201	3.16066	3.83441	4.60867	5.37262	3.25359	4.64072	5.67543	4.45784	5.00475	4.36326	TBC1D25
76	ENSCHYG00000012079	8.32501	4.65436	9.54249	4.61615	8.49194	7.74394	4.49161	3.43673	4.41103	5.56497	4.27538	5.1315	3.62844	3.75835	3.64518	ABCB7
77	ENSCHYG00000012133	48.9377	11.7257	49.9741	42.4837	50.8669	73.8623	37.4999	34.112	30.5562	10.7425	12.4282	9.5995	11.2367	17.4677	18.0849	EBP
78	ENSCHYG00000012157	5.51066	23.4344	4.63778	3.38012	12.5471	2.19804	0.31461	0.797755	1.75827	0.894613	1.51071	1.04273	0.884178	0.855048	1.39495	GPC3
79	ENSCHYG00000012176	7.93959	7.91299	7.81628	7.01373	7.97956	6.96174	18.9659	28.6938	29.6406	20.2477	24.888	10.6075	26.8626	42.8296	43.9361	PORCN
80	ENSCHYG00000012242	0.532817	1.09927	0.262408	0.0850088	0.25669	0	0.0574004	0	0.0522777	0.0260208	0	0.0581306	0.0168999	0.108218	0.201772	AR
81	ENSCHYG00000012366	2.55291	3.41809	3.4503	3.01407	2.96779	3.94465	1.3273	2.31386	4.53315	2.70761	3.23193	1.71756	1.95392	2.02573	3.11045	CCDC160
82	ENSCHYG00000012414	9.51505	5.69117	9.62335	5.9793	5.81314	3.95611	3.77231	3.08076	4.03921	4.0903	3.03637	3.6138	1.62095	3.33633	2.28472	PHF6
83	ENSCHYG00000012477	75.3506	58.0137	78.0867	67.5461	87.9625	97.2682	48.112	44.0851	49.2852	39.6573	33.0409	33.746	27.5283	35.4633	41.4385	PGRMC1
84	ENSCHYG00000012548	24.5721	13.5116	25.0439	10.2457	25.6964	17.5342	9.12291	7.55924	12.1169	15.2213	13.3379	9.70946	7.7222	7.47364	8.68524	NA
85	ENSCHYG00000012549	24.4962	11.0669	27.756	25.3448	25.9601	30.4422	23.1044	24.288	22.0998	13.4211	11.3953	13.3649	12.9896	13.321	11.4784	NA
86	ENSCHYG00000012551	5.35579	6.05308	4.69203	8.02568	7.32073	6.4958	4.037	5.48699	4.72054	3.95479	4.22934	3.98442	2.93117	4.3676	4.23919	SLC25A43
87	ENSCHYG00000012593	97.0043	29.5365	105.444	56.6667	100.953	80.3195	46.5841	38.8943	44.8017	45.2442	35.8344	35.0924	32.2818	26.9767	27.9689	SLC25A5
88	ENSCHYG00000012635	8.56624	2.87861	6.535	3.9179	8.4601	5.02172	4.40913	1.43002	2.52144	2.64951	4.8399	3.01142	1.44909	1.1599	2.02746	NA
89	ENSCHYG00000012654	8.52963	5.19934	14.8262	8.16521	9.04033	11.0775	7.35117	5.69565	5.43978	5.83177	8.94997	6.8243	7.03413	8.66208	7.67144	NA
90	ENSCHYG00000012674	8.0378	6.37064	9.41055	6.35474	8.37903	6.96888	5.53049	6.0581	6.29615	5.92192	5.64384	5.85836	6.34475	7.88427	5.78191	STEEP1
91	ENSCHYG00000012767	14.297	10.7345	17.102	44.0856	24.3496	35.0477	22.9548	24.8227	18.7981	5.25361	5.31018	5.91679	9.44672	11.6082	10.9841	SLC38A5
92	ENSCHYG00000012775	2.49742	1.12652	1.92741	1.29736	2.49294	1.40007	0.929107	0.462772	1.45061	1.08304	0.894997	1.20976	0.937884	0.643468	0.524888	PLAC1
93	ENSCHYG00000012792	27.4883	23.6769	23.9313	30.3207	26.4545	36.0449	23.577	21.7215	20.8482	26.4672	21.2936	21.6194	19.6888	14.963	17.9692	UBE2A
94	ENSCHYG00000012799	3.58151	15.4699	3.04745	4.70799	3.48821	4.65733	7.30966	5.7015	6.70199	6.40486	6.17492	16.9416	12.2194	25.2895	25.8672	CHST7
95	ENSCHYG00000012816	0.669854	0.399484	0.718011	1.35928	0.335819	0.796316	1.47409	1.09902	1.25387	0.567369	1.03149	0.563335	0.515891	0.382036	0.513278	SLC9A7
96	ENSCHYG00000012849	31.4921	12.762	30.5261	12.3471	29.068	16.2659	9.65596	5.10924	8.90146	13.5588	11.2928	9.46079	5.47784	4.7573	3.82886	PABIR2
97	ENSCHYG00000012910	7.05347	2.94725	5.36693	3.21375	5.15313	4.25657	2.11194	1.71814	1.83931	2.33363	1.89878	1.97839	1.14256	0.981201	1.35717	NKRF
98	ENSCHYG00000012920	12.9466	5.06477	13.832	5.69451	8.25813	5.97208	5.95877	4.50794	3.83985	4.51056	4.99092	3.52966	2.53229	3.67913	2.29716	RP2
99	ENSCHYG00000012941	4.13307	1.86914	4.33566	1.99352	2.79642	2.06878	2.79597	1.73175	1.50957	1.93536	1.12894	1.7464	0.680245	1.04163	0.99313	JADE3
100	ENSCHYG00000012968	5.80622	8.1024	6.18981	10.236	8.59894	10.4325	4.65388	7.89379	6.38645	9.08027	8.31648	8.16297	7.02693	4.7258	4.64247	SEPTIN6
101	ENSCHYG00000012997	6.07164	6.2122	6.04923	3.2166	5.55014	3.74045	1.91337	2.88481	2.75521	2.10983	1.33668	1.41401	2.05543	2.88307	1.77235	RGN
102	ENSCHYG00000013010	1.5186	1.29765	1.14187	1.01688	0.767634	0.86223	0.873338	0.909988	0.863965	1.06484	0.507666	0.823451	0.585192	1.28964	0.595461	ZNF182
103	ENSCHYG00000013024	1.25817	1.50069	0.590024	0.278522	0.700847	1.02338	0.417924	0.121427	0.713674	1.56299	0.821936	0.84648	0.184569	0.67536	0.96408	NA
104	ENSCHYG00000013048	0.191531	0.0293196	0.265683	0.252733	0.200828	0.135345	0.209573	0.208769	0.0818012	0.020358	0.0168232	0.0151599	0	0.0241905	0.0197326	NEXMIF
105	ENSCHYG00000013067	0.382583	0.309748	0.519444	0.391467	0.386444	0.357465	0.338884	0.236309	0.46296	0.230435	0.342765	0.205917	0.179595	0.0547633	0.134014	ZNF81
106	ENSCHYG00000013094	6.13384	4.30039	6.21455	7.04344	5.69149	11.6922	5.3588	2.98423	5.18559	4.09937	4.01494	4.07023	1.87358	2.79638	1.91314	NA
107	ENSCHYG00000013107	7.53378	5.23814	8.52746	6.02032	5.75776	6.35214	4.63563	3.6706	5.67175	5.02265	3.97882	4.51404	4.74691	4.03368	3.39107	RLIM
108	ENSCHYG00000013120	73.2793	46.4112	102.774	52.2226	75.8548	79.2807	46.6878	44.1716	62.6599	55.5171	42.1864	57.1419	51.0809	39.9983	54.5849	NA
109	ENSCHYG00000013135	2.90856	4.65362	2.96525	2.60981	3.61767	2.32938	1.64886	2.67483	3.07381	4.92859	4.74844	2.71348	2.36662	2.34535	3.14706	SLC16A2
110	ENSCHYG00000013137	185.481	177.25	208.511	171.509	199.306	223.866	180.85	175.517	190.096	133.904	143.037	201.627	184.806	155.134	191.632	NDUFB11
111	ENSCHYG00000013198	22.2205	30.1252	18.2006	23.017	23.5408	20.7057	18.5684	26.1118	23.2107	18.1817	18.2593	28.2069	30.7515	25.4303	23.8647	NA
112	ENSCHYG00000013226	1.00206	3.04234	1.13377	0.460083	0.79386	0	0.665702	0.773674	0.505243	2.81658	4.40571	6.29226	1.76398	0.956238	0.390009	SOWAHD
113	ENSCHYG00000013228	76.9646	48.8946	72.4401	35.6164	70.2288	49.9122	40.8416	35.1839	40.8391	35.1247	34.4998	46.1806	43.3954	44.77	43.7057	RBM10
114	ENSCHYG00000013233	39.5906	68.9597	39.5626	27.3749	44.7042	38.6862	43.5912	39.2138	38.3648	29.3562	31.0894	53.6964	54.9773	54.1868	49.7262	NA
115	ENSCHYG00000013306	192.467	62.1996	228.077	94.8777	172.923	147.341	52.5019	12.512	89.0512	103.491	74.0858	50.9295	36.343	10.1287	77.1779	NA
116	ENSCHYG00000013310	10.4891	11.6985	10.7078	4.71768	4.00651	3.50018	6.63648	3.85643	6.34641	11.733	2.98332	6.7209	5.2756	2.68112	3.49925	NA
117	ENSCHYG00000013314	14.0803	7.6492	14.1126	5.51728	12.4587	7.89194	5.26419	4.14142	6.0483	6.0577	5.49133	5.8506	4.84043	5.235	4.48379	APEX2
118	ENSCHYG00000013373	3.59628	4.01092	1.10138	3.63935	2.51838	3.60019	2.73044	3.56995	5.5952	0.928323	1.91785	0.345646	1.50731	3.86081	0.449904	NA
119	ENSCHYG00000013382	0.984158	1.8675	0.988979	0.871452	1.64463	0.800498	0.898989	1.23476	0.334947	1.11145	1.10216	1.40702	0.866232	0.726378	0.754115	CHIC1
120	ENSCHYG00000013394	3.71045	2.47588	11.3197	5.22314	5.34201	3.57161	0	0.88147	1.81326	1.80507	2.34404	0.768103	1.67479	0.612827	0.249947	NA
121	ENSCHYG00000013416	4.9245	4.60682	4.58853	2.62203	3.44235	2.31993	1.83889	1.64013	2.27848	2.73346	2.49916	2.59853	1.2465	1.00206	1.0147	ZNF449
122	ENSCHYG00000013449	15.6064	11.6941	15.9039	9.48757	14.7391	10.6385	6.72363	6.3451	6.72369	11.8139	9.15818	13.4549	6.8652	9.86571	10.1747	UPF3B
123	ENSCHYG00000013464	34.8143	27.8089	36.8248	42.0717	43.7499	47.8273	23.7169	25.0809	32.8769	33.0842	25.184	32.8049	20.3322	17.7189	19.0799	ZNF75D
124	ENSCHYG00000013575	0.682838	0.394887	0.731928	19.0797	5.07153	14.3552	24.4962	26.3604	25.6152	5.75796	5.77783	4.28776	0.534237	2.68791	1.99324	NA
125	ENSCHYG00000013587	16.274	13.1449	14.0123	13.5441	15.2176	15.437	11.5557	9.88711	11.3315	7.71307	6.45354	8.97449	6.8254	7.90492	8.78447	NA
126	ENSCHYG00000013628	3.80453	3.2134	4.05658	5.10644	3.62281	4.77085	4.12378	4.20514	5.99709	2.20709	1.58468	1.45495	1.55095	2.88056	1.61324	INTS6L
127	ENSCHYG00000013639	138.026	98.2017	148.492	145.019	146.717	172.403	114.746	107.546	137.91	98.8468	84.7095	102.915	86.49	81.5664	104.238	NA
128	ENSCHYG00000013684	0.623117	0.849398	1.62208	0.525484	1.03138	1.24759	0.946191	0.274914	0.969466	1.28678	1.3292	0.239557	0.835738	0.955646	1.24726	NA
129	ENSCHYG00000013713	135.698	85.7177	132.583	95.7494	132.581	125.07	86.3986	76.9955	82.2287	72.6661	62.0016	75.6539	66.7878	70.8367	68.9817	UBA1
130	ENSCHYG00000013797	5.24816	3.95548	5.30269	3.5044	3.41224	3.70354	3.08644	2.65706	2.88907	3.42014	3.27594	3.93607	1.9184	1.8011	3.23974	NKAP
131	ENSCHYG00000014013	0.326687	0.0354232	0.26263	0.19285	0.291162	0.367922	0.651088	0.441402	0.296491	0.221364	0.48781	0.494528	0.0479237	0.175359	0.286086	NA
132	ENSCHYG00000014051	6.16357	5.33538	6.56504	3.88308	5.93187	4.14808	3.88822	2.81929	3.38452	4.56251	3.05493	3.98995	6.44317	5.82458	5.91916	PHKA1
133	ENSCHYG00000014061	88.1933	76.0366	93.0444	108.123	98.958	128.105	90.8731	100.651	108.95	78.77	73.4958	70.0852	79.6944	83.4935	87.3619	MAGED2
134	ENSCHYG00000014073	5.07277	2.45529	5.35866	3.60215	2.83391	2.06075	2.88161	2.12859	2.76901	1.85981	1.20756	1.45913	0.582383	0.828726	0.90134	ZBTB33
135	ENSCHYG00000014120	0.174577	1.81725	0.140345	2.62793	3.22855	3.18949	0.289943	1.1457	1.5844	0.473175	0.651697	0.352358	1.5878	2.24902	1.37592	TMEM255A
136	ENSCHYG00000014146	10.1215	4.17288	11.8327	7.55071	9.96258	8.62931	3.9901	4.80901	5.95572	4.92394	3.32164	4.48984	3.32852	3.85086	4.33438	NA
137	ENSCHYG00000014172	15.8007	6.69609	18.2712	10.2094	15.757	11.6254	5.77482	6.95614	7.93026	7.89445	5.88151	4.14253	3.13481	3.18359	3.17179	MMGT1
138	ENSCHYG00000014237	6.31877	4.1245	5.68332	4.02555	4.30738	3.33505	3.57435	2.9948	3.66227	3.10877	2.21868	2.75695	1.63361	2.06529	1.34228	SLC9A6
139	ENSCHYG00000014269	7.16446	6.21484	0.903474	5.47324	5.63416	8.01604	5.59953	9.76159	9.17963	4.56909	4.40506	1.13415	4.45128	2.26219	3.69062	NA
140	ENSCHYG00000014283	43.0011	36.8206	43.4572	31.6451	43.9105	35.0125	36.2213	33.9077	43.8391	28.5279	27.3538	32.109	26.1658	27.714	25.7941	NA
141	ENSCHYG00000014302	58.8115	37.9412	60.4911	41.8147	62.8514	55.7093	31.9776	30.5833	36.7643	33.1533	29.0716	29.3059	26.8233	23.5983	25.5351	GNL3L
142	ENSCHYG00000014471	0.725706	0.174866	0.561801	17.3739	7.68963	10.5342	4.76755	15.3151	19.4661	0.0728505	0.180605	0	0.0473148	0.0432826	0	ATP1B4
143	ENSCHYG00000014474	159.839	101.57	164.637	149.437	177.036	184.787	66.7088	84.7351	120.797	96.2435	100.142	81.6142	107.61	171.775	177.295	FHL1
144	ENSCHYG00000014501	4.70866	3.50887	5.18267	1.77224	4.28112	2.45971	1.93146	1.12236	1.92161	2.72664	3.39753	3.4762	1.13115	2.37484	2.36615	PHKA2
145	ENSCHYG00000014503	12.8357	12.895	10.9087	9.21409	13.045	10.3026	11.7178	9.29222	10.378	9.78872	8.75076	11.9245	10.8028	12.2453	12.342	FGD1
146	ENSCHYG00000014639	70.9102	115.175	76.3673	71.4564	72.7009	63.608	52.8145	52.8673	54.5145	67.0374	49.3941	53.5273	34.7099	45.4534	46.413	LAMP2
147	ENSCHYG00000014706	29.321	20.1299	31.0817	16.4481	33.171	23.8391	15.4433	12.9451	18.5247	18.7337	13.0621	17.874	16.9199	17.9562	16.8815	NA
148	ENSCHYG00000014787	49.1765	42.7112	47.7191	27.7126	39.6558	33.2391	29.5347	28.4316	31.4288	23.4651	23.4694	31.141	31.1527	36.4307	31.1373	NA
149	ENSCHYG00000014824	6.86588	8.20906	7.14878	3.06673	4.45492	2.95174	3.48855	2.62342	2.54857	3.75485	2.64166	2.79612	2.25744	2.41175	2.40995	CUL4B
150	ENSCHYG00000014900	19.7912	16.4305	21.1169	10.5456	19.0029	9.97446	9.24728	10.4846	15.6575	9.38077	8.54751	8.77007	4.70913	6.38871	6.47203	NA
151	ENSCHYG00000015064	2.676	1.68436	2.79842	1.54116	1.68695	1.5518	2.18968	1.81413	1.77706	1.68059	1.21823	1.22952	0.976607	1.17366	0.943083	FAM120C
152	ENSCHYG00000015273	3.78882	6.38469	4.26094	2.38328	4.23486	3.23333	2.88841	2.5896	2.14209	4.04037	4.73003	5.76674	2.66058	3.60076	4.62336	TCEAL1
153	ENSCHYG00000015324	304.31	195.463	339.84	291.906	310.56	329.83	186.568	204.969	229.944	185.584	170.982	138.871	121.119	138.681	127.723	MORF4L2
154	ENSCHYG00000015348	0.945176	1.25984	1.4332	1.22478	1.23277	1.22314	0.857637	1.49511	1.21349	1.16635	0.757305	0.558352	0.568141	0.866208	0.565264	ZNF41
155	ENSCHYG00000015357	2.61482	3.26254	4.14662	2.918	2.96897	3.01211	1.52295	1.49341	2.34062	2.26533	2.19292	2.50628	1.7235	1.7689	2.50942	MCTS1
156	ENSCHYG00000015467	23.153	27.6589	23.3464	17.8478	23.6136	24.0743	18.9228	15.9411	17.908	18.9772	18.89	21.6258	19.6318	20.3077	20.171	ARAF
157	ENSCHYG00000015473	6.5708	1.54244	6.04604	1.89078	5.05865	2.33411	1.40813	1.25467	1.19697	2.00012	2.21551	1.34682	0.870629	1.03663	0.783722	CENPI
158	ENSCHYG00000015543	13.1624	13.6364	11.0329	1.43617	9.15972	1.38949	0.455862	0.577963	0.367999	0.366337	0.605462	0.629538	2.17796	2.31046	2.94993	PLP1
159	ENSCHYG00000015563	126.27	152.93	127.371	176.053	136.974	156.781	133.01	101.12	117.395	91.2934	73.4928	83.196	57.6996	69.7413	58.4897	NA
160	ENSCHYG00000015566	4.67753	2.89615	5.03198	2.32104	3.08135	2.83332	2.72465	2.11977	1.69192	2.17425	1.92327	2.55407	1.15357	2.07414	1.48413	PHF8
161	ENSCHYG00000015613	0.352384	0.967978	0.335749	0.404482	0.558338	0.352767	0.351152	0.377876	0.515254	0.424492	0.409253	0.460987	0.229748	0.462373	0.394309	NA
162	ENSCHYG00000015633	1.86935	2.23932	1.90833	1.78664	2.53878	0.712908	0.236548	0.412371	1.4542	0.965089	0.531681	0.71867	0.417869	0.477823	0.311814	RAB9B
163	ENSCHYG00000015647	14.7684	11.6863	20.3013	14.9738	15.0715	15.2359	10.8597	10.0098	11.664	9.6761	5.13431	7.05378	6.21826	6.354	6.61457	NA
164	ENSCHYG00000015671	37.0092	29.94	40.5247	20.9557	30.6254	22.9159	17.3154	14.988	18.7269	26.4612	21.208	25.0248	16.3694	23.1175	19.8529	NA
165	ENSCHYG00000015672	36.659	22.223	37.4212	17.9164	31.4949	22.0833	15.9433	13.9216	16.5192	17.1379	15.5307	15.2284	14.1072	16.0168	14.745	LAS1L
166	ENSCHYG00000015681	0.950764	1.67653	1.26972	0.092009	0.59733	0.171636	0.352053	0.288815	0.141456	0.225308	0.302556	0.440422	0.182916	0.60238	0.300282	DRP2
167	ENSCHYG00000015682	0.453838	1.05887	0.369043	0.812967	0.6416	0.892997	0.748553	1.23245	1.07943	0.735226	0.95809	0.947594	0.955025	0.739233	0.822278	SYN1
168	ENSCHYG00000015734	10.294	17.0883	12.514	7.03706	10.3077	8.85449	6.59342	5.61518	6.50127	3.26066	1.77593	1.87626	0.994689	1.5997	1.74785	GRIA3
169	ENSCHYG00000015785	0	0.258151	0.127596	0.0468471	0.0530468	0	0.237244	0.0612717	0.0360118	0.107548	0.118499	0.0266957	0.093133	0.170393	0.69496	VGLL1
170	ENSCHYG00000015815	52.6874	166.379	65.4905	179.196	81.4226	185.719	209.37	217.055	234.262	175.907	169.472	195.123	305.304	336.991	369.284	TIMP1
171	ENSCHYG00000015836	0.454373	0.328456	0.324693	0.0596056	0.247477	0.252704	0	0.0389794	0.0458194	0.136838	0.0376929	0.237763	0.236994	0.325197	0.132634	SLC25A53
172	ENSCHYG00000015864	0.620048	3.8916	0.430051	0.344496	0.747665	0.730261	0.872299	0.563211	0.46343	2.10897	2.61419	5.20222	3.85236	2.85841	2.17195	CFP
173	ENSCHYG00000015950	3.59628	1.27853	4.67634	2.08815	3.7832	2.65588	1.56664	1.09244	1.49817	1.59793	0.880324	1.58657	0.899446	0.759504	1.23908	NA
174	ENSCHYG00000016013	268.807	212.688	306.426	309.627	295.395	335.916	227.17	233.661	258.897	166.036	141.986	165.061	155.585	157.541	157.199	TCEAL8
175	ENSCHYG00000016044	4.20765	2.90123	4.9149	2.67492	4.32703	2.80815	1.55294	1.61045	2.38262	3.28162	2.79239	2.49211	1.62488	1.85319	2.77141	PPEF1
176	ENSCHYG00000016063	24.7771	14.9096	22.6903	13.2648	20.9554	17.3181	13.0002	13.0406	10.0617	11.4952	11.6658	12.3646	12.6614	13.2599	12.315	ELK1
177	ENSCHYG00000016067	5.01806	7.2549	13.1482	1.48113	2.60889	1.67451	0.370408	0.215243	1.01205	5.03741	4.99533	53.8297	98.8049	37.2613	49.8033	NA
178	ENSCHYG00000016068	11.7848	6.66264	11.8517	7.33671	8.83893	7.17151	5.94362	5.14814	6.7601	5.1282	5.02549	7.45306	3.81353	4.91568	7.90873	NA
179	ENSCHYG00000016079	5.00055	4.97418	5.44283	2.48463	3.51036	2.99586	2.33441	1.9975	3.01388	4.08177	3.71901	3.24739	3.58	3.58583	3.9902	ZC4H2
180	ENSCHYG00000016142	16.8377	10.5225	16.2668	10.2095	12.6644	10.8818	10.1056	7.797	9.1652	7.3206	6.76788	7.46293	5.38447	6.43658	5.77965	HUWE1
181	ENSCHYG00000016156	2.41453	1.78798	2.62599	1.22371	1.57461	0.884325	0.93896	0.672939	1.15447	0.638476	0.422094	0.665633	0.469966	0.657518	0.618863	ATP11C
182	ENSCHYG00000016161	21.2116	9.84621	23.8468	21.5422	14.0365	17.5985	16.5329	16.6072	22.2513	17.7155	13.1778	14.2995	5.86116	10.4035	7.67866	ARHGEF6
183	ENSCHYG00000016184	14.8811	16.1359	17.5823	14.1752	7.9879	7.95653	13.2563	10.7061	12.5848	6.72234	3.28259	4.09574	3.17528	3.63086	3.5541	NA
184	ENSCHYG00000016212	7.85774	4.41755	7.68165	5.93085	6.30499	6.38991	5.14362	3.87851	5.1865	3.83067	3.30319	4.30987	3.164	3.5623	4.72197	NA
185	ENSCHYG00000016215	9.08151	11.6591	14.6016	11.1509	5.98953	10.9097	5.79183	3.08515	2.96715	5.57932	3.79696	5.13232	2.34471	2.72987	5.72605	TCEAL9
186	ENSCHYG00000016232	45.3513	17.1164	42.1301	3.00595	24.5354	9.71732	5.28569	3.44007	6.93211	3.16287	2.85132	3.63999	8.4036	7.34579	11.4268	NA
187	ENSCHYG00000016301	0.734934	0.89253	0.567195	0.4512	0.86462	0.706304	0.546831	0.453945	0.747044	0.849909	0.702341	1.10757	0.931495	0.946793	0.823802	MTMR8
188	ENSCHYG00000016313	52.8319	21.8694	51.8613	35.8932	54.852	42.3115	27.3395	23.1863	27.9279	27.4669	21.8674	27.6873	21.755	19.7021	18.831	NA
189	ENSCHYG00000016353	0.889968	4.40394	0.867227	0.644767	0.721082	0.425219	1.55871	0.593431	0.697565	14.6193	9.18152	10.1517	5.69693	3.36572	2.86946	BTK
190	ENSCHYG00000016426	9.91924	0.882184	10.7903	1.46171	7.77657	2.70014	0.783322	0.705537	1.12363	0.506012	0.594219	0.852783	0.484317	0.490513	0.438841	RADX
191	ENSCHYG00000016442	1.21961	0.583231	1.37433	0.664577	0.80827	0.954832	0.644027	0.603615	1.10688	0.565066	0.536998	0.504944	0.532147	0.235006	0.191698	CDKL5
192	ENSCHYG00000016502	2.39752	1.03987	0.367126	1.21312	3.96835	0.68575	0.455073	1.32221	0.932534	2.16609	1.27857	0.691292	0.40195	0.919241	3.59923	NA
193	ENSCHYG00000016520	186.502	109.452	190.633	199.805	199.027	252.801	181.14	197.627	180.227	119.038	114.884	78.8404	98.4151	96.0666	95.0668	MAGED1
194	ENSCHYG00000016556	161.078	72.6558	177.826	97.0433	141.93	150.847	78.5801	53.5642	82.7129	55.8662	48.9009	54.9738	61.9165	57.7387	62.5463	NA
195	ENSCHYG00000016557	53.5338	22.4262	57.1425	26.9113	53.5975	40.7449	22.4539	23.273	29.0498	14.493	15.4303	18.2217	21.4526	20.6658	24.3713	HSD17B10
196	ENSCHYG00000016689	7.94967	4.43312	4.86925	3.5755	3.20521	2.2738	6.0357	3.50732	6.52774	3.07812	1.69578	5.09373	1.77704	2.23521	2.65206	NA
197	ENSCHYG00000016695	9.23215	7.81134	7.12503	4.66178	5.77241	5.71594	3.09493	3.07052	2.73278	4.77361	3.85994	4.08987	3.26704	3.1411	3.48267	GSPT2
198	ENSCHYG00000016704	3.70997	2.38772	4.23325	6.25229	4.90648	6.91883	3.41872	4.06562	5.70227	2.21655	2.18909	1.36878	0.807579	0.995717	0.943226	RIBC1
199	ENSCHYG00000016729	39.4057	32.654	37.595	35.6298	37.6292	41.5067	25.6257	22.3365	25.7674	32.0196	22.6226	25.1284	21.1981	22.3083	23.1913	HNRNPH2
200	ENSCHYG00000016775	0.946838	0.765843	1.01491	0.181277	1.2316	0.281798	0.136004	0.138305	0.418048	1.8496	1.81504	0.774753	0.165175	0.260989	0.179279	SCML2
201	ENSCHYG00000016780	1.04814	1.07085	0.973692	0.815816	1.29399	0.621794	0.660209	0.347678	0.563708	0.589221	0.475322	0.731289	0.865599	1.12524	0.911075	ARMCX4
202	ENSCHYG00000016805	3.32086	2.49477	2.79318	1.18185	1.01962	0.731702	1.33003	1.0305	1.90352	0.890042	0.521971	0.769686	0.111883	0.511742	0.500924	XIAP
203	ENSCHYG00000016836	0.389075	0.178679	0.34345	1.21595	0.469154	0.41241	1.33799	1.44898	0.913939	1.81962	1.05941	1.41661	0.617762	0.466835	0.761611	RNF128
204	ENSCHYG00000016847	20.4424	36.3954	22.4226	19.1675	28.2667	20.9812	17.5625	16.7946	17.8684	26.323	20.9228	29.8568	23.4316	26.1223	27.3915	ARMCX1
205	ENSCHYG00000016869	25.1859	29.0268	20.04	15.6058	27.223	21.1004	18.0372	17.5608	19.1293	23.454	21.6933	24.5157	25.0154	31.7047	30.9719	ARMCX6
206	ENSCHYG00000016887	0.581608	1.34538	0.675373	0.22889	0.950331	0.727801	0.643971	0.224525	0.263925	1.13851	1.15795	1.63041	2.55959	2.54959	2.54663	ASB12
207	ENSCHYG00000016888	0.669794	0.312854	0.49704	0.243318	0.0459199	1.03157	0.616108	0.795596	0.654644	0.372393	0.538537	0.485291	0.725583	0.995625	0.63167	NA
208	ENSCHYG00000016895	27.2894	16.956	18.9793	19.1066	19.6272	17.7892	18.2136	16.1698	10.4828	9.7474	8.43403	9.73502	7.29894	5.58682	5.55763	NA
209	ENSCHYG00000016918	32.6031	19.9901	35.2006	34.6935	29.8169	34.486	24.0171	22.2861	27.0558	15.8181	14.4142	16.8093	14.2163	10.16	11.3542	ARMCX3
210	ENSCHYG00000016928	0.514213	0.404239	0.637303	0.455325	0.401009	0.273473	0.491064	0.148881	0.320845	0.232288	0.119973	0.302711	0.207441	0.241516	0.337729	AMER1
211	ENSCHYG00000016931	14.9585	9.21818	15.5723	8.13492	9.59531	6.92311	7.33737	5.06561	6.52927	8.87999	6.7897	6.73194	3.1661	3.78013	4.25924	STAG2
212	ENSCHYG00000016933	19.832	4.48728	21.6951	6.93315	10.4806	6.31637	7.55074	4.63522	5.76599	4.47611	3.85124	2.96068	1.62458	1.89286	1.60784	SMC1A
213	ENSCHYG00000016937	15.181	15.8537	12.6704	13.0161	16.315	13.663	11.2407	9.46786	9.47057	13.5824	13.469	12.6926	7.54151	9.8419	9.44798	ARMCX2
214	ENSCHYG00000016953	175.775	64.9118	180.91	84.9508	140.216	102.716	63.4774	56.8569	71.9055	63.8329	52.0888	50.8472	34.1534	39.4991	36.9682	NA
215	ENSCHYG00000016966	1.11424	2.974	0.87279	0.607161	0.401049	0.171608	1.23846	0.628671	1.55577	0.5227	0.319959	0.490152	0.138308	0.517586	0.394057	SHROOM4
216	ENSCHYG00000016974	1.76257	2.18421	1.85073	1.33068	1.46404	0.924253	1.21076	0.925749	1.61053	1.29994	1.19956	1.61337	1.30864	1.51892	1.42801	NA
217	ENSCHYG00000016992	9.31638	6.89974	10.2959	11.8279	6.61074	7.0121	8.50214	5.94992	9.19212	4.55044	3.36994	3.33302	2.09947	2.49672	2.04867	TBC1D8B
218	ENSCHYG00000017162	0.606967	0.263258	0.569278	0.537457	0.540963	0.151907	0.302422	0.937259	1.51488	0.411283	0	0.918806	0.445198	0.733065	0.132883	NA
219	ENSCHYG00000017183	2.30137	1.25769	1.97346	1.03249	0.615334	0.483814	1.74292	0.746279	1.50383	0.74852	0.584191	0.743198	0.135041	0.247066	0.0806142	TAB3
220	ENSCHYG00000017227	6.08238	10.4514	4.71451	5.09763	4.06373	2.74408	5.15357	3.98374	3.57714	5.92419	5.00259	8.29275	5.13017	5.61619	5.44412	IQSEC2
221	ENSCHYG00000017246	6.04684	0	7.8461	0.375744	2.69464	1.2744	0	0	0	0	0.23761	0.642351	1.12048	0.170832	0	BEX5
222	ENSCHYG00000017279	1.68242	1.25093	2.37587	0.788225	1.59467	0.668352	0.674161	0.824742	0.920993	1.25462	0.797522	1.04207	0.407422	0.573388	0.187089	NA
223	ENSCHYG00000017346	27.2518	20.7974	33.7939	26.9379	28.7044	30.4816	21.5553	21.4109	28.9396	20.8666	14.4989	20.0552	19.039	21.7492	23.9349	SYAP1
224	ENSCHYG00000017441	26.9288	16.1431	27.9008	25.9737	26.1123	27.4775	15.6952	14.5286	15.9479	8.06293	7.72182	6.70237	7.69266	8.07688	7.05796	MORC4
225	ENSCHYG00000017469	1.01019	0.543302	1.12613	0.834869	0.756285	0.343838	0.295286	0.187189	0.733454	0.401578	0.362021	0.81557	0.355658	0.694078	0.460014	NA
226	ENSCHYG00000017472	4.92891	3.08794	7.24002	4.52609	7.64694	4.75152	4.12337	3.24175	3.97629	4.78299	1.36294	2.33355	1.82102	3.33166	1.59864	NA
227	ENSCHYG00000017487	4.83512	1.00748	5.02381	1.32259	3.45041	1.55024	0.974039	0.648686	0.762516	1.08652	1.40215	0.997513	0.512334	0.477517	0.302959	NA
228	ENSCHYG00000017514	2.01832	2.21692	2.17747	1.11409	1.37833	1.07586	0.992569	1.07261	1.42735	0.805178	0.880645	1.14628	0.861322	1.2663	0.918171	GPRASP1
229	ENSCHYG00000017518	0.129712	0.0843897	0.0347594	0.0574289	0.0433527	0.211012	0.0646293	0.0751118	0	1.69928	0.920014	1.2654	0.266396	0.504795	0.340775	REPS2
230	ENSCHYG00000017568	1.04103	0.355745	0.608656	0.707651	0.618549	0.284225	0.46106	0.730692	0.515348	0.342014	0.235525	0.509373	0.185109	0.440268	0.0552513	NA
231	ENSCHYG00000017628	133.754	90.1757	149.853	112.108	123.066	136.755	75.9861	76.9965	81.4926	84.6788	68.2873	60.6094	55.8626	57.6482	48.2303	NA
232	ENSCHYG00000017660	2.27598	1.7091	3.14964	2.44648	2.25555	2.21044	1.78282	1.33761	2.18893	1.81076	1.92751	1.39412	1.05645	1.87813	1.39816	RBM41
233	ENSCHYG00000017662	0.0335474	0.654768	0.197775	0.138626	0.358792	0.100752	0.156007	0.36262	0.852503	0.0606181	0.0500931	0	0.0196851	0.0540225	0	AKAP4
234	ENSCHYG00000017678	0.180174	1.06279	0	0	0.0963489	0.108222	0.430905	0	0	0.846467	0.753304	1.45462	0.972655	0.42554	0.441789	TASL
235	ENSCHYG00000017679	2.58932	2.18372	1.92741	1.27377	1.66671	0.57603	0.860087	0.333196	0.652774	0	0.1074	0.0967809	0.337638	0.231649	0.125973	SPIN4
236	ENSCHYG00000017717	1.23087	1.48553	0.917815	0.421221	0.429269	0.5536	0.592543	0.661103	0.518074	0.967003	0.825741	0.60008	0.334958	0.555375	0.343676	NA
237	ENSCHYG00000017756	1.05903	1.47368	0.567581	0.729358	0.963529	0.530089	0.762177	0.681382	0.64076	0.996666	0.593004	0.92031	0.491957	0.829008	0.618273	NA
238	ENSCHYG00000017819	13.4731	5.17773	14.9225	32.3229	24.139	35.645	14.807	14.8377	11.3353	8.94628	12.8539	5.08355	1.9638	3.12989	3.29335	SRPX2
239	ENSCHYG00000017826	7.15522	4.1019	11.1376	6.09706	5.32353	7.72358	4.87747	4.03524	5.19509	3.71008	3.90206	3.93487	3.72395	4.00776	4.24996	NA
240	ENSCHYG00000017859	0.438675	0.48126	0.567021	0.53315	0.28748	0.477901	0.651425	0.338695	0.585482	0.373017	0.327516	0.364578	0.121133	0.124661	0.0903897	CLCN5
241	ENSCHYG00000017876	0.204765	0.157888	0.211357	0.1164	0.0743511	0.136658	0.0503824	0.0702648	0.110126	0.15074	0.124567	0.0816372	0.0178004	0.0977008	0.132827	NA
242	ENSCHYG00000017885	1.26927	0.825778	2.26754	0.374639	0.942708	1.27065	0.562149	0.979987	0.575977	1.14675	0.157941	1.1386	0.993053	1.36264	1.85254	NA
243	ENSCHYG00000017918	4.89034	4.87303	4.73116	4.70781	4.98439	4.74502	2.99891	3.75639	3.14096	4.30499	2.80857	3.74571	3.38462	2.58464	2.98681	VAMP7
244	ENSCHYG00000017950	0.24548	0.905005	0.0657819	0.144912	0.382875	0.0614366	0.407702	0.0947656	0.445579	1.10892	1.00802	0.660621	0.864261	0.592957	0.537428	NA
245	ENSCHYG00000017975	42.9822	28.3189	39.8004	27.4605	31.3828	27.1267	27.8686	22.5803	28.3979	20.015	17.7078	31.8861	21.3105	26.6159	22.7979	KDM5D
246	ENSCHYG00000017982	39.2291	24.572	47.9284	36.0494	39.0467	46.4029	23.6839	25.2014	29.5023	42.5429	50.7868	28.0353	23.7451	29.1895	34.1486	TSPAN6
247	ENSCHYG00000017991	3.32265	1.27158	3.45677	1.0384	3.91941	0.684818	0.908909	1.20723	0.354768	0.176583	0.43777	0.657479	0	0.104913	0.342318	NUP62CL
248	ENSCHYG00000018092	2.13701	7.34004	1.68157	1.99802	2.02573	1.58286	3.33176	1.71672	3.9014	1.78565	1.89984	3.52374	3.16028	3.12967	3.05053	DIPK2B
249	ENSCHYG00000018119	0.529383	0.367373	0.652558	0.468758	0.518998	0.264979	0.140675	0.408729	0.0480452	0.143485	0	0.356161	0.217444	0.255746	0.231795	NA
250	ENSCHYG00000018148	0.246853	0.86843	0.316049	0.170009	0.238343	0.130425	0.373539	0.127061	0.360946	0.322146	0.245734	0.249118	0.0482831	0.0441684	0.0960771	FRMPD3
251	ENSCHYG00000018163	3.84457	21.6328	3.8818	2.20874	3.38061	2.64602	2.98736	1.98773	4.04998	6.35767	4.66435	6.69738	5.1967	6.41216	6.82371	CLIC2
252	ENSCHYG00000018171	3.59373	4.70926	4.50777	2.302	3.6459	2.98527	2.64142	2.0072	3.88611	2.6251	2.39765	3.18945	2.55741	3.4066	3.01318	NA
253	ENSCHYG00000018180	0.326225	0.312009	0.304847	0.483911	0.141647	0.242841	0.188937	0.206665	0.227747	0.287177	0.137393	0.270128	0.245415	0.404101	0.307656	NHS
254	ENSCHYG00000018219	2.76637	3.16324	2.29133	0.395889	5.19259	1.30077	0.167072	0.258893	0	0	0	0	0.541087	0.134993	0	TNMD
255	ENSCHYG00000018226	1.47456	1.9542	2.19523	1.93435	1.93481	2.58328	1.41498	1.01198	1.04087	1.40623	0.978584	0.826716	0.528761	0.527673	0.789125	USP27X
256	ENSCHYG00000018260	5.0623	5.26434	5.10261	3.52901	3.65968	3.61698	3.07556	2.53316	3.01421	3.56435	3.35123	4.02201	2.05512	3.02526	2.48538	KDM6A
257	ENSCHYG00000018316	89.4409	27.2313	107.232	65.7654	93.0207	84.2101	43.5078	40.0476	39.1337	23.5535	21.4844	20.9382	15.6151	16.7054	17.6952	PRPS1
258	ENSCHYG00000018338	13.1367	6.82232	14.3591	9.57455	11.6954	11.3341	6.6985	7.25112	10.1969	6.48091	5.29111	5.58202	4.14159	4.84019	5.60067	NA
259	ENSCHYG00000018407	0.892911	0.747851	0.462051	0.545279	0.836976	0.554823	0.695466	0.356588	0.502993	0.333815	0.459759	0.310726	0.704617	0.611515	0.404451	PPP1R3F
260	ENSCHYG00000018470	37.1072	30.2305	42.1443	26.375	33.3655	34.1814	24.1204	28.1052	28.9394	54.8981	61.729	55.2461	36.8142	30.395	34.2664	TSC22D3
261	ENSCHYG00000018486	2.63224	0.664771	2.21432	0.983456	2.43509	0.700469	0.442705	0.205803	0.604793	0.782682	0.696538	0.313836	0.117308	0.107311	0.175071	NA
262	ENSCHYG00000018492	0.993813	0.844845	0.660461	0.586667	0.549161	0.517345	0.845087	0.368308	0.721563	0.466898	0.682624	0.748858	0.956372	0.725502	1.42729	FOXP3
263	ENSCHYG00000018596	9.79294	9.74277	8.30269	5.94427	8.82665	5.98185	6.98361	3.50283	5.42304	6.99813	8.17889	9.45475	7.85658	6.41489	7.75219	NA
264	ENSCHYG00000018619	1.70068	1.34266	1.8844	0.496334	1.22622	0.45911	0.279282	0.413101	0.450906	1.2085	0.684801	0.282835	0.358808	0.615432	0.502018	NA
265	ENSCHYG00000018624	1.68234	1.09155	2.18446	1.92164	1.63349	1.19124	1.63556	0.971539	1.46477	0.889722	0.837357	0.9018	0.513648	0.734181	0.982168	DIAPH2
266	ENSCHYG00000018655	8.1328	7.94785	9.48992	8.81188	8.67058	9.58447	6.08681	5.56386	6.54019	5.8596	5.91825	3.67084	5.31587	5.19441	5.67961	NA
267	ENSCHYG00000018670	2.0131	12.6087	2.26754	1.16823	1.64214	0.956406	1.13336	0.895687	1.17673	3.08267	1.93605	3.21379	8.64917	11.978	11.175	RAI2
268	ENSCHYG00000018713	125.543	66.3876	136.3	62.8712	119.09	96.0788	42.1611	33.8096	43.1459	46.8605	38.3365	31.9067	31.4166	35.9241	34.3563	RBBP7
269	ENSCHYG00000018761	11.5521	10.0433	10.282	5.69301	10.5947	8.54442	8.08559	6.33104	7.95685	7.73455	7.89325	11.3112	7.65617	8.27712	9.34862	CCDC22
270	ENSCHYG00000018801	3.12308	4.12527	4.26059	2.09502	2.90999	2.48697	1.88616	2.63049	1.93255	1.66732	2.11973	1.91015	1.16618	1.98121	2.73494	MTCP1
271	ENSCHYG00000018873	1.206	1.00374	1.50233	1.42385	1.48156	1.3052	1.23426	1.1073	1.50868	1.03069	1.02208	0.57016	0.306016	0.419907	0.313981	MID2
272	ENSCHYG00000018917	6.52161	7.8223	7.24937	7.12932	9.18507	9.83335	4.59997	4.84874	6.43031	6.25579	4.32804	4.9835	4.8189	4.75398	9.16595	CMC4
273	ENSCHYG00000018943	14.3317	2.77985	16.3162	6.4109	11.8212	8.73313	5.79542	5.77319	4.84733	6.27308	3.72177	5.39003	5.53676	4.10928	3.42996	NA
274	ENSCHYG00000018987	46.3731	36.5322	45.0406	34.1907	42.4268	45.5708	29.2983	24.8435	27.657	35.7404	30.1001	35.9108	27.322	28.8545	27.1837	FUNDC2
275	ENSCHYG00000019005	12.4324	10.6018	12.7992	7.71229	13.4594	10.0552	7.74601	10.087	13.387	11.1689	7.97106	7.08845	9.89174	7.31443	8.61144	NA
276	ENSCHYG00000019015	4.93811	3.17202	4.72361	2.14017	3.64903	2.065	2.36698	1.88219	2.55285	2.48485	2.14675	2.31299	1.21039	1.37567	1.14952	NA
277	ENSCHYG00000019073	1.68731	1.29147	1.38305	0.527321	0.796142	0.695528	0.197812	0.38316	0.540475	0.538035	0.666925	0.734538	1.10656	2.34419	1.30377	NA
278	ENSCHYG00000019078	97.0677	95.5207	113.427	118.923	107.786	138.91	109.308	103.939	129.688	78.4967	73.8966	95.9245	87.024	79.6079	97.2668	NA
279	ENSCHYG00000019098	55.2897	47.7491	61.4936	40.5816	44.9165	60.3705	64.8479	63.4659	59.0605	37.1329	33.608	48.7197	41.7741	52.528	66.2001	LDOC1
280	ENSCHYG00000019104	0.449338	2.79513	0.310532	0.369958	0.416284	0.284101	0.416344	0.246501	0.386341	0.619628	0.406103	1.10581	1.70688	0.96478	0.952668	F8
281	ENSCHYG00000019139	10.9006	8.18291	10.5046	8.2292	9.54401	11.9618	9.37703	8.71294	10.2419	5.46081	5.58214	8.25051	7.35987	9.54575	11.351	NA
282	ENSCHYG00000019227	0.987045	0.353655	1.28801	0.152001	0.210366	0.214808	0.11404	0.033134	0.0778966	0	0	0	0	0	0	SLITRK4
283	ENSCHYG00000019252	2.9238	2.59967	1.80205	2.93416	2.73615	2.26841	2.42798	2.82178	1.85749	2.11326	0.982313	1.37696	1.11517	2.35415	3.07251	FAM133A
284	ENSCHYG00000019258	7.04291	3.73623	6.42136	4.52197	8.22767	7.41573	4.21282	2.75136	3.18323	4.23359	3.22618	3.17149	2.51911	2.65086	3.14523	CTPS2
285	ENSCHYG00000019286	44.9471	25.7716	51.3794	31.8217	45.9284	41.1632	20.2457	18.859	20.57	14.3202	16.007	13.7547	15.2315	16.8106	14.0144	PSMD10
286	ENSCHYG00000019288	1.57501	1.25839	1.42168	0.856359	1.45915	0.975079	0.798519	0.768027	0.451399	0.486808	0.649844	0.474052	0.608021	0.956674	0.544448	NA
287	ENSCHYG00000019524	3.92274	1.08576	4.48139	0.997872	2.84064	0.968834	1.09727	0.667507	0.995439	0.979286	1.28132	0.737924	0.355871	0.526411	0.361602	POLA1
288	ENSCHYG00000019590	0.127679	4.301	0.0228096	0.401979	0.341383	0.532572	0.961307	0.394314	0.618011	0.269159	0.158875	0.715835	0.299679	1.39355	1.30445	SLITRK2
289	ENSCHYG00000019599	4.54792	7.45695	4.48039	5.55568	5.59974	5.89504	2.96895	3.16633	3.86511	3.70515	2.90481	3.14821	1.63513	2.6529	2.53235	ATG4A
290	ENSCHYG00000019695	10.3794	9.5842	12.1102	6.32084	8.86481	6.69945	4.91658	4.72115	5.85924	10.9543	8.22935	9.1637	5.513	7.48026	5.0331	FMR1
291	ENSCHYG00000019770	0.79813	1.34396	0.50324	0.665155	0.753182	0.422998	0.935691	0.652472	0.340874	0.67867	0.490729	0.694902	0.110195	0.957642	0.575595	PABPC5
292	ENSCHYG00000019848	35.8475	24.9968	37.6834	25.04	31.8466	30.5785	19.1437	22.7826	20.2946	26.8678	20.4817	23.4197	14.0683	21.0365	22.2068	FUNDC1
293	ENSCHYG00000019917	0.889688	0.236254	0.895263	0.342988	0.598751	0.872479	0.506615	0.392523	0.428445	0.393702	0.433792	0.195451	0.404859	0.409342	0.572412	NA
294	ENSCHYG00000019973	19.1356	14.3228	22.3476	11.834	15.8203	16.4563	10.7995	7.26051	9.06385	12.9087	12.8444	9.6127	8.46947	10.0955	9.70333	AP1S2
295	ENSCHYG00000019992	1.226	1.00094	0.695723	0.596016	0.707031	0.433178	0.287462	0.167043	0.261808	0.977346	0.592277	1.35856	2.20052	2.16783	2.02096	NDP
296	ENSCHYG00000020035	1.21418	1.45448	0.46481	0.0682622	0.566837	0.289404	0.115231	0.223202	0	0.0522368	0.0863341	0.155596	0.339267	0.186213	0	MAOB
297	ENSCHYG00000020059	61.0974	34.16	51.5382	37.2642	58.4627	56.8081	42.5732	39.2866	33.9326	28.1162	29.1256	31.6539	32.4541	32.0635	32.1606	NA
298	ENSCHYG00000020113	13.7505	5.65811	11.3377	10.4066	12.4123	9.88287	9.13491	12.5221	15.3594	12.7417	9.47643	6.16741	4.96527	3.4066	8.95397	NA
299	ENSCHYG00000020123	6.30371	6.5715	6.38617	4.45228	6.53306	5.83029	4.10624	3.85914	3.3415	6.06818	6.59724	8.79736	4.39942	4.12033	4.41622	MPP1
300	ENSCHYG00000020155	2.84773	17.546	3.22689	0.634004	2.56707	0.390971	0.518906	0.527686	1.12242	0.499866	0.51027	1.33566	0.840276	1.34517	1.28253	KLHL4
301	ENSCHYG00000020167	8.09411	8.50019	7.91309	4.22115	6.15176	4.15916	3.78273	2.81156	3.78565	7.08847	6.08015	8.97577	2.8361	4.47802	2.63813	MAOA
302	ENSCHYG00000020193	0.260648	0.713086	0.236404	0.130194	0.259109	0.140502	0.159838	0.294124	0.181966	0.108687	0.0449078	0.053957	0.0470598	0.0860987	0.0702321	COL4A6
303	ENSCHYG00000020251	6.10083	5.31751	5.41302	5.1006	6.60814	6.54579	5.19714	5.36395	4.92759	2.84826	2.7896	4.20274	4.52194	5.2334	5.47042	PRICKLE3
304	ENSCHYG00000020263	8.50732	4.47255	9.32618	5.17422	7.81198	8.19397	3.16838	4.67748	5.49827	8.73423	7.02524	8.32524	7.33667	6.01954	9.03033	NA
305	ENSCHYG00000020328	0.193957	0.599385	0.207901	0.715602	0.399751	0.570367	0.386556	0.374377	0.308051	0.0657128	0.0362021	0.0652456	0.455242	0.117126	0.14862	AFF2
306	ENSCHYG00000020330	116.82	139.057	140.21	214.793	185.818	257.778	148.032	149.176	151.461	116.162	107.4	129.674	85.9267	70.9077	96.5382	NA
307	ENSCHYG00000020396	5.15354	1.74931	8.40615	6.21675	5.04246	2.18703	3.94467	3.20048	3.86377	1.51829	4.51681	4.29635	3.87863	0.962196	3.92439	NA
308	ENSCHYG00000020421	1.49743	2.28109	1.99657	2.71658	2.18093	2.96156	2.08665	2.59428	3.11581	0.791935	1.03618	1.76918	1.54303	3.01912	2.7506	MAGIX
309	ENSCHYG00000020454	8.87393	10.5337	9.76221	2.75708	4.16261	8.88358	1.86166	2.16361	5.08655	3.37572	1.3948	2.19957	4.38491	8.02246	4.49904	KANTR
310	ENSCHYG00000020486	9.46291	10.0721	10.0837	5.50962	8.56593	7.04465	5.0932	5.51895	6.11765	5.45426	5.36445	4.98357	4.064	4.77134	4.92994	TSPYL2
311	ENSCHYG00000020523	6.06058	5.67004	7.24792	4.70125	7.72286	5.94181	3.42731	4.36991	5.18219	4.20849	3.73954	5.22321	4.17345	4.32862	4.07921	NA
312	ENSCHYG00000020555	63.842	17.753	61.1434	28.651	63.318	35.9628	22.0073	16.8098	20.5499	16.8257	15.6798	16.2478	15.016	14.096	16.5728	DKC1
313	ENSCHYG00000020589	3.14445	6.19684	3.2069	3.2439	3.50995	2.81169	2.23094	2.7342	3.10317	4.41308	2.91748	3.16304	2.32879	2.75304	3.31508	NA
314	ENSCHYG00000020609	17.9874	16.8931	20.8168	20.4751	16.9255	16.5542	14.5443	14.0538	15.8045	13.1433	12.3593	8.05169	5.27735	8.46275	7.7818	CASK
315	ENSCHYG00000020662	29.0154	19.7102	26.8085	39.0816	36.4228	45.4115	40.941	46.3193	37.0894	17.4272	21.3579	17.2666	19.8554	14.1271	13.1699	NA
316	ENSCHYG00000020684	2.2165	4.35014	2.01948	2.51876	2.2718	3.16195	1.39888	1.66855	2.41396	2.95376	2.35816	2.75878	2.11349	1.51696	1.94103	NA
317	ENSCHYG00000020728	4.05682	5.57025	3.67757	2.49062	3.34708	3.20257	1.41685	2.07621	2.77716	3.14162	2.87307	3.4624	2.42129	3.63351	3.45113	RRAGB
318	ENSCHYG00000020778	9.09945	17.1075	10.1034	15.4727	10.9694	14.535	11.753	13.7152	14.3123	7.69704	6.63127	6.65857	4.46724	5.39035	5.11131	IDS
319	ENSCHYG00000020844	0.326659	0.598209	0.447406	0.482084	0.347748	0.635861	0.916269	0.672557	1.2188	0.721422	0.284532	0.488382	0.0958392	0.29224	0.238385	ACE2
320	ENSCHYG00000020977	5.54581	6.95479	5.05035	4.96085	4.54347	5.73741	4.12556	3.74511	4.51446	4.7453	5.25926	6.02802	4.33288	4.66017	4.76187	TMEM185A
321	ENSCHYG00000021141	2.18918	0.202948	2.23909	0.512981	0.714916	0.786286	0.488484	0.361272	0.303334	0.392553	0.249534	0.337294	0.254954	0.107643	0.0878065	PCYT1B
322	ENSCHYG00000021205	0.857448	8.47928	0.746762	0.949065	0.936153	0.686704	1.19623	0.562719	1.55638	0.755312	0.608164	0.836473	0.540872	1.15065	0.675794	BMX
323	ENSCHYG00000021238	22.2394	23.6591	20.4768	17.0516	22.2057	18.4618	15.214	14.3941	12.7421	16.6356	15.4655	17.0334	13.8432	11.3045	14.0082	UBQLN2
324	ENSCHYG00000021263	53.1624	37.9778	58.381	63.9963	52.0266	81.6564	38.4339	46.2772	58.655	38.142	43.5824	42.78	37.3115	35.8104	29.6676	NBDY
325	ENSCHYG00000021302	4.89311	4.0248	5.95944	3.99825	5.83449	4.57809	3.63153	3.47937	3.3881	4.24009	2.90664	3.82124	2.72255	3.16327	3.24585	HDAC8
326	ENSCHYG00000021323	0.543394	1.19985	0.688361	0.174969	0.792497	0.247266	0.393813	0.305124	0.269	0.267786	0.295054	0.531763	0.405815	0.954596	0.34608	NA
327	ENSCHYG00000021338	4.32464	5.62714	5.61145	2.01546	6.18727	1.82288	1.96574	2.46031	2.68546	3.4959	2.03923	3.06269	3.33898	4.8871	4.18581	NA
328	ENSCHYG00000021415	1.10982	0.700161	0.865172	0.635298	0.719373	0.639684	0.402161	0.623184	0.488359	0.182308	1.45632	0.316771	0.670961	0.758202	0.706831	NA
329	ENSCHYG00000021422	227.339	267.041	188.193	180.893	202.831	199.122	155.75	106.729	120.915	72.9553	68.2151	123.53	104.056	157.503	148.478	FLNA
330	ENSCHYG00000021425	12.5325	10.8714	14.4069	13.9386	16.026	17.4555	19.0648	24.1202	25.7153	14.4406	13.2893	14.9082	9.59199	19.3041	25.131	NA
331	ENSCHYG00000021449	7.87446	3.50884	9.86214	2.34869	6.78176	3.40214	2.07048	1.74073	2.22673	2.30654	2.1536	2.56526	1.82879	1.99329	2.11955	ZNF711
332	ENSCHYG00000021461	7.39139	9.18634	7.69111	14.5443	9.93923	13.544	5.51338	5.8069	8.31659	13.4339	11.8759	8.31711	13.0875	9.00237	9.53883	NA
333	ENSCHYG00000021465	4.4743	5.07066	4.33184	3.21212	5.98806	2.94758	1.57251	1.31495	1.95177	3.03832	2.37069	3.45692	1.58374	2.2855	1.69368	HEPH
334	ENSCHYG00000021498	1.01447	1.72584	0.960714	0.441878	0.974379	0.325378	0.615058	0.273759	0.929639	0.640691	0.573569	0.728905	0.45079	0.48639	0.448507	NA
335	ENSCHYG00000021527	8.04974	6.8248	9.29218	4.73042	6.16802	6.16237	3.53288	2.69976	4.62804	6.64745	6.20031	8.08686	7.52333	7.70337	8.42089	APOOL
336	ENSCHYG00000021541	1.28255	1.84684	1.18229	1.45366	1.05164	1.77185	2.69246	1.38634	3.07297	1.2051	0.957557	1.69125	0.722478	0.936288	1.43764	PIR
337	ENSCHYG00000021722	6.14666	3.5033	5.80364	4.00837	3.55988	2.46578	3.21368	2.87828	4.02781	2.68645	2.28627	2.09009	0.963539	1.26259	0.893885	NA
338	ENSCHYG00000021727	1.6723	2.26933	1.98775	2.05258	1.43142	2.50289	1.53996	2.19881	1.74313	2.51314	2.2993	1.6041	1.45735	1.38648	0.86998	MTM1
339	ENSCHYG00000021776	1.48976	1.98731	1.61028	0.78336	1.26081	0.839682	0.698609	0.444622	0.658985	0.67863	0.411254	0.336903	0.264453	0.228477	0.197335	PIGA
340	ENSCHYG00000021785	0.996015	6.77374	0.939506	0.329262	1.34931	0.319071	0.74109	0.615206	0.216948	3.4555	2.85553	5.03918	2.33778	1.83916	1.39557	VSIG4
341	ENSCHYG00000021809	1.21984	0.146966	0.871693	0.240032	0.603997	0.220489	0.202596	0.130809	0.36903	0.428592	0.531264	0.296361	0.536838	0.509278	0.296733	RPS6KA6
342	ENSCHYG00000021852	106.026	53.3565	127.666	76.7495	107.744	98.7197	44.1964	46.1402	52.7877	60.3116	50.1236	51.1016	38.6356	39.9957	35.0221	NA
343	ENSCHYG00000021879	0.572352	1.73771	0.920249	0.337871	0.552622	0.429731	0.443605	0.662856	0	2.06841	1.49562	1.86117	0.223898	0.716861	1.08597	GPR34
344	ENSCHYG00000021899	0.111455	0.322273	0.0796451	0.131588	0.331117	0.074384	0.0987244	0.172105	0.337177	0.201392	0.55475	0.649872	0.3052	0.438729	0.585619	CITED1
345	ENSCHYG00000021956	7.818	21.9277	5.5867	22.4602	2.55488	5.73943	34.6251	29.7784	35.0038	26.8407	17.1217	5.61049	6.11663	12.0301	13.6927	NA
346	ENSCHYG00000021965	2.5933	1.65366	3.47928	1.35853	1.20922	0.739293	1.30067	0.769076	1.49633	0.930983	0.61547	0.693273	0.382947	0.295	0.240636	KLHL15
347	ENSCHYG00000021974	1.81325	2.62152	2.59148	2.85439	2.9628	1.81522	2.00767	1.16665	3.01702	1.63822	3.61007	2.03321	1.41865	1.45997	3.96974	NA
348	ENSCHYG00000022004	2.30172	1.18847	2.87839	1.09994	2.0677	1.33498	0.77669	0.761622	1.32633	1.65042	1.47297	1.35192	1.02904	0.706007	0.959835	NXT2
349	ENSCHYG00000022005	300.137	198.672	326.114	182.121	291.072	281.239	135.734	102.401	131.472	152.832	121.935	152.586	139.741	140.166	136.508	NA
350	ENSCHYG00000022010	142.048	73.2108	149.468	101.299	91.2458	62.8779	64.653	52.0908	59.5497	54.303	42.4812	42.0215	18.4572	26.2137	20.1329	DDX3X
351	ENSCHYG00000022034	9.03172	8.19595	11.8121	9.9255	9.11274	9.68601	6.79255	5.49674	6.53003	9.13498	7.37925	8.02545	4.33306	6.01685	4.90804	NA
352	ENSCHYG00000022048	6.95605	4.82724	8.83552	8.17152	6.91259	8.94824	5.59158	4.61877	7.9545	6.22174	3.99892	3.97794	3.71435	3.95789	3.04577	NA
353	ENSCHYG00000022067	7.92747	2.9174	9.09822	5.76696	8.39761	8.17658	3.58192	4.24532	3.29455	2.41153	2.59066	2.29861	2.00478	2.40704	2.1972	NA
354	ENSCHYG00000022147	6.40363	5.17712	6.12269	5.41323	5.45616	5.59003	4.66255	3.28291	4.27743	3.93413	3.71003	4.23934	3.60724	2.94236	3.14035	MTMR1
355	ENSCHYG00000022149	27.9278	11.1264	31.8488	19.5076	23.1169	18.5017	11.9212	7.90303	8.31498	9.79021	6.41567	9.77728	3.50367	4.18867	3.31993	ACSL4
356	ENSCHYG00000022165	15.6216	11.5331	16.3459	11.1048	12.8103	12.1233	8.56871	7.54431	9.10847	9.84194	8.88616	9.37329	5.46733	7.04529	6.94493	USP9X
357	ENSCHYG00000022233	5.97775	1.09877	6.0383	1.35117	4.84247	1.65735	0.871012	0.531878	1.3916	1.24478	1.41024	0.463472	0.456385	0.369779	0.214063	ERCC6L
358	ENSCHYG00000022252	52.3167	209.016	45.5088	17.8577	38.053	29.2296	21.3686	15.4476	22.6762	144.957	117.644	268.058	128.861	147.992	156.097	SAT1
359	ENSCHYG00000022300	0.35602	0.592956	0.213705	0.201759	0.317305	0.228101	0.189213	0.219902	0.232641	0.154394	0.106322	0.325754	0.0167126	0.214037	0.0748256	NHSL2
360	ENSCHYG00000022331	5.76327	10.3587	6.1776	7.07651	11.2182	11.3544	5.88094	4.69891	5.43978	7.99786	5.0946	6.5141	5.78963	4.65277	3.95685	NA
361	ENSCHYG00000022374	7.07418	10.0972	7.94528	6.22245	8.56564	6.51758	7.75157	8.18192	8.79914	8.40293	8.33273	9.10166	6.18518	7.77608	7.00947	TMEM164
362	ENSCHYG00000022394	8.63003	5.4513	8.62881	7.02087	7.05897	6.01379	5.34794	4.46435	6.08047	6.09994	5.14422	4.6589	3.18974	4.29323	4.01751	MED14
363	ENSCHYG00000022451	1.79086	4.5089	1.75574	2.91369	2.41364	2.86412	1.04464	1.1129	1.18926	1.53906	1.50012	2.05708	1.28152	1.40677	1.37703	ASB9
364	ENSCHYG00000022474	8.0289	2.39412	4.84094	2.76478	5.73956	3.43274	3.66704	4.64924	4.70604	3.02245	3.12208	4.16383	3.72972	3.41188	4.39441	NA
365	ENSCHYG00000022508	22.1542	20.5144	23.6039	23.8557	27.8335	29.58	15.8527	13.2306	16.5212	16.8325	13.1925	17.491	12.4359	14.7288	15.6142	ACOT9
366	ENSCHYG00000022530	3.98577	1.5071	4.52792	5.51016	2.52004	3.06931	4.82051	3.84011	5.90526	2.61613	2.06016	2.15442	1.23936	1.49946	1.55129	AMMECR1
367	ENSCHYG00000022538	53.9442	19.5771	52.1188	20.5797	53.4746	26.634	16.8214	14.7331	17.9846	19.5611	15.6168	16.0479	10.9819	15.1675	9.6408	NA
368	ENSCHYG00000022547	6.71422	6.45239	4.86851	4.23555	5.66143	4.64576	5.2039	4.92983	6.63129	4.28196	4.12823	6.46584	5.21444	5.72408	6.45622	CD99L2
369	ENSCHYG00000022577	15.8571	22.5795	15.0729	13.2111	16.9327	12.7594	12.4426	9.56344	11.2416	11.9477	11.2135	11.1918	6.81175	12.1413	12.5239	RTL5
370	ENSCHYG00000022608	5.66787	10.6311	6.00873	6.55963	7.15633	8.48616	6.25908	6.0075	6.92632	10.1292	8.22201	15.5541	13.5658	10.9553	11.0154	DNASE1L1
371	ENSCHYG00000022624	1.70864	2.21002	1.74971	1.45893	1.34608	0.809431	0.93241	0.895181	1.41225	2.37069	2.30077	2.42226	1.41438	1.71968	0.988618	MOSPD2
372	ENSCHYG00000022660	86.7776	44.8109	88.8973	81.2618	91.3441	109.272	65.9219	64.6712	65.4245	50.5388	51.1334	43.3943	60.4529	61.2543	69.1773	PRDX4
373	ENSCHYG00000022668	3.95875	4.9337	4.6462	4.58511	5.18074	6.49639	3.62864	3.28862	3.63831	3.35024	2.61889	3.16909	1.58782	3.3085	1.88696	NA
374	ENSCHYG00000022673	0.314869	0.0969187	0.174196	0.0239837	0.144841	0.122017	0.0134954	0.0313685	0.0921823	0.110119	0.0909995	0.0410011	0	0.0654252	0.0177895	RTL9
375	ENSCHYG00000022693	6.91373	4.03525	6.67885	3.93015	4.3742	3.54607	4.64973	3.49276	5.03524	5.16674	2.9314	3.73265	2.955	1.78685	2.69088	VMA21
376	ENSCHYG00000022713	8.55828	14.1248	5.85144	0.166325	4.38406	0.493606	0.0155982	0.0362563	0.0852371	0.445474	0.876493	0.173763	0.468432	0.403306	0.328983	CHRDL1
377	ENSCHYG00000022764	23.286	26.7526	25.1862	19.7732	19.1133	19.5109	13.0942	11.3394	14.5473	15.9887	14.0142	17.9562	14.592	19.6677	17.3445	OGT
378	ENSCHYG00000022770	15.844	10.927	15.4533	10.0368	13.5681	13.0866	11.2128	11.3067	12.5399	9.1195	10.9026	15.2519	10.6321	14.1894	12.8968	TAFAZZIN
379	ENSCHYG00000022778	0.616082	0.288589	0.673581	0.160022	0.680869	0.419391	0.0654856	0.0380534	0.0223655	0	0	0	0.0144603	0.079368	0	PTCHD1
380	ENSCHYG00000022845	0.425061	0.0502802	0.55917	0.114056	0.18942	0.232104	0.231041	0.0596697	0.175351	0.0698237	0.0577004	0.103991	0.0226745	0	0.0676789	FANCB
381	ENSCHYG00000022869	0.163658	0.109204	0.148435	0.0743158	0.224402	0.0252055	0.301081	0.194397	0.571272	15.9461	10.4329	23.0546	9.73615	13.7313	12.171	PHEX
382	ENSCHYG00000022888	16.7811	11.1681	15.8757	15.0799	14.9563	14.3849	10.6969	11.6451	9.12568	3.92842	2.94199	4.75372	2.59129	2.26105	2.14186	GABRE
383	ENSCHYG00000022917	10.3282	16.307	9.23883	8.94799	9.07259	10.6369	20.6334	16.4074	5.12508	13.9632	6.10225	7.89844	7.32479	3.66937	5.07536	NA
384	ENSCHYG00000022934	3.85184	2.66347	4.21744	3.04985	3.26092	2.44798	2.41845	2.14351	2.10249	2.00994	1.27661	1.472	1.01412	1.55933	1.38467	NA
385	ENSCHYG00000022962	0.0500565	0.101317	0.0894252	0.0590986	0.0148711	0.0167036	0.221695	0.0515304	0.151432	0.271347	0	0.224515	0	0	0	GABRA3
386	ENSCHYG00000022966	7.10284	3.40498	7.61347	3.39849	4.83114	5.01481	3.52658	1.50088	1.83211	2.97218	2.1212	4.07446	3.07103	3.41132	3.6011	CXorf38
387	ENSCHYG00000022980	2.2291	0.624715	1.985	0.384642	0.59601	0.377642	0.455651	0.450121	0.435736	0.247868	0.256038	0.230724	0.100615	0.0552246	0.150159	PAK3
388	ENSCHYG00000022994	8.70542	7.67928	11.2449	2.41195	8.49692	5.25104	2.61655	1.19364	2.63916	6.71775	4.47956	5.27491	3.47746	3.29967	3.09453	SMS
389	ENSCHYG00000023066	27.1744	30.9426	29.7062	25.7143	28.4562	28.554	14.2452	11.2974	13.0351	50.5646	27.7393	83.2921	55.9081	33.4443	34.0127	NA
390	ENSCHYG00000023086	9.99758	3.80289	11.2321	9.5312	7.95743	7.38591	5.96691	6.52192	6.79299	4.83023	3.99156	2.58978	1.69405	4.76383	2.5282	NA
391	ENSCHYG00000023096	8.07508	7.95213	9.47151	5.82184	9.0847	7.9182	7.4752	8.58541	8.65025	9.5082	9.8834	11.3554	7.10749	7.63872	8.34668	GEMIN8
392	ENSCHYG00000023111	20.3396	13.8081	21.8019	14.9651	19.1787	16.8205	14.0998	14.1107	19.2622	11.1855	10.5639	13.0892	13.4917	11.0761	11.3582	NA
393	ENSCHYG00000023125	21.6486	8.73969	21.789	8.75253	17.0628	11.7835	6.68014	5.0844	4.65244	5.48647	4.21002	5.49168	10.2504	17.8224	18.2329	GPM6B
394	ENSCHYG00000023135	3.61926	2.66968	3.77389	2.49987	2.65516	2.34152	2.38804	1.90093	2.54734	2.75828	1.76467	1.92148	1.06908	1.48018	1.20741	MBTPS2
395	ENSCHYG00000023198	0.221309	1.03187	0.11861	0.0326608	0.0493109	0.0276937	0.514582	0.17087	0.0502134	0.59984	0.123923	0.409458	0.87656	1.39583	1.21128	KLHL34
396	ENSCHYG00000023224	35.6631	28.3364	39.5119	24.0601	41.1335	26.7014	4.38007	14.8087	22.8471	29.7837	15.2149	21.7757	16.5302	23.1649	16.7964	NA
397	ENSCHYG00000023256	48.7962	27.2139	53.672	49.3509	49.9605	65.2791	33.4985	33.0886	45.4439	37.8447	33.639	30.2539	21.3778	19.6505	22.5796	CETN2
398	ENSCHYG00000023258	4.6441	1.95133	1.33783	1.50783	0.957165	1.67079	8.19516	11.5413	13.6192	101.88	112.08	26.9682	0.698303	0.997142	0.838804	CAPN6
399	ENSCHYG00000023268	0.974021	0.431448	0.814503	0.040779	0.301681	0.214379	0.156032	0.0426682	0.125389	0.66156	0.391969	0.260264	1.20793	1.2904	1.33087	CNKSR2
400	ENSCHYG00000023286	38.5067	10.0964	41.6112	27.1541	35.5927	38.2345	18.5667	17.1656	12.7772	10.3267	12.02	9.42489	5.68456	6.02316	5.98128	NSDHL
401	ENSCHYG00000023328	5.95073	3.57318	5.34396	4.65686	6.45512	6.69519	5.01859	3.45025	4.82821	4.17471	3.39312	5.35854	3.95112	3.90813	3.64715	BCOR
402	ENSCHYG00000023363	0.144768	0.345344	0.44613	0.384567	0.241923	0.525354	0.312567	0.111773	0.19708	0.0326984	0.0540421	0.0243494	0.0424738	0.271979	0.126776	ZNF185
403	ENSCHYG00000023393	5.08308	3.69282	8.92194	5.02607	4.53033	5.025	4.55877	4.51325	4.8439	2.41102	2.56165	2.13739	3.72834	2.45564	3.22722	NA
404	ENSCHYG00000023432	3.33363	3.37373	2.11149	2.26607	2.34088	3.08443	2.41598	2.41785	2.75045	2.8293	2.33805	1.83503	1.65974	1.03027	2.21161	NA
405	ENSCHYG00000023473	59.7414	34.6907	60.6661	59.7443	60.8639	70.8234	59.2713	64.9398	56.8948	68.7111	41.6687	58.571	36.0931	41.8782	45.4329	MID1IP1
406	ENSCHYG00000023483	2.17104	2.3391	2.51981	1.43671	1.79939	1.02441	0.937034	0.960895	1.20481	1.69911	1.46604	1.6002	0.941249	1.84084	1.5016	NA
407	ENSCHYG00000023486	142.038	40.4131	144.693	35.9153	76.7611	67.0433	33.3596	31.0793	34.8177	29.9529	13.0436	22.0644	15.0474	36.0306	38.0245	TSPAN7
408	ENSCHYG00000023535	34.4363	37.5699	35.4976	29.8435	35.9491	42.6324	33.3791	29.7639	30.0088	58.5779	50.6092	139.497	141.249	90.6041	97.4252	ATP6AP1
409	ENSCHYG00000023561	4.46581	3.61255	4.08403	1.35997	2.76402	1.98696	1.57758	1.39561	2.02652	2.40162	2.64618	2.88531	3.05721	3.48158	2.97965	OFD1
410	ENSCHYG00000023645	60.5352	54.2198	61.3332	55.8595	66.6503	68.7281	47.9784	47.8787	51.0462	38.779	37.6119	46.7096	43.9577	48.7545	47.6358	GDI1
411	ENSCHYG00000023658	45.2459	29.9121	43.4843	26.1702	37.3371	32.6358	21.2448	23.4772	21.2782	27.5714	24.0803	25.2157	21.6814	21.3051	24.4041	NA
412	ENSCHYG00000023673	5.24457	3.57455	6.02316	5.46821	5.76695	4.94344	4.25338	4.04925	4.94526	3.63066	3.55965	2.88693	2.83763	2.63237	3.45949	NA
413	ENSCHYG00000023695	9.61269	9.02528	9.09156	6.54244	6.24915	8.60422	6.46117	8.03302	6.15824	8.58261	6.41696	9.89113	6.50325	7.77019	9.30933	NA
414	ENSCHYG00000023718	25.1027	36.5241	27.3845	18.3919	29.5133	27.1796	17.5045	15.6701	25.8524	35.3866	27.3816	39.6466	29.8776	29.3383	31.3374	RAB9A
415	ENSCHYG00000023727	0.907351	1.18063	0.879955	0.918218	1.11675	0.713693	0.861121	0.667192	1.09798	1.2882	1.19357	1.1337	1.47049	1.55391	1.43782	TCEANC
416	ENSCHYG00000023762	0.576173	0.40609	0.656195	1.14793	0.673992	0.324449	1.10047	0.444854	0.588281	0.455486	0.0537715	0.339186	0.338089	0.347937	0.126141	FAM199X
417	ENSCHYG00000023766	8.7732	25.2169	7.96214	0.142215	2.95232	0.140685	0.0266743	0.0310007	0	0.145105	0.0599551	0.0270137	0.0942421	0.23708	0.0351618	EGFL6
418	ENSCHYG00000023878	3.12909	3.81704	4.12268	2.73226	3.28268	3.49142	2.46853	2.0636	2.66237	2.41476	1.75214	1.31575	1.45358	1.46967	0.627962	NA
419	ENSCHYG00000023881	8.99069	0.246285	11.1587	0.782141	1.93999	0.663192	0.125744	0.146138	0.343565	0.684028	1.41315	0.76406	0.555326	0	0.331508	NA
420	ENSCHYG00000023890	19.482	12.4329	14.8696	28.39	15.5833	20.7685	34.3857	24.3367	33.4506	8.57162	6.94354	12.4826	19.0452	31.7704	28.0952	PLXNA3
421	ENSCHYG00000023911	6.63184	4.98126	8.61397	12.325	8.63654	11.4035	8.45906	7.56606	8.78044	5.61103	4.49699	5.27018	4.30349	4.7241	4.04484	RPS6KA3
422	ENSCHYG00000023933	5.05145	2.6522	4.78765	2.16585	4.02823	3.85924	1.41299	1.68322	2.99201	1.87358	1.54827	1.71716	0.936035	1.34148	1.5832	ITGB1BP2
423	ENSCHYG00000023940	7.29684	3.40321	7.84861	1.01822	2.35116	1.09191	1.05601	0.600588	0.598546	0.47362	0.227256	0.284427	0.0694592	0.0907714	0.133279	NRK
424	ENSCHYG00000023944	17.1844	6.10041	16.9383	8.84319	9.18945	8.53611	7.29645	4.11014	4.00073	5.82211	4.75544	3.65693	2.7949	3.82004	2.81346	AMOT
425	ENSCHYG00000023949	18.0865	9.21287	19.1614	10.5527	19.1188	14.0007	12.2949	12.8277	14.697	8.17033	7.53681	9.48	7.89797	8.91825	11.787	NA
426	ENSCHYG00000023976	4096.56	7186.19	5175.31	6207.52	5115.87	7545.59	4219.74	3449.81	4755.09	4136.51	3423.06	5614.91	5109.59	5438.6	5757.67	NA
427	ENSCHYG00000024000	0.683177	1.53385	0.603064	0.616801	0.585008	0.69733	0.747531	0.268906	0.510613	0.871384	1.46018	1.17161	0.408737	0.848477	0.633463	TLR7
428	ENSCHYG00000024019	11.4013	6.76369	11.6402	6.28543	11.4842	6.41431	4.31922	3.60113	3.89099	4.3842	3.93955	3.51835	2.73686	2.099	2.4342	PRPS2
429	ENSCHYG00000024097	8.89102	9.23431	10.3849	9.03785	9.94965	10.3376	5.7212	6.40287	5.64483	9.94191	9.10872	6.00857	5.38087	4.83671	4.6786	NA
430	ENSCHYG00000024105	138.839	71.491	139.951	63.1876	105.493	81.4954	48.7341	39.3561	45.8049	59.7112	51.4821	57.9901	46.2509	47.0785	48.3083	NONO
431	ENSCHYG00000024139	25.2938	18.4057	25.1848	6.51039	27.458	10.8006	10.99	10.9214	12.6203	13.863	15.9309	15.6463	15.8971	15.1859	24.1448	LAGE3
432	ENSCHYG00000024154	0.422211	0.0857177	0.452564	1.47422	0.856679	0.989227	1.1697	1.37329	1.30446	1.16871	0.831654	1.02744	0.56929	0.607571	0.519206	FRMPD4
433	ENSCHYG00000024167	15.9458	15.7025	14.4761	5.99544	11.7342	6.5956	5.59839	4.86713	6.19797	7.89047	6.91266	10.544	5.77971	7.93076	6.51717	ZMYM3
434	ENSCHYG00000024174	1.39022	1.68199	1.39213	0.561514	0.847766	0.201435	0.583308	0.141233	0.166016	0.363585	0.355085	0.369205	0	0.0981895	0.0961137	NA
435	ENSCHYG00000024186	3.03926	4.42238	3.03591	2.62368	3.301	2.6936	2.22896	2.11948	3.18346	2.61794	1.9194	2.14005	1.03552	1.69573	0.896719	SYTL4
436	ENSCHYG00000024202	35.7757	34.0459	34.7009	33.0452	40.1224	39.3258	32.7845	30.2216	33.9969	28.0444	29.3289	35.1366	33.547	33.0039	39.4075	NA
437	ENSCHYG00000024205	317.123	126.327	365.381	268.181	318.966	371.773	170.359	156.652	233.099	138.027	119.773	119.441	118.937	112.907	132.377	EIF1AX
438	ENSCHYG00000024212	10.1569	19.2528	12.7419	11.281	12.271	9.49003	7.99709	10.9206	9.55945	18.0809	16.5144	13.1606	9.80069	12.6809	11.7276	DYNLT3
439	ENSCHYG00000024252	0.489816	3.53332	0.262515	0.228275	0.356134	0.0774234	0.822067	0.338371	0.350954	2.11951	1.65526	2.41085	0.726103	0.512007	0.586971	CYBB
440	ENSCHYG00000024275	13.7472	6.39185	13.1834	7.27128	11.1414	10.0005	6.77042	5.49099	7.38612	5.99483	5.22766	5.15474	4.86151	4.32915	4.46235	CSTF2
441	ENSCHYG00000024281	10.7421	5.97587	8.05174	4.22753	8.88023	6.89646	3.41304	5.64942	6.78206	5.48555	5.86978	7.69848	7.81062	7.81355	9.67975	NA
442	ENSCHYG00000024287	0.184215	0.798989	0.197458	0	0.136819	0.215151	0.24476	0	0.0557291	0	0.045845	0.0826246	1.65744	1.38435	1.72075	IL13RA2
443	ENSCHYG00000024391	0.10426	0.325587	0.111756	0.123094	0.037169	0	0.277054	0	0.0378493	0.0376784	0.0622727	0.0561157	0.19577	0.201473	0.292168	LANCL3
444	ENSCHYG00000024413	63.82	33.0549	60.4188	61.5987	72.4742	81.1441	44.5394	37.8082	30.474	24.5116	22.1199	31.6418	25.957	24.9652	26.0758	G6PD
445	ENSCHYG00000024453	3.4959	2.73228	4.13679	2.92187	3.00777	2.30426	2.02352	1.97758	2.92146	1.15705	1.26626	1.32736	0.934273	1.17051	0.909334	PRRG1
446	ENSCHYG00000024492	4.15098	4.08303	3.29732	0.437572	2.14708	0.445231	0.344705	0.171691	0.336366	0.56924	0.525745	0.723114	0.848155	1.41249	1.39561	NLGN3
447	ENSCHYG00000024518	12.5775	11.8543	13.1319	10.482	14.9335	12.3516	10.9289	10.1478	9.79556	9.59405	9.09799	10.3945	8.83593	10.3723	9.71857	IKBKG
448	ENSCHYG00000024575	10.8895	7.50801	14.1104	10.9554	10.1179	10.2565	5.26857	6.18526	7.05142	9.01998	6.82268	6.1752	4.11024	5.70478	4.90026	BCLAF3
449	ENSCHYG00000024605	15.2104	12.8089	14.7704	7.48546	11.5363	8.66879	9.9247	7.08111	9.58112	8.7351	8.94997	12.8575	8.84568	11.6164	9.29763	MED12
450	ENSCHYG00000024618	1.37437	1.49026	0.589272	1.05472	0.857444	0.894314	0.821739	0.742793	1.37207	0.745024	1.02611	1.57192	0.967752	0.663961	0.842495	NA
451	ENSCHYG00000024632	5.42882	6.1353	5.49128	1.48953	5.24736	2.56427	1.01593	0.472283	0.416369	1.58887	1.25591	2.00627	3.27528	3.81703	3.61581	TMEM35A
452	ENSCHYG00000024666	51.6795	51.9411	54.8608	48.6087	62.8931	60.8495	43.0284	40.5654	51.9588	50.824	44.3666	56.4962	55.7592	53.9736	61.4	EMD
453	ENSCHYG00000024807	0.24999	4.9102	0.363662	0.126492	0.254634	0.250261	0	0.0275733	0.0324118	0	0.0266633	0	0.0209557	0.0383397	0.0312743	NA
454	ENSCHYG00000024812	31.2229	25.7686	32.5206	29.2857	36.3409	29.4712	22.7027	22.9098	27.3536	35.1521	31.4881	29.6085	18.1744	19.7395	19.9412	SH3KBP1
455	ENSCHYG00000024843	15.286	12.7475	13.1396	11.4648	13.8212	15.1918	12.7551	11.0609	14.6774	12.276	11.8537	17.19	14.3427	12.288	13.0629	MECP2
456	ENSCHYG00000024874	23.1927	18.5179	25.7305	27.94	24.7233	23.4101	14.476	15.3649	15.837	9.84343	8.50908	9.11791	5.35356	9.95316	11.0407	NA
457	ENSCHYG00000024907	41.0449	25.7061	35.0575	32.9595	41.3775	38.3196	37.0159	34.8871	29.4406	28.1009	26.6979	38.5138	29.0671	25.7706	27.338	IRAK1
458	ENSCHYG00000024964	20.1394	18.6816	19.8878	21.6827	20.7924	24.186	14.9969	14.1066	16.719	15.0747	15.0502	12.3685	9.83498	11.1447	11.5042	NA
459	ENSCHYG00000025010	2.04901	2.08505	3.71685	2.60523	2.10715	4.73363	3.56014	1.76455	2.57486	2.91923	2.17702	2.49199	2.31217	3.13039	1.03521	NA
460	ENSCHYG00000025048	0.94034	0.747727	1.12554	0.462584	1.24316	0.454992	0.728817	0.580818	0.625844	1.01948	1.05309	0.843529	0.202318	0.454279	0.329389	NA
461	ENSCHYG00000025050	0.496528	4.86093	0.304128	0.0837457	0.474143	0.355048	0.801089	0.438127	0.772513	2.24299	1.64171	2.29067	0.915685	1.25648	1.55292	IL2RG
462	ENSCHYG00000025075	0.698739	2.26974	0.609537	0.45636	0.619444	0.439047	0.612345	0.396006	1.15362	0.423099	0.321888	0.51011	0.410009	0.750137	0.546803	DMD
463	ENSCHYG00000025080	21.2963	18.6858	25.9742	25.6199	20.256	26.5728	16.6914	16.8864	18.251	20.622	15.8725	14.4348	10.7091	13.2765	11.4404	SMARCA1
464	ENSCHYG00000025112	28.8201	19.0119	20.4677	10.1353	16.7016	10.0101	15.9133	8.54377	13.8881	10.7472	9.57793	18.6971	9.94417	16.5316	12.1165	HCFC1
465	ENSCHYG00000025133	2.99616	6.32508	2.87051	2.28521	2.62309	2.94633	3.20586	2.82508	3.29676	10.3487	13.3029	9.401	6.13001	7.84212	6.52466	FOXO4
466	ENSCHYG00000025217	9.03961	9.69149	10.088	6.7454	8.16125	8.26594	5.77135	4.4414	6.17969	7.70741	5.84329	6.97686	6.26872	6.02858	6.92235	SNX12
467	ENSCHYG00000025248	8.03658	10.8677	8.35474	7.04474	10.3613	10.8006	7.16739	5.84792	6.07479	17.6249	12.329	29.8935	20.7234	18.1537	18.8188	RENBP
468	ENSCHYG00000025281	58.7223	34.0594	64.5027	38.344	69.1856	56.9837	35.5149	32.5069	39.3424	26.0264	18.1986	25.5308	27.7121	29.2906	33.5955	NAA10
469	ENSCHYG00000025350	9.00141	5.58852	10.2412	6.51309	9.90215	8.57351	3.24626	2.91894	4.43482	6.83131	5.47239	8.27079	6.71554	4.73513	4.84223	MAP3K15
470	ENSCHYG00000025407	5.31075	4.91242	5.25829	5.0535	4.10528	4.28496	3.7797	4.22955	4.06052	4.29681	3.62967	3.81593	2.92505	3.12017	3.51696	OCRL
471	ENSCHYG00000025448	1.5667	7.04228	1.4885	1.74461	1.98342	0.837667	1.53756	1.15464	1.80967	2.25187	1.78113	2.44348	2.38185	1.91129	1.65262	ARHGAP6
472	ENSCHYG00000025477	15.9004	7.91184	16.1024	7.54359	14.8668	12.4021	6.86929	7.53155	4.95778	7.66748	4.44261	7.15356	7.55564	5.23618	5.21091	NA
473	ENSCHYG00000025479	33.0106	16.4129	31.3564	20.279	25.1154	21.8967	14.0852	14.0904	10.9608	16.9731	12.6235	24.0147	11.9685	12.2451	10.3411	NA
474	ENSCHYG00000025497	14.4565	4.42686	14.2762	3.65459	6.09924	4.69007	4.31289	1.98946	2.27782	3.41643	1.84885	3.15198	1.09963	2.6585	2.31511	MID1
475	ENSCHYG00000025566	1.06321	5.25463	1.09467	0.825838	0.972535	0.532185	2.08182	1.40416	0.939547	4.49958	4.07344	5.59076	2.87312	2.89861	2.84223	ARHGAP4
476	ENSCHYG00000025569	3.81205	1.01387	3.83555	3.03582	3.38149	3.49218	3.5837	2.85993	3.42706	2.85924	2.12114	4.08899	3.29197	3.84151	4.25159	CLCN4
477	ENSCHYG00000025589	0.830671	1.45829	1.07059	0.805594	1.07526	0.752376	0.512426	0.366485	0.682092	1.34016	1.35849	0.372576	0.116053	0.414037	0.346397	ADGRG2
478	ENSCHYG00000025613	14.7771	8.43417	13.0938	9.70694	8.16236	6.85203	11.8755	6.93272	10.3491	5.05162	3.88662	8.8022	2.84454	4.25803	3.64219	WWC3
479	ENSCHYG00000025654	32.1889	34.6623	45.6868	70.7651	74.986	57.3363	121.226	79.871	145.061	60.1691	104.085	106.041	130.783	113.679	113.531	NA
480	ENSCHYG00000025668	14.7347	16.0313	8.29858	24.7678	21.1455	14.5008	55.7464	47.0485	43.9716	18.502	37.2915	43.6858	47.4804	54.9629	50.3017	APLN
481	ENSCHYG00000025693	0.399893	1.42344	0.251273	0.0162803	0.159769	0.069022	0.0549647	0.0212932	0.0500593	0	0.0823616	0.0927731	0.0485484	0.0888223	0.144908	XPNPEP2
482	ENSCHYG00000025723	2.00729	1.71688	0.977999	0.497179	0.312764	0.0281045	1.79045	0.541887	1.73258	0.837013	0.565923	1.37881	0.345941	1.2357	0.983396	NA
483	ENSCHYG00000025751	6.60139	6.49562	5.09576	12.1852	5.86158	7.69355	15.8075	11.8292	16.7217	8.05607	7.72394	11.501	19.8305	18.9338	18.3783	NA
484	ENSCHYG00000025769	0.0840252	0.36444	0.180132	0.198407	0.299552	0.420583	0.334925	0.389247	0.305034	0.607314	1.00373	0.339186	2.46523	0.902059	1.61881	NA
485	ENSCHYG00000025773	26.7644	9.02658	28.4413	12.5852	14.7031	9.7704	9.53404	8.97833	9.84186	6.54551	6.37369	5.5262	3.08683	4.70629	2.94997	NA
486	ENSCHYG00000025789	4.24441	2.03993	6.85507	9.81908	7.02897	10.68	5.75373	8.41403	6.92336	3.52378	2.35525	2.81699	2.7598	2.33989	2.05937	NA
487	ENSCHYG00000025793	0.277824	2.24933	0.322614	0.355344	0.453957	0.0463543	0.369136	0.60776	0.378217	1.00402	1.10626	1.30841	1.33135	1.2179	1.09483	SASH3
488	ENSCHYG00000025817	28.5887	23.8251	24.7706	30.4178	27.9672	30.9707	27.1773	28.8524	28.2319	34.1313	36.133	20.7911	23.0063	21.1188	19.9689	ZDHHC9
489	ENSCHYG00000025844	2.8764	2.17319	3.14536	2.76609	2.22249	2.18287	1.94172	1.73726	2.14737	2.74545	2.00898	2.62189	1.36115	2.12922	1.52354	UTY
490	ENSCHYG00000025857	31.4936	22.2426	33.0844	18.2107	28.3931	22.326	13.2014	11.9728	13.2035	17.5949	12.9107	19.1308	15.0556	13.3643	12.6822	NA
491	ENSCHYG00000025877	0.978262	8.97897	0.988672	0.615987	0.315539	0.624903	2.81001	1.06462	1.0485	1.07743	0.180854	0.45131	0.33895	0.700147	0.571121	L1CAM
492	ENSCHYG00000025970	3.6095	4.92026	2.95064	3.04394	3.06852	3.16869	3.33073	2.33972	2.98068	1.99248	1.77683	3.53322	1.6944	3.36402	2.30642	BCORL1
493	ENSCHYG00000026010	3.35383	5.0124	3.33507	2.19451	2.80906	2.79116	2.41598	1.74709	3.08051	3.0666	3.07718	3.64288	3.55658	4.03433	5.30785	NA
494	ENSCHYG00000026023	15.7835	23.3074	14.5664	11.4195	11.9274	10.7523	14.1028	9.77379	17.7233	10.2123	8.25051	16.848	7.81903	11.0004	8.47019	ELF4
495	ENSCHYG00000026024	4.40604	3.5502	5.35429	4.52117	3.1784	3.294	3.59744	2.6905	3.40152	3.52206	2.58298	2.783	1.85354	2.28769	1.89904	USP9Y
496	ENSCHYG00000026062	14.0405	7.5328	12.0445	6.25028	11.6745	7.10122	6.33889	4.49129	6.68473	6.46549	5.71784	7.9681	5.47614	6.87398	5.64387	NA
497	ENSCHYG00000026105	10.7366	36.2193	5.13488	3.98329	6.59538	3.41483	3.41776	1.66943	1.55637	0.774672	0.974167	0.52671	0.70001	0.960533	0.718229	ANOS1
498	ENSCHYG00000026124	219.444	117.184	205.354	187.457	197.533	217.031	215.902	188.229	230.597	115.422	127.176	138.249	200.263	165.479	243.203	NA
499	ENSCHYG00000026148	58.2908	42.1504	55.0759	36.9491	49.7093	45.5749	34.1652	30.875	36.542	43.4871	36.9613	65.9366	49.2926	45.9761	60.4222	NA
500	ENSCHYG00000026179	1.5575	0.712044	1.24082	1.36671	1.06924	0.906017	1.17452	0.845015	1.10791	1.02684	0.879981	0.849618	1.03742	0.903818	0.847848	PNPLA4
501	ENSCHYG00000026187	2.59054	3.04029	2.09075	11.4424	5.1066	12.082	11.4192	8.94169	7.2469	2.36801	2.95804	3.40374	2.53944	2.22487	2.88243	SRPK3
502	ENSCHYG00000026217	1.66782	2.42233	0.852861	1.31875	1.00234	1.33265	2.1245	1.47672	1.48589	1.78331	1.43941	1.98682	3.23225	5.1169	4.06004	PLXNB3
503	ENSCHYG00000026228	0.720814	1.01396	0.730871	0.506013	0.590342	0.66309	0.64711	0.45124	0.318254	0.316817	0.290898	0.340778	0.388668	0.334631	0.307085	STS
504	ENSCHYG00000026259	1.90779	3.37247	1.90125	1.49755	1.78305	2.29184	2.05527	1.7835	1.57235	3.87585	2.89492	6.52175	8.47161	5.11478	5.86999	ABCD1
505	ENSCHYG00000026267	0.560595	0.453871	0.624933	0.626561	1.0992	0.65848	0.834226	0.923364	0.596966	0.972443	0.546894	1.05605	0.789475	0.874661	0.733112	NA
506	ENSCHYG00000026299	58.3346	59.1415	68.3137	62.1038	69.1886	78.8906	65.5804	65.8964	73.9573	55.0281	54.5349	67.2048	63.0118	57.0115	66.8069	NA
507	ENSCHYG00000026332	24.0366	14.3598	20.4587	11.9875	22.182	14.8663	16.2436	18.0961	18.5134	35.4451	31.0785	65.4913	41.8805	24.989	21.4525	NA
508	ENSCHYG00000026346	1.18234	0.897421	1.13532	0.843365	0.50493	0.764423	0.720012	0.570541	0.402395	0.845664	0.441368	0.331442	0.404703	0.237995	0.345132	NA
509	ENSCHYG00000026358	0.261547	0.907522	0.280351	0.385992	0.349659	0.196374	0.0868775	0.353389	0.178029	0.177225	0	0.527896	0.0767359	0.0701966	0.114521	PNCK
510	ENSCHYG00000026359	4.91199	2.5109	4.13688	3.521	4.06514	2.72209	3.37975	3.25069	3.34348	3.32838	2.0956	2.71459	2.16171	3.01332	3.99427	NA
511	ENSCHYG00000026372	0.650191	0.0752014	0.441392	0.102352	0.521539	0.412235	0.345555	0.200801	0.118019	0.0783238	0.0970868	0.233301	0.178043	0.25594	0.645302	DUSP9
512	ENSCHYG00000026390	7.24309	5.64378	7.80895	7.20909	9.38293	9.14802	5.25945	6.01495	5.57992	6.08737	5.21907	7.98953	5.13969	5.15378	6.63792	CCNQ
513	ENSCHYG00000026554	352.512	752.581	310.866	313.979	396.271	309.785	510.43	539.164	626.97	1517.23	1939.82	1373.16	1362.22	1027.76	1023.94	BGN
514	ENSCHYG00000026596	8.8887	8.9713	9.11776	5.31039	8.6857	6.24876	8.19189	7.81961	10.7747	7.7957	8.22402	9.18129	11.5447	12.3839	11.254	HAUS7
515	ENSCHYG00000026645	2.57961	7.43704	2.84639	2.50813	2.84006	2.81027	5.34278	7.84955	8.26296	7.40309	7.13731	5.71702	9.97243	8.95969	10.3649	TREX2
516	ENSCHYG00000026670	4.7219	2.56519	3.0675	3.32239	1.8279	0.859461	4.30931	3.97714	5.19449	1.98223	1.4244	2.11789	0.279872	0.614453	0.417683	NA
517	ENSCHYG00000026699	47.049	46.593	49.1272	19.7017	38.9376	24.1882	19.2465	19.3261	27.2398	36.2256	31.8392	34.4607	28.0156	30.0447	25.0661	NA
518	ENSCHYG00000000058	2.48092	11.2019	1.90923	2.02782	2.21114	1.59206	2.70468	1.37522	3.46401	3.21848	4.27445	8.21725	4.47928	1.8439	5.01367	MGST2
519	ENSCHYG00000000062	21.095	17.3384	11.1232	8.665	5.37716	3.14069	13.354	5.04178	12.291	8.08008	5.08735	18.9487	5.59768	13.9446	9.42312	MLXIP
520	ENSCHYG00000000070	39.5488	49.3343	43.8624	23.1827	43.9571	25.4893	19.6387	13.6134	20.2267	18.158	15.9719	13.895	7.86817	17.688	17.3573	GUCY1B1
521	ENSCHYG00000000075	2.33482	2.26446	1.75535	1.78029	1.40174	0.762889	1.65882	0.926378	1.05951	1.64068	1.23476	3.70892	1.08461	2.10621	1.61868	MAML3
522	ENSCHYG00000000079	5.9938	3.00318	5.94244	3.32218	4.28856	3.53453	3.82991	2.56703	3.52963	3.66526	2.92639	3.22193	2.14783	2.07122	2.20373	SMG8
523	ENSCHYG00000000080	27.6418	17.5262	26.7883	23.1473	31.0616	26.5307	15.6373	17.6895	18.3108	13.9543	12.1271	10.6981	9.66496	9.3614	6.73786	NA
524	ENSCHYG00000000101	26.0292	20.0853	26.6911	24.0703	29.1086	30.6377	21.7486	22.1733	23.5391	18.629	17.3332	19.0927	18.6838	20.7256	20.8722	CDK5RAP3
525	ENSCHYG00000000116	133.409	84.4415	152.435	91.6178	135.926	131.412	44.8724	49.413	69.734	73.1745	63.1619	74.3541	63.4506	57.2887	62.7903	NA
526	ENSCHYG00000000120	11.5942	20.7858	10.3337	11.2973	13.3681	11.5669	4.85243	6.04579	4.81982	2.40623	2.7862	1.75965	0.421112	1.01015	0.740196	MN1
527	ENSCHYG00000000125	1.95837	3.39759	3.24416	5.25484	2.53878	7.84199	3.78476	4.12371	2.9084	1.60848	1.3292	3.35379	1.88041	1.3379	2.49452	PRR15L
528	ENSCHYG00000000133	32.5872	28.8148	32.1001	24.0053	38.6662	30.2558	27.2246	22.5741	26.2492	20.221	21.829	29.3736	23.2604	27.0313	28.5027	MRPL38
529	ENSCHYG00000000138	20.7573	17.1794	21.9831	19.1262	23.9283	29.1167	18.8818	18.9374	20.8316	24.1065	21.8387	21.7423	14.9759	16.7242	17.6333	DIABLO
530	ENSCHYG00000000145	1.34468	3.47991	1.24917	6.40326	2.7165	7.56084	4.82392	3.73755	3.53913	6.03391	6.19098	9.31823	4.05039	2.93531	3.61119	CRYBB1
531	ENSCHYG00000000146	2.15469	1.75784	2.17212	2.11993	2.17186	1.79753	2.82879	3.01033	1.62961	2.5956	1.87681	2.07092	1.92661	1.34936	1.21301	NA
532	ENSCHYG00000000151	1.41849	0.683598	0.933622	0.313399	1.33078	1.27886	0.429845	0.268995	0.240913	0.359738	0.28489	0.379504	0.223907	0.29388	0.261516	MPP2
533	ENSCHYG00000000152	1.92305	6.99671	1.20144	0.895195	0.822685	0.56104	1.63526	0.933274	0.917527	3.65354	2.14952	2.58759	0.657703	0.872988	0.692865	OAS1
534	ENSCHYG00000000157	11.2921	9.51555	11.4123	9.82755	11.4444	10.2063	8.83064	9.36615	9.13571	6.06297	5.29932	8.50885	3.71059	5.95747	6.21578	PNPO
535	ENSCHYG00000000160	11.3171	11.0212	12.2547	10.5389	12.0797	13.935	8.7351	8.96104	9.30867	12.9245	10.1047	10.2471	10.6342	9.52094	9.62357	VPS33A
536	ENSCHYG00000000161	56.7171	77.2577	48.8252	34.6757	55.2718	39.5906	42.0106	27.6352	37.3409	31.4441	28.894	49.1501	40.3607	55.8847	53.6322	MPRIP
537	ENSCHYG00000000162	2.04434	4.61458	1.24881	2.93269	1.52816	1.29836	6.80523	5.26134	6.26439	3.85288	4.56251	4.61425	2.47656	3.35107	2.92602	NA
538	ENSCHYG00000000164	47.2667	36.5437	56.8855	151.276	86.31	171.738	124.907	120.927	90.3645	71.4472	59.0941	78.8423	49.2343	59.4885	58.7208	TPST2
539	ENSCHYG00000000172	16.6064	8.32855	17.1523	9.32028	12.9624	9.0064	4.48848	5.21648	6.64822	7.325	6.47796	4.73697	4.54877	6.6807	4.67105	CTSO
540	ENSCHYG00000000174	7.92712	12.9483	6.57986	8.81161	9.05278	8.6431	15.2854	23.2541	35.9119	15.84	14.6064	17.3813	10.7801	11.7816	10.4419	TRIM65
541	ENSCHYG00000000177	8.93781	3.57837	9.86381	7.30546	6.92891	9.79463	6.88632	7.02324	9.59961	10.3208	9.39746	11.386	8.00649	6.35898	9.54061	NA
542	ENSCHYG00000000178	0.172346	0.24917	0.153947	0.271304	0.204806	0.31631	16.6781	22.7098	37.8525	21.3841	40.3606	8.46447	0.707907	0.277534	0.352161	CLGN
543	ENSCHYG00000000179	0.197598	0.728479	0.0264754	0.349937	0.132083	0.123633	0.29536	0.152562	0.269	0.803357	0.553226	0.365587	0.0579736	0.0795497	0	OAS2
544	ENSCHYG00000000181	36.3221	26.6162	35.0223	30.596	32.6495	34.5767	30.0248	28.524	29.8038	22.3269	21.9794	28.2309	22.3594	24.8608	27.1602	TFIP11
545	ENSCHYG00000000188	0.547404	1.84543	0.373391	0.572845	0.498966	0.610272	3.86801	1.53688	3.026	3.84411	3.84543	6.12693	17.6372	26.7256	25.6682	GGT5
546	ENSCHYG00000000189	105.505	40.7804	116.109	71.1062	90.5568	96.511	54.4031	51.1837	71.1759	61.8509	46.583	62.9659	56.951	34.8868	63.366	NA
547	ENSCHYG00000000194	3.38487	16.9374	3.13172	8.41329	5.74778	6.42041	8.18996	4.78666	6.07933	14.9366	11.1727	13.5199	16.0568	14.9562	18.4716	PDGFC
548	ENSCHYG00000000198	10.5465	8.12232	8.47463	7.61402	9.66963	8.98362	7.41851	7.46326	6.83501	6.33489	6.29059	6.93049	7.90704	7.69787	7.53008	SP2
549	ENSCHYG00000000199	26.9721	15.598	26.8419	29.3046	26.4479	26.2284	22.7187	17.7159	20.1239	14.651	13.0131	17.7382	13.9819	14.2708	17.0991	NA
550	ENSCHYG00000000200	6.3595	35.5432	5.62079	7.04724	8.35277	4.99819	32.8351	58.4901	85.6639	41.8322	57.8092	37.2311	10.8349	14.1636	12.8969	TRIM47
551	ENSCHYG00000000205	0.0102128	0.00885916	0.0328412	0	0	0.0102239	0.0814168	0.0630814	0.148301	0.018454	0.0152498	0	0.731112	1.51304	1.68139	SUSD2
552	ENSCHYG00000000213	5.33711	8.03205	6.73826	8.39455	6.72008	9.26941	6.06801	6.02894	6.4042	7.24906	6.65899	9.44674	5.78003	8.4984	8.59478	SLC8B1
553	ENSCHYG00000000218	7.93874	9.17865	8.45999	6.1577	5.76938	5.82191	6.05587	5.47011	6.38811	11.4258	8.92508	7.62344	6.37811	6.62738	6.10329	DHX40
554	ENSCHYG00000000221	0.0956457	0	0.205044	0.225846	0.127867	0	1.3979	0.516926	0.434025	0.172826	0.142819	0.064349	0.84185	1.12949	1.67517	SP6
555	ENSCHYG00000000227	9.29375	5.52065	9.58291	5.75464	10.5115	9.00047	5.90572	5.65466	6.78445	3.74198	4.6384	5.19926	2.96382	6.15452	6.10403	SCRN2
556	ENSCHYG00000000231	9.25513	3.78482	6.09402	5.93178	5.42057	7.54451	6.1485	6.32909	5.27979	3.34469	3.94851	3.55812	5.89625	6.67125	6.25234	NA
557	ENSCHYG00000000232	15.2749	15.5051	13.3021	11.9292	14.2366	12.0317	12.7565	12.3654	12.8356	11.4393	9.8496	14.818	13.3175	16.3084	17.1581	HPS4
558	ENSCHYG00000000241	22.9377	24.0174	18.9174	17.2364	22.8966	21.3418	19.6843	19.5434	18.9073	26.6725	24.7008	32.1352	20.5534	21.3513	19.3308	WBP2
559	ENSCHYG00000000251	0.632982	0.457569	0.49002	0.373662	0.3761	0.387243	1.12137	0.760225	2.23407	0.635423	1.31274	0.757087	0.825386	1.01931	1.04704	LRRC46
560	ENSCHYG00000000265	19.4567	12.7154	18.5774	10.5027	16.345	15.0252	10.2475	8.6953	10.3404	12.6296	11.8436	14.9476	12.2912	12.0199	13.5081	MRPL10
561	ENSCHYG00000000266	6.51198	5.20235	6.31975	9.57585	7.00633	6.69082	5.46077	8.28534	8.25286	10.9776	10.7601	6.31728	2.80979	3.16478	2.82743	CLIP1
562	ENSCHYG00000000277	14.8195	11.9662	11.9478	10.8547	10.7877	9.43607	14.3825	14.4511	15.181	9.65142	9.64005	13.7501	13.1776	14.8816	15.3426	CABIN1
563	ENSCHYG00000000281	10.8238	4.17578	11.946	7.13009	6.52656	5.75368	5.58196	5.63135	6.83135	5.8516	4.39996	4.75006	2.15703	3.69585	4.80319	ELMOD2
564	ENSCHYG00000000285	6.12047	4.1641	5.70291	4.29786	4.47446	3.38394	5.66057	4.97261	6.38978	3.39731	3.07624	6.91677	3.75571	5.3682	4.69421	TPCN1
565	ENSCHYG00000000286	9.32197	11.5482	7.2505	9.0412	9.8738	8.51458	18.3842	18.3919	23.8288	20.5751	23.1917	18.1827	10.4879	12.0423	10.8216	OSBPL7
566	ENSCHYG00000000296	1.39565	5.42757	0.924485	0.870164	1.24388	0.863417	2.5836	1.57396	2.47637	3.5136	3.606	9.51632	4.78484	4.20873	4.42187	UNC13D
567	ENSCHYG00000000301	224.003	127.843	217.306	130.569	220.384	186.363	120.55	102.536	119.462	109.366	114.77	151.655	128.821	125.287	156.643	NA
568	ENSCHYG00000000302	0.223835	0.388333	0.221471	0.0203283	0.153457	0.0861839	0.0686313	0	0.0937594	0.062224	0.0514202	0.162177	0.0606197	0.240299	0.0603127	NA
569	ENSCHYG00000000306	10.2452	8.79656	12.3825	4.56682	7.91985	6.2794	3.40312	4.43938	3.3208	2.17238	1.32688	1.6177	0.674785	0.78563	1.6479	ASPHD2
570	ENSCHYG00000000317	0.501502	1.07812	0.5843	0.360404	0.563567	0.327422	0.869126	0.471376	0.910295	1.53657	1.59537	2.61121	2.20065	1.80244	2.32953	NA
571	ENSCHYG00000000322	12.5582	30.732	14.4502	41.3301	18.4517	27.8951	33.5314	22.149	28.6575	17.3271	12.8508	36.0094	15.5148	15.1834	13.4921	GASK1B
572	ENSCHYG00000000330	9.64252	6.81439	9.46841	8.75718	11.2984	8.94421	9.58639	10.7247	9.36322	7.61515	7.19913	7.93906	7.08249	7.63717	6.84978	RITA1
573	ENSCHYG00000000331	104.916	67.439	118.57	121.805	101.223	116.603	84.378	81.5138	89.8064	56.5745	46.3492	45.9187	38.5392	40.2007	41.2873	CLTC
574	ENSCHYG00000000333	7.73643	9.44042	6.78013	5.87865	8.99116	7.79355	9.71887	8.51522	8.36084	7.64904	8.23418	13.4652	9.76445	11.2133	10.1979	TBKBP1
575	ENSCHYG00000000335	125.304	78.5842	113.929	81.3736	105.44	88.5856	74.8482	66.2555	66.4337	49.2982	41.9158	55.1947	50.27	55.0396	49.6249	USP22
576	ENSCHYG00000000347	1.45079	4.62448	1.75257	4.62201	2.7092	3.87299	3.15151	2.57809	3.17679	6.42891	4.76249	17.5693	7.44551	7.33018	6.2516	TBC1D9
577	ENSCHYG00000000360	92.4135	31.4818	98.3393	40.752	80.5133	50.4317	31.3309	27.2836	28.8489	30.0502	24.5075	30.0393	19.2024	22.3666	24.3459	KPNB1
578	ENSCHYG00000000366	49.4533	25.6826	45.5746	24.7143	52.7746	31.6149	27.0672	24.8303	26.4922	19.305	17.8459	24.3171	20.9111	22.5117	21.503	DDX54
579	ENSCHYG00000000373	7.61737	7.62429	9.3819	8.60423	8.3231	11.3652	8.85584	10.5749	12.0983	8.0732	6.83551	8.18006	8.46674	10.5366	12.6358	DHRS7B
580	ENSCHYG00000000374	14.8392	12.6086	15.2867	10.3036	13.2527	12.6331	13.2924	14.3214	14.1851	13.5167	14.5752	17.8396	20.7693	20.4031	21.8358	TMEM101
581	ENSCHYG00000000389	71.4668	29.2065	81.4233	48.7413	74.2431	68.6056	43.6382	39.2412	40.1323	36.8014	25.206	32.3426	27.024	24.0316	21.5311	LSM12
582	ENSCHYG00000000393	23.6141	11.2757	21.3641	11.51	18.7292	19.9528	13.5288	10.7051	11.7971	11.3524	9.38129	13.1179	8.64435	8.60542	16.3158	NA
583	ENSCHYG00000000398	8.57275	7.47441	8.00136	6.04181	8.45915	8.64045	8.8527	9.99587	10.1356	8.95707	8.62099	13.497	8.50369	9.03117	8.8096	TMEM11
584	ENSCHYG00000000401	41.9566	21.9239	45.4012	24.6499	36.8599	32.4017	26.1477	23.6014	30.8254	24.3685	17.8999	21.9101	12.0753	20.8055	24.6697	PTRH2
585	ENSCHYG00000000409	80.6648	40.0469	99.0778	75.603	88.7458	85.5184	33.4983	31.2177	35.5395	33.1375	27.3839	25.8494	14.0857	27.7143	26.7174	VMP1
586	ENSCHYG00000000415	111.993	56.9667	154.612	82.3798	100.337	103.31	19.4766	15.3922	40.4436	23.309	21.013	27.6141	8.94557	17.6254	14.3774	MIR21
587	ENSCHYG00000000425	42.7447	30.4202	47.5684	40.8522	53.9839	54.5167	37.79	45.0722	53.3202	41.6963	37.7315	58.1439	53.7508	40.779	41.2736	MAP2K3
588	ENSCHYG00000000429	14.5827	10.55	12.2186	6.42602	11.3625	6.43275	7.38766	6.75091	7.32307	7.5816	7.60151	10.3243	10.5024	11.3556	10.8689	UNK
589	ENSCHYG00000000437	6.08509	2.16041	5.99965	6.0627	4.75976	8.09657	8.59678	7.57263	9.46071	2.64446	3.37381	4.83674	7.14126	5.56795	6.29565	NA
590	ENSCHYG00000000446	39.3777	30.8028	37.9327	31.3626	42.7451	36.3952	31.0386	27.9063	32.913	20.7508	21.4799	26.3098	25.9612	32.4762	32.5519	G6PC3
591	ENSCHYG00000000456	17.0265	15.7816	19.4535	16.7547	17.0307	16.7936	11.4977	10.0561	10.6949	11.1536	10.0549	9.79599	6.58547	7.37179	6.49177	NPEPPS
592	ENSCHYG00000000462	8.54911	3.40154	9.65599	5.42208	6.67489	6.1182	3.98971	2.94574	4.80924	4.59602	3.37602	3.1373	3.60689	3.33744	3.27926	TUBD1
593	ENSCHYG00000000469	1.03212	1.13285	0.970855	0.571979	0.544422	0.210866	0.33584	0.357785	0.152934	0.190304	0.0314524	0.113371	0.667432	0.65578	0.590268	RNF150
594	ENSCHYG00000000471	2.56525	4.2365	2.93474	2.65005	3.31952	2.56803	2.29409	2.43765	3.26835	4.81353	3.46213	5.80818	3.35785	3.01874	2.80804	GRK3
595	ENSCHYG00000000477	0.224767	0.487438	0.120463	0.840336	0.100163	0.375019	2.83709	1.79324	1.90392	2.97837	3.07655	10.0813	3.78084	2.61409	2.16516	NA
596	ENSCHYG00000000487	24.8919	12.8571	30.0261	16.0477	25.4928	18.4821	11.7153	10.8048	12.9582	14.0957	10.2717	10.2422	8.23936	8.32392	7.03837	UTP18
597	ENSCHYG00000000491	1.47044	0.983988	0.923176	0.942433	1.23565	0.71499	0.893133	0.940681	1.33453	0.607314	0.690067	0.367451	0.567003	0.969713	0.29433	CFAP73
598	ENSCHYG00000000510	35.2529	36.4842	34.6718	38.682	39.2294	45.0287	43.8379	44.1935	46.7249	43.524	41.4888	55.0443	57.9542	57.4024	60.3068	HDAC5
599	ENSCHYG00000000520	10.5356	7.86492	11.5373	6.90707	8.03559	5.57775	5.18206	5.70969	5.0567	6.91013	6.58012	7.53119	6.62793	8.18383	5.72202	ZCCHC8
600	ENSCHYG00000000531	0.101209	0.175588	0.0678029	0.463027	0.180406	0.329285	5.88318	5.19642	10.7698	3.6347	5.02491	4.37489	0.356325	0.135817	0.288048	RASAL1
601	ENSCHYG00000000538	6.12369	3.01819	5.84787	2.66191	2.40639	1.25394	2.40392	2.70786	2.72831	3.16866	2.4938	3.14613	0.881988	0.896473	0.926272	MBTD1
602	ENSCHYG00000000542	52.512	24.7084	46.3943	25.5506	50.2055	29.9485	28.3313	22.6062	21.6628	16.1019	14.019	10.7059	8.59035	13.8374	9.19715	C4orf46
603	ENSCHYG00000000557	22.8317	10.3461	23.1582	13.7194	23.3253	18.831	17.2959	14.1024	14.8451	12.9308	10.3295	12.1053	9.55806	11.1581	10.5044	MRPL45
604	ENSCHYG00000000561	59.1697	42.7649	68.7701	40.0391	54.2643	42.8799	26.7199	29.2198	38.8503	47.7832	41.063	44.3895	31.4987	34.7643	35.0832	RSRC2
605	ENSCHYG00000000563	586.569	251.2	634.03	573.336	550.437	689.212	498.907	482.009	575.977	251.861	207.78	216.334	216.403	184.082	223.952	NME2
606	ENSCHYG00000000564	27.9085	16.8395	29.0825	25.1303	26.5427	32.0542	18.8743	17.8447	18.323	17.3324	11.322	20.4051	16.0278	15.7407	15.84	ZNF330
607	ENSCHYG00000000570	285.222	136.886	267.678	243.042	346.494	312.533	432.103	382.984	492.675	167.498	193.041	238.824	139.894	211.18	297.286	MIF
608	ENSCHYG00000000572	24.8512	9.93875	27.9228	31.3272	17.7725	22.1319	20.859	24.3133	29.4167	13.3714	12.4267	11.8805	12.0121	9.52828	10.3766	RPS6KB1
609	ENSCHYG00000000580	164.879	139.342	179.704	89.5769	158.636	114.956	95.5321	87.5024	103.175	106.274	90.5065	132.469	124.944	144.11	154.929	GALK1
610	ENSCHYG00000000582	10.5892	4.00704	10.742	5.80038	10.2576	6.85812	5.82546	4.23144	5.18714	6.50769	4.67632	5.58352	4.3874	3.48818	3.66812	ETFDH
611	ENSCHYG00000000586	0.288431	0.230448	0.170855	0.241958	0.385599	0.121577	0.211785	0.17581	0.220439	0.0548608	0.0680031	0.153199	0.0267231	0.040743	0.0398817	GPR179
612	ENSCHYG00000000589	268.934	123.322	303.206	339.142	313.61	397.258	252.352	253.021	321.491	103.972	97.6665	123.547	119.492	108.585	122.627	NME1
613	ENSCHYG00000000598	0.947615	2.29759	0.39131	0.449351	0.726883	0.505426	1.00106	0.335834	1.09971	0.561405	0.661099	1.45276	1.44936	2.49327	1.82294	KIAA1671
614	ENSCHYG00000000601	1.49312	19.0211	0.594457	1.511	1.17866	1.30256	5.58314	2.14094	2.98123	9.09603	9.84178	22.5019	8.31078	5.79351	7.58379	DTX1
615	ENSCHYG00000000606	0.990165	4.98175	1.40098	1.02874	1.69438	1.46704	1.47347	0.978548	2.30052	1.14507	0.473126	1.06587	0.976101	0.807879	0.485579	IL15
616	ENSCHYG00000000608	7.13502	1.40362	6.73121	1.76483	5.75482	1.79727	2.1192	0.856667	1.3986	1.78213	2.16303	1.55519	0.623938	0.653487	0.580293	KNTC1
617	ENSCHYG00000000615	40.7828	48.2663	43.622	41.7094	44.9912	48.1604	54.394	51.2095	49.9796	56.9198	57.4062	71.4206	52.3122	55.328	62.299	PLBD2
618	ENSCHYG00000000621	2.3239	3.00237	2.67647	5.80845	5.02375	5.61807	7.88348	6.94794	6.05805	5.49464	5.64808	5.35577	2.78528	5.54704	5.97535	SLC2A11
619	ENSCHYG00000000633	1.40547	1.15501	1.05059	0.524006	0.758174	0.629446	1.37598	0.885247	1.07416	0.835396	0.635119	0.94558	0.651085	0.575747	0.51823	SOCS7
620	ENSCHYG00000000635	3.26529	0.81165	3.29536	0.653795	3.04637	0.955802	1.49691	0.589727	0.658551	0.724585	1.22607	1.20762	0.537831	0.676496	0.869549	HROB
621	ENSCHYG00000000639	10.1774	7.70019	10.9905	7.11761	7.80995	5.51243	6.58462	5.05775	7.70301	5.19792	4.664	5.53143	3.23109	4.52534	3.70802	SPAG9
622	ENSCHYG00000000643	12.3868	13.6158	15.8112	38.2355	33.9623	43.685	27.7022	53.7318	76.5479	19.0506	19.0608	14.8861	6.15871	10.2526	9.60531	NA
623	ENSCHYG00000000646	0.227875	0.790684	0.51072	0.293496	0.498506	0.414768	0.60554	0.83171	0.33842	0.860945	0.897059	1.83973	0.802279	1.13422	0.943347	SDS
624	ENSCHYG00000000648	60.4599	27.4718	71.3846	40.9235	60.4353	47.6696	27.6831	24.861	34.3119	26.9012	19.5152	23.3967	21.873	21.7577	21.4305	PPID
625	ENSCHYG00000000664	72.6696	34.3157	70.849	25.9147	47.7466	41.7125	32.9535	31.9791	34.2143	17.4781	22.4058	35.0414	38.1298	53.1194	70.5883	NA
626	ENSCHYG00000000675	0.816346	2.93171	0.857535	0.481905	0.436545	0.294204	0.455555	0.277327	0.444534	0.501531	0.633866	0.834823	0.670627	1.01662	0.714889	INPP4B
627	ENSCHYG00000000677	56.3387	25.2723	62.8845	26.7791	51.5165	36.6234	19.2662	23.0073	27.6483	24.9995	21.5528	23.3599	13.7387	19.4945	19.1057	DENR
628	ENSCHYG00000000692	4.88291	39.8113	3.77662	3.88572	4.81003	2.73043	9.56093	5.14618	8.84811	8.08912	8.25675	13.7988	5.8861	7.26238	6.86783	ITGB4
629	ENSCHYG00000000706	19.5268	23.3734	17.3058	12.171	16.2367	17.2001	15.6538	16.5082	18.2169	22.7669	21.013	22.8986	19.1394	15.6931	14.3296	TMUB2
630	ENSCHYG00000000712	4.94468	11.1494	4.90629	2.48039	4.35003	2.69494	2.88691	1.55422	2.75493	4.69111	3.63804	6.8039	3.36551	3.53322	3.10595	FNIP2
631	ENSCHYG00000000715	0.233323	0.323835	0.183404	0	0.16636	0.0311435	0	0.0240193	0.0564683	0.196747	0.0929062	0.0837205	0.146037	0.434174	0.108973	CCDC62
632	ENSCHYG00000000716	0.35395	0.767588	0.320115	0.143649	0.167588	0.321116	0.293926	0.307439	0.401542	0.33977	0.512003	0.788813	0.765865	1.09246	0.891136	SGSM1
633	ENSCHYG00000000727	7.27963	13.8458	7.83386	12.9486	8.90177	8.77774	16.5755	13.9548	13.5447	8.9717	7.93021	9.61434	27.6807	26.4662	22.7915	ARHGAP23
634	ENSCHYG00000000734	9.96555	6.05987	10.8831	5.49848	10.9277	7.13703	5.22012	4.68642	5.34852	4.84578	4.84485	6.623	6.16493	6.62293	5.81801	RBM19
635	ENSCHYG00000000744	17.0971	18.6665	19.906	14.9651	24.9586	19.7715	10.9665	10.9244	17.657	14.3814	11.8844	13.4859	21.4483	22.1522	19.6188	NA
636	ENSCHYG00000000756	38.9203	34.6833	35.8842	31.1401	34.3225	32.5995	32.4192	26.5094	33.0898	34.355	31.8413	34.9635	27.7379	29.5564	27.0968	ATXN7L3
637	ENSCHYG00000000760	1.54048	5.67631	1.40282	1.35199	1.36082	1.21462	2.62641	3.49447	3.86022	4.48326	3.56234	6.62205	3.79171	4.58087	5.44387	HIP1R
638	ENSCHYG00000000781	0.563092	0.234459	0.82086	0.452069	0.501859	0.24803	0.389044	0.278243	0.327068	0.284893	0.26906	0.393993	0.105732	0.265985	0.197244	NA
639	ENSCHYG00000000797	0.33829	0.0225731	0.0278931	0	0.695776	0.859668	0	0	0	0	0.11657	0	0.122156	0.335237	0.0911527	TBX5
640	ENSCHYG00000000805	1.85304	1.48836	2.13339	1.78263	3.11957	2.74823	1.45901	2.75544	1.12118	1.9842	1.74217	2.40105	3.06065	1.91567	4.32732	DERL3
641	ENSCHYG00000000808	2.26052	3.11961	1.54193	1.45574	1.19051	1.13149	2.59391	2.2213	2.42459	1.11399	1.68771	4.0095	0.72351	1.43402	0.539885	NA
642	ENSCHYG00000000814	44.2373	38.5076	42.6818	24.1954	40.3892	27.3433	28.488	21.7094	27.7189	26.8571	24.8592	31.519	33.2569	35.1305	31.8599	UBTF
643	ENSCHYG00000000822	6.04562	5.61889	6.60985	5.13914	5.55754	4.58237	3.78681	3.76085	4.70298	6.36717	4.25575	6.76351	3.85154	4.17235	4.26566	USP38
644	ENSCHYG00000000823	24.837	16.9336	31.083	75.418	30.6993	57.8633	51.9607	61.4986	66.2001	37.7928	27.3596	19.8761	14.1648	17.0977	16.4462	RNFT1
645	ENSCHYG00000000836	11.4768	9.48652	8.48576	5.4271	6.73442	4.24082	7.20532	3.89703	4.90807	4.58733	3.09548	4.54798	2.0979	5.69284	5.13048	TBX3
646	ENSCHYG00000000842	126.04	66.0672	112.247	78.1272	125.174	103.903	88.0505	83.0023	93.151	52.1211	56.0263	68.0195	73.038	76.1279	85.1159	SMARCB1
647	ENSCHYG00000000846	0.027685	0.312201	0.0222565	0.0408575	0.0678547	0.0623589	0.220705	0.0855006	0.100504	0.562783	0.547746	0.968554	0.146206	0.126316	0.0484885	SRCIN1
648	ENSCHYG00000000856	19.3524	24.8837	19.1045	18.6148	19.9268	19.8485	18.9869	21.9036	22.5887	30.014	27.4011	15.6098	11.9436	11.039	12.468	TOB1
649	ENSCHYG00000000865	3.52868	2.13991	3.86794	3.3178	2.24132	1.84618	3.20342	2.32995	2.95618	2.38023	1.77622	1.64357	0.861959	0.925635	0.992758	MED13
650	ENSCHYG00000000868	137.773	68.6899	166.59	68.3731	155.219	91.5259	33.4254	51.4915	60.3739	47.2878	68.7004	80.1964	60.8303	58.7278	73.4843	NA
651	ENSCHYG00000000878	19.1099	11.4212	19.6773	11.9028	16.4954	17.1724	10.0963	10.3398	10.1057	9.65223	7.86399	8.80747	9.18263	10.3386	9.0922	NA
652	ENSCHYG00000000879	9.11025	14.2498	8.9194	6.63423	7.30975	5.84073	7.08479	6.05542	6.59718	11.3633	10.997	12.0654	7.60471	8.83058	8.04083	GAB1
653	ENSCHYG00000000881	8.51543	13.6476	7.86283	10.8663	9.97319	10.5131	9.11929	12.056	16.8488	9.13263	9.22078	12.1461	8.40095	6.98831	8.23211	VPS37B
654	ENSCHYG00000000889	10.2525	5.42739	13.413	6.26954	10.1686	12.3691	5.02975	6.8198	9.73435	7.88532	5.33858	8.34806	7.15753	5.08001	6.53808	NA
655	ENSCHYG00000000899	35.0865	24.5372	33.6501	21.1098	35.4148	28.0997	23.3525	21.0344	21.3735	16.3307	14.5333	20.5801	20.346	18.962	18.4926	SAP30BP
656	ENSCHYG00000000900	10.9902	2.73182	9.36915	0.177053	3.74238	0.12868	2.13485	1.88564	2.91648	9.52287	11.1324	5.01585	1.03082	1.08097	1.27574	WSCD2
657	ENSCHYG00000000911	0.331831	1.30157	0.309293	0.272538	0.295747	0.447737	0.575078	0.646074	0.890384	0.469251	0.667836	1.08714	0.812715	1.05323	0.909674	ABCB9
658	ENSCHYG00000000913	129.413	85.6561	140.085	86.4721	112.562	79.1169	57.0788	58.6347	73.9894	86.0475	64.7678	89.0443	37.6289	52.4939	71.1328	LUC7L3
659	ENSCHYG00000000916	26.0061	21.7427	24.159	13.1003	11.0372	11.2072	17.1122	18.3579	29.8514	9.2193	8.80203	13.7306	2.0928	3.56301	2.51599	CMKLR1
660	ENSCHYG00000000917	3.91492	3.48629	3.81878	2.77893	2.24051	1.77926	3.43584	2.53432	3.50219	2.89326	2.4985	2.87628	1.01472	1.53848	1.20589	MED13L
661	ENSCHYG00000000923	3.84955	4.97251	3.53168	4.4457	3.98529	4.76248	4.28838	5.08775	4.91259	3.18939	3.79028	4.09411	3.62995	3.77178	4.03357	FICD
662	ENSCHYG00000000924	5.52558	5.76975	4.06295	3.63377	4.20672	2.58486	6.42225	4.92808	6.69271	6.94243	5.79871	6.7263	2.76355	4.69019	3.853	RAPGEF2
663	ENSCHYG00000000933	30.2352	13.1983	31.7198	36.2949	37.1221	48.5616	48.2227	43.8605	45.2274	52.9788	53.7289	71.7206	35.3002	45.3426	50.1231	MMP11
664	ENSCHYG00000000935	87.0949	40.8525	99.0805	59.592	78.3138	65.7796	37.6879	31.8297	35.1908	34.356	26.5032	27.007	17.6661	23.32	20.3102	SMARCA5
665	ENSCHYG00000000949	4.61395	2.79769	5.08098	3.30639	3.00744	2.44736	2.31797	2.00272	2.58332	1.94948	1.93662	1.34361	1.10451	1.28146	1.04531	INTS2
666	ENSCHYG00000000951	29.9515	18.8895	28.7005	14.2005	28.348	17.8488	17.7775	14.567	16.8949	15.597	15.0253	16.8189	14.1892	14.1278	13.6309	SART3
667	ENSCHYG00000000952	16.9611	14.5568	15.2855	13.3499	14.4427	11.8604	10.5262	9.39754	9.41249	12.1029	10.1628	12.2107	7.56474	8.69842	6.62242	NA
668	ENSCHYG00000000958	26.0547	11.6189	28.7145	26.7535	42.0275	40.9613	32.9115	29.7496	29.4747	27.6839	26.9869	85.424	81.3949	50.4269	62.3438	NA
669	ENSCHYG00000000963	0.396357	0.309439	0.679763	0.374364	0.777163	0.912612	0.421302	0.428429	0.791386	0.572955	0.473474	0.479994	1.02333	0.978677	0.971871	NA
670	ENSCHYG00000000970	2.58556	5.51538	2.34313	1.9287	2.25203	2.24718	1.76452	2.12331	1.79193	2.05991	2.12342	4.17486	2.34471	2.49817	2.65531	ABCC3
671	ENSCHYG00000000984	4.09093	5.03312	4.84361	3.83552	4.34907	3.56004	4.88484	5.09909	5.41147	5.84602	5.66942	8.36489	5.13047	5.75534	5.57279	RECQL5
672	ENSCHYG00000000990	3.56459	4.19154	2.03779	2.38482	2.50628	1.22914	3.21007	1.77362	2.37242	4.07931	2.77961	3.83713	2.64942	3.82679	1.80358	ZNF70
673	ENSCHYG00000000997	1.5065	262.972	0.869509	0.752497	4.85429	0.696062	0.153972	0.626308	0.420692	1.57047	1.55735	6.93891	86.4948	69.5444	93.7694	NA
674	ENSCHYG00000001031	18.105	22.4226	20.0379	11.5376	17.5749	15.8973	14.8681	14.4165	15.7584	19.2346	15.7647	25.5063	21.1706	23.769	22.3496	OGFOD2
675	ENSCHYG00000001042	5.091	0.835157	4.97228	0.98168	3.5103	1.29969	1.24044	0.720813	1.50925	1.42336	1.48117	0.72625	0.445102	0.454152	0.434331	BRIP1
676	ENSCHYG00000001051	0	0.179484	0.0316835	0.0348979	0.0263442	0.0591812	0.11782	0	0	0.747745	0.485505	0.755687	0.138755	0.190396	0.103539	NA
677	ENSCHYG00000001065	1.79814	0.656759	0.963706	0.670406	2.53043	0.900047	0.754463	0.730692	0.68713	1.88108	1.13052	1.71914	0.999586	1.6256	1.24316	EPOP
678	ENSCHYG00000001079	21.4555	11.3012	21.3397	17.1118	19.2675	20.9083	12.0088	12.6992	9.60686	7.57722	7.7814	10.0798	9.46024	9.44078	10.0541	NA
679	ENSCHYG00000001086	13.0563	16.8514	8.41052	3.52373	6.42922	2.71334	6.08143	3.02905	6.06831	7.54637	6.09438	24.4507	7.67359	12.4089	10.0483	MLLT6
680	ENSCHYG00000001098	0.827872	0.488336	0.56793	0.273677	0.885417	0.132604	0.571984	0.255675	0.180324	0.119673	0.247237	0.178234	0.0388626	0.0355507	0	ZNF280B
681	ENSCHYG00000001101	27.0236	50.6341	32.7182	48.9819	36.1045	46.7372	69.8274	70.82	98.0095	63.6185	58.337	78.1959	73.9389	74.4348	84.563	NA
682	ENSCHYG00000001103	0.0595629	0.0172227	0.0851267	0.164085	0.0176953	0.218635	2.13676	0.337243	0.684728	22.8169	17.0468	35.1574	0.233004	0.0639442	0.0347736	HHIP
683	ENSCHYG00000001107	19.8156	14.1695	18.6329	10.1213	19.4818	13.4845	12.5106	10.5	12.4799	13.2635	12.2519	17.6882	13.854	14.0893	13.8217	SLC25A39
684	ENSCHYG00000001117	0.455225	0.59233	0.243976	1.61237	0.811445	0.68358	4.53633	4.92061	3.30518	2.87898	4.41834	0	0	0	0.797298	SMIM5
685	ENSCHYG00000001120	25.4268	25.8342	34.6332	16.2539	27.4196	19.5479	13.4389	10.8462	17.8493	11.1689	11.3273	30.244	21.4321	21.1138	24.8502	CISD3
686	ENSCHYG00000001121	53.2016	141.317	44.8303	143.13	62.7663	85.1288	298.758	361.936	338.402	176.12	175.335	219.594	241.619	179.163	196.553	NA
687	ENSCHYG00000001131	0.168839	3.66151	0.0904888	0	0	0	0.112166	0	0	0.305083	0	0.113593	3.66567	2.53762	2.21784	NA
688	ENSCHYG00000001144	11.6817	11.9212	11.1019	9.82122	10.7894	11.7763	8.4427	7.59456	8.07639	7.20635	7.49945	8.47	8.96778	10.2564	9.95622	NA
689	ENSCHYG00000001156	0.0764082	3.38031	0	0	0	0.0764912	0	0	0	0	0	0.102813	3.40747	2.21477	2.54266	NA
690	ENSCHYG00000001160	10.605	4.17038	11.9737	8.01325	9.32577	8.35168	4.79079	4.91278	6.92984	4.08803	6.86203	3.80528	3.4848	4.55404	5.5722	ANAPC10
691	ENSCHYG00000001164	21.4598	23.3651	19.1337	13.7987	22.8464	19.0005	16.0834	16.3413	17.5153	19.3439	20.3116	23.3583	20.3436	21.0086	20.5129	PCGF2
692	ENSCHYG00000001168	42.2113	55.724	53.5098	47.4215	52.5654	52.1577	38.8234	36.2697	43.0015	43.3353	35.9789	41.0714	37.9052	32.4067	32.9105	CORO1C
693	ENSCHYG00000001173	0.415387	0.71092	0.228642	0.424149	0.490287	0.236016	1.07399	0.693435	0.835496	1.09544	0.922005	1.48042	0.75099	0.855726	0.786512	NA
694	ENSCHYG00000001189	38.2428	77.6948	29.78	29.5763	33.2925	34.038	41.7532	37.86	27.976	157.186	126.611	405.093	449.275	249.602	276.244	GRN
695	ENSCHYG00000001201	80.6498	27.7118	91.7795	63.2342	71.22	63.6059	34.9322	36.0261	41.0044	35.2019	27.1004	25.0584	17.8247	18.6578	20.4827	ABCE1
696	ENSCHYG00000001211	2.11191	6.84377	1.41484	2.24406	1.5058	1.48749	3.37725	1.96833	4.32627	3.23005	2.80437	7.04341	3.59378	5.89486	5.57473	PITPNM2
697	ENSCHYG00000001221	1.77439	3.69642	1.49851	1.15855	1.05429	0.659391	4.17934	2.26254	5.53874	2.93904	1.82657	7.05418	0.993857	1.61629	1.05945	SSH1
698	ENSCHYG00000001224	3.76245	1.76787	3.52883	1.72131	2.38924	1.36537	2.37455	1.42826	2.84557	1.72796	1.35771	1.41332	0.625528	0.858332	0.851169	OTUD4
699	ENSCHYG00000001228	87.6389	48.7773	89.3883	62.5318	84.8523	80.9225	62.4164	49.6768	61.5557	43.5731	36.5765	46.8767	33.9853	37.4588	39.2792	PSMB3
700	ENSCHYG00000001231	2.61199	3.86911	2.98958	3.78943	2.51537	3.53445	3.07342	2.76866	3.25449	3.73977	3.42097	4.88472	4.24732	4.49134	4.40027	BCAS3
701	ENSCHYG00000001239	9.52159	7.98023	6.68082	4.34457	7.57402	4.99621	6.3408	5.91314	5.51052	12.7375	12.0198	27.4653	36.2218	24.0982	30.352	FAM171A2
702	ENSCHYG00000001264	15.6968	11.8908	14.3849	8.6578	9.31233	6.14159	10.3165	5.43978	9.87425	5.36951	3.90045	9.44807	3.26238	6.48328	4.61696	PIP4K2B
703	ENSCHYG00000001271	196.023	105.062	213.035	106.76	190.54	146.95	112.795	94.579	112.039	116.063	114.241	135.284	73.4525	78.7011	89.7104	YWHAH
704	ENSCHYG00000001282	4.43289	1.69046	4.68271	1.34001	1.85136	1.15766	1.22349	1.81875	2.06016	0.851301	1.43896	1.95944	1.00527	1.24147	1.35025	SVOP
705	ENSCHYG00000001283	7.5889	6.73471	8.32192	6.85401	7.38704	7.08951	4.90217	4.59022	5.36396	4.99218	4.72593	5.62333	4.6993	4.76813	5.60447	CWC25
706	ENSCHYG00000001287	61.467	40.149	60.9937	48.8225	75.5105	72.6696	26.1768	21.4976	22.897	20.8458	17.8429	28.9479	20.2949	28.0204	24.4635	SMAD1
707	ENSCHYG00000001301	14.5641	2.18796	13.9541	4.80306	3.69832	3.90971	2.70264	3.5179	4.13522	2.05827	1.82239	1.97065	4.39235	3.66864	5.27263	NA
708	ENSCHYG00000001302	10.247	6.96036	11.5049	9.14524	11.7641	8.6933	4.75365	6.27558	8.82695	6.46479	6.01659	4.86086	3.6688	3.99008	5.597	MMAA
709	ENSCHYG00000001308	3.27524	2.24435	2.5168	1.53615	2.58585	1.97626	1.56979	1.01612	1.24872	0.783683	1.09424	1.08667	1.00042	1.09177	0.890577	ITGA2B
710	ENSCHYG00000001309	7.98367	9.62596	7.84001	5.53299	7.6376	7.72426	7.98354	7.65017	6.47103	8.80078	7.77256	10.0219	6.42303	8.75061	8.06142	USP30
711	ENSCHYG00000001311	1.46778	2.86206	1.55986	1.45151	1.56533	1.68288	2.41691	1.8597	1.89001	3.67227	2.941	3.528	1.81088	1.92592	1.80171	LLGL2
712	ENSCHYG00000001327	10.5624	12.1909	8.82013	3.74859	7.15901	4.52714	3.97488	2.55884	3.22598	2.13714	1.83218	3.48929	2.41976	5.78511	4.97379	CACNA1G
713	ENSCHYG00000001337	727.544	426.445	803.487	461.838	663.7	651.93	381.854	309.408	397.355	355.712	320.665	413.258	388.85	340.626	455.359	RPL23
714	ENSCHYG00000001342	27.3498	16.5156	24.1331	16.5912	24.5104	24.2029	15.0576	16.0998	17.2793	19.9316	16.4709	25.0085	12.2358	12.6531	24.0831	NA
715	ENSCHYG00000001343	0.245619	0.825621	0.0329097	0.072497	0.164183	0	0.0407934	0	0.167187	0.110955	0.137535	0.330498	0.540471	0.461451	0.591507	TESC
716	ENSCHYG00000001350	4.2546	3.33528	3.40065	1.33951	3.10846	1.63007	2.97304	1.91417	2.57423	2.20194	1.851	3.36424	2.82324	4.17283	4.04782	DEPDC5
717	ENSCHYG00000001355	4.62865	4.87131	3.79402	2.0091	3.39732	1.94206	2.80365	2.36495	1.66797	3.44387	2.94756	3.20568	3.4749	3.72684	4.29183	ALKBH2
718	ENSCHYG00000001356	4.74784	3.38695	5.35702	5.19982	6.73706	6.1914	3.23716	3.71397	4.93266	3.89444	3.17161	3.36239	4.14227	4.12461	4.75955	NA
719	ENSCHYG00000001371	23.3915	21.4516	22.4583	11.3116	26.4412	17.2919	13.2526	9.782	11.8913	20.4048	14.3356	17.9744	12.606	13.6438	15.7466	UNG
720	ENSCHYG00000001393	33.1696	30.136	30.6889	21.4356	31.4297	29.186	19.9481	20.2182	24.3998	27.7596	22.1577	16.4434	18.0292	11.4325	19.2629	NA
721	ENSCHYG00000001395	8.07547	2.33503	4.38573	4.83067	8.82872	7.22193	2.57511	2.66025	7.03588	2.14015	2.41167	3.47716	2.90632	1.84949	2.64015	NA
722	ENSCHYG00000001404	114.41	123.996	107.952	104.611	130.587	125.912	96.628	74.8107	76.2581	93.4536	76.7062	118.198	95.4855	82.454	73.7347	LASP1
723	ENSCHYG00000001410	4.98667	3.24229	4.66595	3.5238	4.77998	3.02467	3.67277	3.51688	3.88397	3.03673	2.70145	4.70806	2.47883	3.27321	2.95953	ZNF827
724	ENSCHYG00000001411	16.7025	14.8142	16.9421	10.9799	19.235	14.988	11.0545	11.7849	14.0799	11.4919	10.3684	14.8146	11.6238	12.4465	13.951	TSEN54
725	ENSCHYG00000001424	44.6635	32.2024	41.6569	28.4202	40.8406	30.4855	29.2861	26.4228	41.588	35.6356	35.9442	46.049	28.25	26.4652	50.2876	NA
726	ENSCHYG00000001428	0.0663044	0.498472	0.0414582	0.0326173	0.0344717	0.0387196	0.0660725	0.119449	0.170498	0.0898561	0.0742546	0.312261	0.0907815	0.260999	0.241933	ACACB
727	ENSCHYG00000001432	11.4987	6.29774	12.404	5.14288	9.2287	5.06552	4.36513	3.44248	4.23291	4.69083	4.75239	5.05219	4.35473	5.11731	4.72656	MPHOSPH9
728	ENSCHYG00000001435	16.4383	12.4302	15.4543	8.98588	15.2888	10.9184	7.79291	6.93653	7.70866	8.87899	7.87922	8.05041	5.78973	6.93893	5.84057	FBXO21
729	ENSCHYG00000001443	9.46389	7.41269	11.9643	6.80265	9.52632	7.38428	5.3626	4.34117	6.92183	7.19235	4.94603	5.16864	3.46262	3.7353	3.70509	PPM1D
730	ENSCHYG00000001468	39.0636	21.3075	44.6917	37.5134	43.5867	44.1668	30.6151	29.2672	34.3166	25.2848	22.835	21.1531	14.1344	15.8731	18.6517	APPBP2
731	ENSCHYG00000001469	12.4426	18.3078	17.4733	12.6447	16.2834	13.0868	11.0912	9.24193	15.152	12.3799	12.1119	17.5901	13.0311	11.1597	10.4824	MTRFR
732	ENSCHYG00000001483	86.2289	34.9183	56.7272	69.4785	82.6798	59.9349	86.3345	112.327	104.592	37.6604	34.7828	18.6963	32.1332	39.2662	22.5463	NA
733	ENSCHYG00000001493	19.8908	29.6137	19.9752	17.1956	21.9752	14.0315	20.9062	20.4201	18.539	16.253	15.4147	19.9422	15.6194	16.2117	16.2661	CASKIN2
734	ENSCHYG00000001500	1.73702	1.86625	2.24686	1.4066	1.49273	1.369	0.977309	0.917189	1.25991	1.23551	1.07255	1.20349	0.879435	1.10108	0.931431	BLTP1
735	ENSCHYG00000001513	5.19249	1.79336	7.11184	1.98672	5.0992	3.51355	0.894327	1.48483	1.39631	2.86688	0.933285	1.61733	2.70833	1.90976	1.85254	NA
736	ENSCHYG00000001514	5.68799	2.94871	6.43851	4.59479	4.77683	4.38906	3.23341	3.68329	4.61008	3.35034	2.29277	2.79376	1.46198	2.31192	1.62371	SBNO1
737	ENSCHYG00000001542	2.9918	1.45677	2.8741	1.49954	1.81118	1.01719	1.5938	0.947941	1.57537	1.16025	0.832364	1.64255	0.654188	0.818118	0.803294	PRR14L
738	ENSCHYG00000001558	8.73506	7.0661	8.41559	4.72677	5.68442	3.24451	4.68615	3.5862	4.45145	4.05554	4.05013	6.0284	3.18315	4.00966	3.52117	GPATCH8
739	ENSCHYG00000001585	1.67116	2.29604	1.60216	1.74019	1.32291	1.08068	1.94459	1.77914	1.99713	1.80056	1.70492	1.81569	1.01106	1.45978	1.0726	NA
740	ENSCHYG00000001591	8.99069	6.03795	14.9219	12.6692	9.82241	6.38743	10.0189	8.06119	4.21144	14.1494	7.79513	12.8781	5.10541	9.34067	14.2228	NA
741	ENSCHYG00000001596	79.3081	29.7862	82.1603	83.8026	108.84	99.0517	45.7402	29.3009	25.1655	13.7997	10.1537	7.48979	6.06701	37.084	34.1084	PLXDC1
742	ENSCHYG00000001602	45.6576	28.2465	35.9044	22.7636	50.2209	39.9354	23.0436	17.842	14.9565	10.6289	10.2822	10.4277	2.76678	3.45819	4.41533	FZD2
743	ENSCHYG00000001611	11.7127	10.1523	11.4686	7.00586	10.9028	9.93418	7.64166	7.71104	7.53965	9.55109	8.88787	13.2912	8.98878	12.3488	12.0238	PISD
744	ENSCHYG00000001641	63.9882	69.5059	67.0158	63.2223	71.2622	69.5371	55.105	44.0021	38.1012	46.9017	39.2638	38.1151	34.3686	45.7361	40.3219	KCTD10
745	ENSCHYG00000001685	15.4126	8.27651	18.9463	13.3587	13.7911	6.79627	6.5823	6.13881	6.88299	8.2886	9.95455	5.59618	3.80417	6.30336	3.85632	NA
746	ENSCHYG00000001686	18.0518	7.23431	14.3141	5.73322	15.0538	7.82037	8.06507	3.91228	7.66466	7.72543	9.85197	6.96027	4.8936	4.36325	4.6223	NA
747	ENSCHYG00000001688	23.9586	21.0159	24.1459	24.8343	27.7087	21.8341	19.9006	19.4426	26.1037	23.1285	22.9887	21.8801	19.5034	23.8311	19.3349	KMT5A
748	ENSCHYG00000001694	3.70526	2.2688	3.85482	1.28664	3.20521	1.09097	0.723979	1.00968	1.58248	2.75684	2.11545	1.61302	1.02315	2.22289	1.52695	NA
749	ENSCHYG00000001702	9.34712	7.13897	8.51237	6.75184	7.33486	5.73705	6.94391	5.75115	8.00338	6.14368	6.36863	8.87518	6.16152	7.53245	6.6704	UBE3B
750	ENSCHYG00000001710	4.92003	3.45303	3.78853	1.06748	3.23381	1.02269	2.05942	1.72255	3.09052	2.0369	2.05144	3.17582	3.03169	4.70205	4.07205	SFI1
751	ENSCHYG00000001714	3.89698	1.06448	3.62612	0.528617	3.2663	1.06246	1.34402	0.56335	0.842807	1.52818	1.78284	1.6512	1.18713	0.569686	0.871317	NA
752	ENSCHYG00000001720	12.4641	6.13803	12.8955	7.53149	10.8052	8.94363	7.69405	7.10097	9.3869	6.09912	6.42733	7.1044	5.37856	6.20013	5.74906	NA
753	ENSCHYG00000001726	5.19144	8.57779	5.62045	6.06778	5.32269	6.48659	5.70487	6.14797	6.51829	8.18161	7.98503	8.84124	7.94011	7.58473	8.63672	NA
754	ENSCHYG00000001727	1.06739	2.42161	1.46683	0.45238	1.31721	0.164392	0.25455	0.464885	0.29807	0.395632	0.613011	0.589229	0.353312	0.235057	0.671089	NUDT6
755	ENSCHYG00000001732	33.6511	43.4102	37.4219	75.2726	46.3573	74.8702	77.5377	88.1667	84.112	61.0903	67.2522	52.4377	32.6478	32.6576	31.1252	WSB2
756	ENSCHYG00000001735	3.16051	2.77275	4.27316	12.1695	4.70538	10.4985	3.91296	10.2599	13.4292	6.6843	6.11362	4.446	3.41403	3.39299	3.52255	NA
757	ENSCHYG00000001745	7.34865	7.58117	6.11272	5.44651	7.91316	6.33552	6.99183	7.01615	9.80423	3.89561	4.49998	5.42755	6.55652	8.58603	7.18647	CACNB1
758	ENSCHYG00000001759	11.2566	10.8425	13.868	7.07651	12.5081	7.61015	6.6041	4.62772	8.09333	8.84926	9.16826	7.86837	8.83555	7.2194	7.29722	SNRNP35
759	ENSCHYG00000001765	3.41454	1.95871	3.71905	1.78809	2.4174	2.23289	1.37201	1.36068	1.77438	1.3932	1.27465	1.33389	1.14722	1.24161	1.20571	AFG2A
760	ENSCHYG00000001776	1.6216	3.45681	1.2759	0.61102	0.784133	0.189968	0.939761	0.399579	0.751514	1.62093	1.28797	2.15877	1.19447	2.14832	2.11499	NA
761	ENSCHYG00000001778	26.8586	33.1151	21.2299	12.1662	19.2447	12.3508	16.43	12.9197	15.4099	17.6635	17.3353	27.5917	16.1208	22.359	21.2936	TMEM94
762	ENSCHYG00000001788	18.7568	24.3635	18.7929	17.8953	23.5044	19.5616	17.4711	14.3684	16.5342	22.3885	16.0514	31.3341	22.0986	23.922	22.8587	RILPL1
763	ENSCHYG00000001790	12.018	6.31618	10.5742	5.96214	9.38535	7.95542	5.72143	5.80312	7.24778	5.44666	4.55942	5.21479	5.0076	4.66491	5.14222	ZNHIT3
764	ENSCHYG00000001803	132.14	61.1629	156.444	121.552	157.034	161.413	83.2343	79.1153	81.8433	54.0107	51.6715	36.6633	34.4583	40.0348	41.7424	NA
765	ENSCHYG00000001805	16.6936	7.24047	16.5134	9.79825	16.5787	13.4171	8.99885	6.48126	6.06023	8.96312	9.40102	10.5894	6.32512	8.85836	6.43231	MMAB
766	ENSCHYG00000001819	8.37258	23.982	7.46872	4.44493	6.41042	2.58763	10.6018	3.29725	10.3016	6.29519	5.20217	12.4001	14.6398	20.8725	23.6199	SPRY1
767	ENSCHYG00000001824	242.393	151.834	277.328	354.38	306.731	409.656	235.874	257.156	273.406	168.563	150.322	123.479	116.36	127.448	125.668	TMED2
768	ENSCHYG00000001837	619.925	389.791	650.987	393.103	588.097	574.874	376.157	290.756	363.219	326.004	289.273	407.857	330.768	322.195	416.401	NA
769	ENSCHYG00000001838	10.4494	5.51358	10.3297	4.35924	7.09485	4.88033	5.06979	3.08103	4.10706	3.4009	2.61076	3.0861	2.7761	3.88657	3.31445	ANKRD50
770	ENSCHYG00000001839	18.7992	15.4741	16.0318	15.5819	21.7603	13.5673	20.4614	17.276	20.0661	9.56046	8.80529	12.966	8.13453	10.5194	8.25727	MYO19
771	ENSCHYG00000001851	33.1363	9.53303	31.2432	9.94517	31.7206	21.3051	12.7116	5.98684	6.98677	10.8864	14.2024	11.8974	9.6892	9.13299	9.52614	MVK
772	ENSCHYG00000001854	6.01446	4.49116	6.33055	7.50354	6.23081	6.5331	4.88124	5.69688	5.51481	4.14544	4.35153	3.12869	4.11133	3.57791	3.44797	SLC10A7
773	ENSCHYG00000001860	5.23838	7.91181	5.43578	3.44322	4.45352	2.43608	3.18386	2.725	4.95649	6.2096	5.1037	6.92364	3.6406	5.3844	4.45721	TAOK3
774	ENSCHYG00000001870	0.204545	1.4356	0.298978	0.461034	0.513761	0.335074	0.29648	0.114855	0.236268	0.1344	0.0277662	0.150126	0.152758	0.598885	0.195408	STAC2
775	ENSCHYG00000001883	15.8938	3.9098	15.6125	4.67722	8.33016	4.93957	3.81378	3.44332	4.13366	2.91479	2.62123	2.61743	4.03674	5.8065	5.52586	DDX55
776	ENSCHYG00000001903	4.90402	4.15384	4.68798	1.67007	3.12609	1.60032	1.50549	1.27046	1.42135	1.88441	1.40096	1.54892	1.38057	2.02222	1.757	FAT4
777	ENSCHYG00000001911	8.87746	22.9452	9.95263	5.77529	10.5764	6.34794	9.92964	4.47618	7.81027	7.93868	8.04821	8.71516	2.97666	5.34873	5.79095	GJC1
778	ENSCHYG00000001913	4.46875	4.29177	5.30323	4.45946	5.07333	4.68663	2.68601	2.54661	2.31754	2.78772	2.70088	3.14968	2.06029	2.45584	3.91336	PIGW
779	ENSCHYG00000001918	21.7349	17.8375	21.2296	16.8037	20.9379	20.9145	14.6955	14.4091	14.7587	13.4527	11.8211	15.69	13.4161	13.7148	12.4138	EIF4ENIF1
780	ENSCHYG00000001928	6.83293	19.0296	5.58949	3.39673	5.60911	4.32022	5.25609	5.2756	7.83328	6.49826	8.32347	12.5815	1.68819	4.63297	4.72399	HIGD1B
781	ENSCHYG00000001930	25.6967	13.5219	28.4555	19.352	32.3748	24.968	14.4352	15.3177	13.3756	10.2424	9.66314	10.6781	9.42401	8.1645	6.61855	EIF2B1
782	ENSCHYG00000001931	7.51046	5.95914	6.85243	12.9664	6.64063	11.9791	59.8933	72.2998	92.8309	73.3209	91.4083	55.8228	14.8824	12.2543	12.2406	TRPV4
783	ENSCHYG00000001934	18.7632	10.0161	19.3772	13.7601	13.4104	10.2948	11.8418	9.75071	11.5272	7.6936	4.63363	6.60311	3.76879	6.27543	3.53904	NA
784	ENSCHYG00000001940	19.6655	16.8567	23.7663	19.8912	21.9434	22.6049	13.5551	12.5429	16.6486	17.697	13.9569	15.1917	11.4254	12.5379	13.7499	GGNBP2
785	ENSCHYG00000001963	9.03152	25.017	12.7327	25.555	15.3075	30.4953	14.5219	14.1353	16.6713	12.6683	12.2516	12.8941	3.05398	4.70002	4.55777	HSPB8
786	ENSCHYG00000001975	20.0775	15.5089	21.1685	18.8276	26.1728	24.0492	17.1198	16.6598	17.3078	11.177	10.0342	13.3005	12.7338	15.1344	13.821	DHRS11
787	ENSCHYG00000001979	37.9486	15.2707	45.8492	25.3559	35.7068	34.7693	19.1948	19.2264	24.8169	16.2546	14.7222	13.8278	11.6407	11.8319	12.1034	DRG1
788	ENSCHYG00000001993	1.48428	0.554636	2.13764	4.16982	1.66886	2.50697	1.46645	1.5515	2.19679	0.976528	0.647853	0.655494	0.464508	0.751788	0.573251	INTU
789	ENSCHYG00000001998	41.2859	19.6927	40.2464	22.4605	38.6694	30.0043	20.8934	16.4334	16.8331	19.3182	15.5079	16.3914	14.4108	14.4682	16.97	EFTUD2
790	ENSCHYG00000002006	4.02101	2.8765	4.17015	1.69549	3.19978	1.73823	2.09887	1.63292	2.10903	2.14669	1.34509	3.54848	2.97231	2.73303	2.62952	MRM1
791	ENSCHYG00000002008	27.1455	26.4694	23.0971	16.5509	20.2202	22.5632	21.9826	19.5053	23.0179	22.1979	22.6338	22.6622	24.2997	21.4312	20.3882	GLTP
792	ENSCHYG00000002021	7.20128	8.32526	5.05244	2.24147	4.55108	2.59528	3.5663	2.97207	2.99452	6.6481	5.4938	7.66378	7.66754	7.64665	8.00326	PATZ1
793	ENSCHYG00000002040	10.0821	6.94665	11.1775	6.00836	10.937	7.42082	6.09828	5.96051	7.07617	7.84233	6.96816	7.72628	5.747	6.06129	5.95334	TCHP
794	ENSCHYG00000002045	11.2515	7.58727	11.5909	8.08026	9.66198	10.9897	5.80157	5.49549	6.70828	4.32833	4.18997	3.81255	4.61029	4.12924	4.6269	TCTN2
795	ENSCHYG00000002068	1.65699	0.830475	1.49983	1.26073	0.787628	1.25331	1.85912	1.47834	1.53725	1.59684	1.86941	1.28821	0.950687	0.751079	0.386948	FBXL20
796	ENSCHYG00000002073	9.61253	32.5895	6.99867	3.21196	8.15157	5.08384	5.95562	4.68106	5.64358	19.8974	22.7876	28.4486	9.39573	11.9607	9.80194	PIK3IP1
797	ENSCHYG00000002084	18.2199	7.53008	19.7854	8.76587	16.2953	12.3349	6.63296	6.38306	7.64744	6.03287	5.72133	6.03276	5.05636	5.95678	5.59695	AATF
798	ENSCHYG00000002138	0	0.039995	0.0164736	0.0907245	0.0684874	0.0923125	0.490078	0.0949276	0.111585	0.305474	0.458973	0.165437	0.0180362	0.19799	0.161504	TMEM233
799	ENSCHYG00000002140	10.7208	14.6754	9.86506	8.52195	8.30371	7.12655	9.66581	6.35034	10.6307	11.5565	9.10525	18.3754	11.1503	11.8291	11.6485	GIT2
800	ENSCHYG00000002141	41.7126	30.1985	37.2651	37.1393	42.1941	47.0955	40.4416	33.0532	32.5628	18.4464	17.351	24.0968	16.6733	21.7339	21.7523	LIMK2
801	ENSCHYG00000002146	0.453606	0.166473	0.430114	0.659132	0.326533	0.139723	0.440428	0.457982	0.506681	0.126098	0.130255	0.070426	0.389015	0.337134	0.24445	HSPA4L
802	ENSCHYG00000002156	19.9215	22.6423	19.9387	14.1688	20.0548	17.9008	15.5466	16.5857	14.0502	18.107	15.0527	15.26	16.3373	13.5279	14.6081	PRKAB1
803	ENSCHYG00000002200	8.35525	3.62762	7.47401	9.32721	6.50532	7.80556	11.3866	7.84988	8.41685	1.84645	1.94899	2.542	1.99535	2.30469	2.51164	CIT
804	ENSCHYG00000002210	10.7408	5.39653	11.7591	7.14772	8.00992	6.26968	6.07453	4.77099	5.45662	4.6021	4.17711	4.78942	2.89096	2.96957	2.7971	MED1
805	ENSCHYG00000002219	19.0243	71.0756	20.6016	4.38663	12.1004	5.03392	6.6626	3.01964	3.49881	7.34462	4.90139	5.60086	17.2939	31.7902	30.849	EDNRA
806	ENSCHYG00000002232	0.372331	0.436973	0.25824	0.181007	0.312322	0.175405	0.203702	0.10146	0.198774	0.474904	0.261631	0.235764	0.102813	0.117564	0.268517	CCDC103
807	ENSCHYG00000002235	21.726	3.71458	25.9902	5.27456	17.6452	7.08903	4.16251	2.14688	4.87898	4.25402	5.17622	3.31749	1.45759	1.53238	1.20129	PLK4
808	ENSCHYG00000002240	40.0884	17.8938	44.806	25.1814	40.3079	33.1186	16.9618	15.2655	19.9223	15.7534	10.2285	16.1302	9.86605	15.7942	13.7698	NA
809	ENSCHYG00000002247	15.2513	4.36205	15.2746	5.43922	10.7414	6.5563	5.82113	3.96385	4.48178	2.27158	2.05702	2.6741	2.33228	2.85278	2.33365	ACACA
810	ENSCHYG00000002251	9.35016	4.41079	9.72531	5.90368	6.06749	5.22297	6.13159	3.92586	6.0145	4.15848	3.58039	4.83148	1.99381	2.57416	2.21585	CDK12
811	ENSCHYG00000002252	11.8372	12.117	12.1016	9.18095	13.3479	10.9274	8.87793	8.98365	8.83492	7.80624	7.18195	10.7348	7.23317	7.45159	6.20449	RNF185
812	ENSCHYG00000002255	40.5934	33.9056	44.3194	38.1402	44.4619	49.3801	31.8836	32.1918	34.2987	35.1563	33.4662	40.4265	29.046	29.1635	33.2304	GRB2
813	ENSCHYG00000002271	24.2191	36.6486	27.2718	26.7246	24.3438	24.6417	17.1654	17.6156	21.2946	21.5886	17.8402	19.5628	18.5403	23.0258	23.1945	TMEM184C
814	ENSCHYG00000002278	9.15978	6.04728	10.4086	7.27234	7.59536	8.18312	6.70138	6.28882	6.68207	4.583	3.74398	4.68043	2.58535	2.78514	2.48765	ATP6V0A2
815	ENSCHYG00000002279	0.186068	3.63162	0.132963	0.128146	0.414586	0.06209	0.103009	0.0478867	0.11258	0.168107	0.115766	0.0834558	0.127379	0.13317	0.108629	GFAP
816	ENSCHYG00000002281	0.9202	0.0532154	0.591813	0.386284	0.546757	0.777902	0.543396	0.126306	0.259823	0.0369499	0.0305344	0	0	0.0219531	0	PLA2G3
817	ENSCHYG00000002291	5.2435	6.71364	5.78638	5.18555	6.58746	5.11361	3.77908	3.82434	3.30133	3.9507	2.94694	3.12421	2.65672	3.73895	4.84599	PRMT9
818	ENSCHYG00000002296	9.68334	8.13347	11.0378	5.65584	9.79808	7.11157	5.38575	4.93155	5.87125	6.4736	7.8257	7.07952	6.05442	5.78023	5.55763	SLC25A19
819	ENSCHYG00000002306	0.0363016	0.03149	0.0389114	0	0.129416	0.0363411	0.0482328	0.448446	0.197677	0.721543	1.24673	2.78424	0.0426024	0.0779437	0.25432	NA
820	ENSCHYG00000002323	6.92078	8.77218	6.70698	4.85033	7.42155	6.45376	3.44304	3.31829	3.7285	17.9302	12.4812	27.1718	15.4096	13.35	12.8685	ARHGAP10
821	ENSCHYG00000002339	1.64838	1.63043	1.87462	1.00867	1.61246	1.04645	0.868047	0.962276	0.985181	1.9433	2.10117	3.11062	1.91089	2.10413	1.74278	ACAD10
822	ENSCHYG00000002340	5.34658	5.87062	4.11724	3.40536	5.19153	3.42271	3.608	2.69407	2.32404	5.16098	3.44553	6.28546	4.04545	3.59496	2.90783	NA
823	ENSCHYG00000002344	8.67319	3.94989	7.17176	2.52341	7.5506	3.41103	5.24745	2.22417	3.28917	3.6941	5.04158	4.02212	1.7449	1.46318	1.32917	KIF18B
824	ENSCHYG00000002355	4.69243	3.51688	4.74811	2.39331	3.11153	4.47205	2.84302	2.95633	3.61138	2.5776	2.01795	2.87918	1.80626	1.57173	1.57795	C12orf76
825	ENSCHYG00000002360	14.1272	22.5189	12.7797	14.2091	11.9694	11.5752	15.3331	13.3042	18.0887	14.7146	14.9141	24.3668	22.4664	22.7736	26.634	STARD3
826	ENSCHYG00000002361	18.7919	33.0149	18.6131	16.0704	23.3677	21.5376	15.7324	15.6313	18.0864	22.494	18.1148	28.131	20.5337	21.3659	23.7472	MIF4GD
827	ENSCHYG00000002385	0.852391	2.42949	0.69613	0.622989	0.289409	0.690781	2.1033	0.814813	0.957794	1.10016	2.06071	1.58389	0.571622	0.697212	0.497636	C1QL1
828	ENSCHYG00000002398	12.2084	9.70772	10.6768	7.93314	11.4924	8.83467	8.45627	8.32989	7.12898	7.13954	7.63102	9.00954	9.66267	9.72823	9.65517	DCAKD
829	ENSCHYG00000002408	12.5032	6.99988	12.1981	7.36345	12.4345	9.08431	6.55866	6.89213	8.0479	5.76832	6.62052	7.27846	7.11121	5.39456	7.40307	C12orf43
830	ENSCHYG00000002419	6.24354	12.9984	4.14929	3.39083	5.45331	5.50029	5.80692	6.17029	4.07984	4.06141	3.54269	6.88892	7.03413	4.96007	5.46758	TCAP
831	ENSCHYG00000002429	34.476	15.5677	35.6609	22.1795	35.6377	29.1027	21.1257	19.2852	23.2408	15.74	13.1638	20.4765	19.8297	15.4921	18.2894	MRPS7
832	ENSCHYG00000002431	41.3552	28.0663	42.1844	27.8855	36.4125	35.0989	27.5128	20.4841	29.8446	24.1293	18.9735	24.8153	18.8126	17.9357	23.4396	NMT1
833	ENSCHYG00000002473	2.83426	10.1255	2.33848	3.69847	3.44009	3.58401	4.43472	5.41313	4.29842	6.33429	5.81918	9.30843	12.7577	13.7324	14.9574	PLCD3
834	ENSCHYG00000002480	8.8138	10.6077	5.98503	4.24954	6.16913	4.11142	4.35317	3.20655	2.68034	5.58662	4.68553	8.25825	9.20634	9.70982	8.80949	PGAP3
835	ENSCHYG00000002497	24.7763	22.4572	20.6993	15.9391	20.8173	15.2237	20.0779	16.2867	18.3092	17.3603	15.9496	24.2812	20.0071	21.1638	19.6483	GGA3
836	ENSCHYG00000002516	8.96119	13.3204	7.11514	4.33647	7.02043	4.00923	4.55679	3.79253	4.98014	5.11758	5.55059	7.53248	8.90662	9.5966	9.02945	ACBD4
837	ENSCHYG00000002518	12.7354	21.9151	12.6798	8.86262	12.9654	10.132	11.04	10.912	11.9341	15.9962	16.968	19.4351	16.647	17.8127	18.5877	SPPL3
838	ENSCHYG00000002527	50.2719	73.3767	42.0773	97.626	78.3245	119.161	135.777	133.161	133.543	46.9065	37.0604	61.6808	109.376	109.571	122.425	SELENOM
839	ENSCHYG00000002537	1.71766	1.64792	1.54419	0.635484	0.903008	0.75279	1.45136	0.818933	1.14942	0.643628	0.720988	1.05444	1.20762	1.26616	1.67748	DCLK2
840	ENSCHYG00000002549	18.0959	17.4849	16.9348	15.2569	18.5578	19.7917	15.0592	14.6842	14.7673	15.6703	14.5842	25.4758	24.285	20.9249	23.6105	ACADS
841	ENSCHYG00000002569	42.7426	65.0131	41.6289	27.146	39.9337	30.6163	37.5994	31.863	34.1101	43.2774	45.2267	56.4225	41.0805	42.0101	42.9806	HEXIM1
842	ENSCHYG00000002571	3.33066	3.72625	2.96953	2.20503	2.52459	1.96317	1.69569	2.11492	2.65554	3.48724	3.02119	3.09945	2.77631	3.07439	2.39879	MFSD8
843	ENSCHYG00000002573	37.1615	30.3397	38.2459	24.4764	33.749	22.2364	30.7308	19.382	22.5271	21.5335	20.1111	24.1952	15.4751	16.9573	15.6849	UNC119B
844	ENSCHYG00000002582	0.714062	1.29514	0.487071	0.0766409	0.231423	1.10475	0.517501	0.701676	0.706975	0.234594	0.581586	0.873474	0.838001	0.975656	0.56847	HEXIM2
845	ENSCHYG00000002585	9.84715	12.7116	7.60335	7.38776	8.46955	8.20872	9.16342	8.77031	9.19358	8.37459	9.50883	10.7191	12.0613	14.3065	12.7251	ERBB2
846	ENSCHYG00000002588	48.3039	57.1333	44.727	57.4567	59.7443	61.3644	68.2097	75.6904	74.9099	44.2469	43.1113	74.5475	31.7223	43.2085	48.3862	SMTN
847	ENSCHYG00000002591	28.8135	14.4121	27.5206	12.0559	12.6629	9.44735	19.0445	11.5998	20.8898	6.95702	5.81158	10.9245	3.04503	4.7399	3.88474	MLEC
848	ENSCHYG00000002614	0.718617	2.49347	1.07839	0.282809	0.426982	0.0479599	0.381922	0.295911	0.347837	0.432833	0	0.257853	0.281115	1.08007	0.419537	NA
849	ENSCHYG00000002636	0.699816	4.15835	0.500085	0.454427	0.810831	0.467051	1.64269	1.09865	0.740986	10.7063	7.47153	14.7212	5.06457	4.11959	4.02433	FMNL1
850	ENSCHYG00000002653	8.13004	6.23095	7.75689	4.53562	5.31901	4.43614	4.20215	3.5869	4.54066	6.10221	4.0555	6.37138	4.69718	4.66136	5.22628	BRAP
851	ENSCHYG00000002661	32.8081	18.1521	31.1091	13.0357	22.9613	24.2118	15.3687	13.3148	16.2239	26.0311	19.6271	28.157	19.1279	20.6587	27.2573	POP5
852	ENSCHYG00000002671	46.5533	23.8305	45.0172	22.6107	44.0802	28.316	22.5429	20.7799	21.6419	19.6124	19.0876	20.5154	19.9113	20.7346	19.7427	NUP85
853	ENSCHYG00000002682	0.753267	7.02431	0.660617	2.1627	2.21242	1.66242	2.79781	1.77119	2.57919	2.84595	2.53076	4.33072	3.93786	4.00662	6.0268	SPATA20
854	ENSCHYG00000002696	11.7151	8.27168	9.78307	3.85992	3.8851	2.45467	7.23979	3.15526	8.15967	2.95376	2.4409	4.21584	0.799333	1.0237	2.86302	NA
855	ENSCHYG00000002706	1.1107	2.11263	1.25876	1.11327	1.18069	0.886051	0.906973	0.571703	0.472517	1.32753	1.17477	1.2143	1.06587	0.912932	1.00306	LRBA
856	ENSCHYG00000002709	111.059	107.321	121.515	109.08	116.293	126.384	96.7142	93.4674	106.689	100.639	90.0183	104.627	80.5846	79.8107	78.5196	RNF10
857	ENSCHYG00000002716	33.6522	19.9756	31.2059	17.6856	24.3835	20.4737	17.5884	15.6103	19.0844	14.099	14.7653	21.7906	18.098	22.2192	21.1006	NA
858	ENSCHYG00000002733	327.792	232.722	367.1	196.845	316.015	250.7	191.683	146.737	211.338	220.097	204.097	191.28	126.051	149.624	170.971	SUMO2
859	ENSCHYG00000002742	2.5274	1.89551	2.08826	1.39873	1.9006	1.97668	1.67904	2.27659	2.43715	2.52129	2.39801	2.30262	3.39863	3.19379	3.96548	CCDC92
860	ENSCHYG00000002753	2.0363	2.40168	1.8955	0.337423	0.875595	0.303989	0.783192	0.827473	0.907831	2.74347	3.06729	3.65332	2.72514	5.13922	4.12958	MYCBPAP
861	ENSCHYG00000002758	43.8933	26.8183	40.7757	29.2908	34.6979	39.7379	36.1751	36.738	47.3415	24.1386	23.9369	43.1406	36.5808	46.8488	45.4573	MIEN1
862	ENSCHYG00000002761	36.4432	23.5161	40.2402	35.2475	32.9696	27.3449	22.7059	18.3342	24.1676	23.0664	14.3473	18.9314	13.6118	19.3777	14.9052	ZNF664
863	ENSCHYG00000002774	102.614	42.219	115.05	42.8232	102.589	62.9878	42.2913	34.1483	37.2854	44.8079	39.3768	51.4201	41.5894	37.8465	44.4039	NA
864	ENSCHYG00000002780	5.65499	14.7644	5.82383	7.7238	4.89181	7.10417	11.4177	13.6121	12.3779	16.1288	15.4808	12.5328	10.9958	17.201	19.129	RFLNA
865	ENSCHYG00000002792	20.4928	14.4513	20.8936	18.9571	21.38	19.8996	13.9023	14.7239	15.579	15.4216	13.5719	17.0799	11.2043	12.1907	11.8232	ATXN2
866	ENSCHYG00000002797	0.245201	0.1418	0.150188	0.84091	0.50992	1.08707	0.853261	2.30785	2.56447	1.60347	2.0922	1.19405	0.589222	1.07802	0.961158	OSBP2
867	ENSCHYG00000002823	29.7174	40.3181	21.2458	17.1093	19.5198	12.5247	23.4306	19.766	20.0538	20.2748	17.8095	26.9399	15.8317	18.8303	16.3588	NCOR2
868	ENSCHYG00000002831	18.9579	14.5129	19.4385	16.694	17.9753	15.2943	14.7337	13.7211	12.2175	16.1436	13.5937	18.7654	15.2869	14.712	15.6901	COQ5
869	ENSCHYG00000002833	2.09445	6.64413	2.4147	1.30828	2.44189	1.27998	1.56938	1.31624	1.83454	3.45449	3.60019	5.83307	3.94419	4.34014	3.43369	MAP3K14
870	ENSCHYG00000002842	1.50791	1.13926	1.4599	0.746575	1.99422	0.827816	1.48647	1.35201	0.79463	0.703148	0.581062	0.654515	0.742104	1.09662	1.02232	NA
871	ENSCHYG00000002843	34.1455	11.657	32.807	14.3412	38.7864	23.4108	18.5539	17.2063	20.2256	14.431	15.4958	14.4142	9.82159	10.0114	13.5689	NA
872	ENSCHYG00000002850	13.8165	10.0741	15.2146	10.59	12.3141	11.5	6.9834	7.24127	7.94068	8.64413	6.86129	7.70747	7.20239	6.92648	8.21324	TADA2A
873	ENSCHYG00000002853	6.94519	3.3837	9.79002	2.80814	5.00284	4.95264	2.90741	1.76294	4.48998	2.40676	3.69364	1.66422	2.45636	2.24703	0.999786	DUSP18
874	ENSCHYG00000002859	10.1946	10.9764	17.462	10.4031	16.7109	21.3344	9.9377	13.0525	13.0183	9.25679	8.94997	11.3738	7.45497	6.98466	7.17795	SLC35E4
875	ENSCHYG00000002861	337.225	250.421	383.481	254.986	365.359	381.364	310.326	328.947	483.516	221.935	200.127	250.811	169.165	184.074	220.625	NA
876	ENSCHYG00000002867	3.56656	5.80092	5.25658	5.5267	7.35079	12.9428	12.1431	9.63789	9.30607	7.65291	3.9942	10.7979	0.784799	2.15376	3.1233	NA
877	ENSCHYG00000002868	22.695	24.8357	21.1454	26.1762	28.0067	26.5645	27.6026	30.1925	24.3998	24.6051	20.8543	35.9405	45.2779	32.0485	41.2776	NA
878	ENSCHYG00000002873	17.4579	25.3138	18.2041	10.1333	16.6337	12.87	17.4696	21.6566	21.5455	30.8855	37.6844	38.6763	16.6304	16.6248	19.8299	RSAD1
879	ENSCHYG00000002881	155.545	85.6648	172.616	98.8541	150.841	135.769	95.9463	91.2711	109.33	83.72	77.6835	87.281	76.7453	78.5189	77.5546	SRSF9
880	ENSCHYG00000002886	5.55249	48.5225	4.01524	4.83036	5.99053	4.58778	11.5074	6.25614	10.3196	18.0738	18.1291	32.7806	29.3542	30.2894	33.3855	TCN2
881	ENSCHYG00000002888	12.26	18.5128	17.1325	26.6978	20.3968	32.6381	26.7872	31.6929	24.7263	18.7071	19.5272	23.7064	6.92755	7.21465	9.38436	DUSP14
882	ENSCHYG00000002899	9.40863	9.27612	8.81885	10.0072	12.726	13.1117	11.7024	9.82435	11.0217	9.8485	10.7998	13.9706	11.1146	12.4145	13.3208	SLC16A5
883	ENSCHYG00000002908	143.028	106.275	159.907	144.107	159.775	178.514	123.511	113.803	133.497	99.0528	93.1427	138.986	126.347	109.34	122.225	NA
884	ENSCHYG00000002911	558.854	359.791	613.64	375.847	535.66	547.276	282.688	217.892	314.877	278.955	233.7	285.185	257.852	267.12	309.856	RPS3A
885	ENSCHYG00000002917	10.6653	9.64742	10.0667	9.04547	10.7424	10.4961	13.0466	12.9462	14.4415	24.201	30.6586	14.645	4.31716	6.46983	6.2931	SCARB1
886	ENSCHYG00000002921	3.18602	13.194	2.10518	3.23338	3.12158	2.54504	8.78528	4.70073	7.36747	8.18198	9.18892	16.5168	10.167	13.1661	12.8419	ARHGAP27
887	ENSCHYG00000002930	8.42878	2.92463	11.7452	6.96594	17.2781	7.59414	8.95924	2.60309	15.2994	7.61515	7.55153	0	5.93504	3.61951	1.47625	SNORD73
888	ENSCHYG00000002936	35.2104	36.7696	34.2337	33.0701	33.0713	35.9943	98.1243	95.0096	129.094	255.879	296.416	180.644	111.94	119.774	107.248	ACSF2
889	ENSCHYG00000002938	91.4	38.414	91.0935	67.0903	97.8178	87.7182	57.9375	61.0161	58.9342	29.2684	26.1389	31.2757	36.3419	34.2586	32.4827	PES1
890	ENSCHYG00000002939	16.4178	6.10358	21.7881	22.1526	14.6325	28.1754	6.23252	8.45062	21.2861	8.476	5.83693	2.10393	11.0099	13.4289	4.10782	SNORD73
891	ENSCHYG00000002940	10.0642	8.84664	12.7056	7.81585	8.57114	9.67214	5.40823	5.94006	7.8755	6.38511	7.34699	7.0419	7.03413	5.47428	6.81571	NA
892	ENSCHYG00000002942	7.70257	7.53243	8.48061	5.32668	5.20992	4.80461	4.17012	3.97816	4.01159	4.48971	2.53854	5.34935	3.34569	4.75933	3.91662	SYNRG
893	ENSCHYG00000002952	20.7679	15.5225	18.4807	16.3462	22.9331	17.1946	11.5407	11.5973	11.2615	15.931	13.1649	16.1692	10.2702	11.7787	9.49373	NA
894	ENSCHYG00000002954	0.307316	0.0177722	0.263528	0.0483772	0.200858	0.10255	0.136107	0.063273	0.037188	1.03656	0.887179	1.02	1.51476	1.2757	1.04061	MSI1
895	ENSCHYG00000002965	189.013	109.809	224.509	164.72	205.385	221.718	117.024	118.937	154.193	110.412	100.272	132.637	93.0028	89.0325	94.358	NA
896	ENSCHYG00000002970	43.0218	27.6343	44.0334	32.9547	44.5629	47.26	38.7797	31.5768	46.4798	30.2619	21.3833	34.6191	27.4877	23.1258	28.6946	MRPL58
897	ENSCHYG00000002979	19.3693	17.7266	16.8165	9.59557	11.2365	6.35229	6.52788	6.37794	6.62044	7.16233	4.97374	7.19358	1.34862	3.75472	3.00445	NA
898	ENSCHYG00000002992	45.0017	28.3905	41.3294	45.5651	49.4333	52.3718	48.1995	42.3762	35.6835	28.0646	27.3004	32.9802	26.2576	30.4719	32.4021	CDR2L
899	ENSCHYG00000003002	1.13977	0.871616	0.884134	0.212472	0.441084	0.405359	0.398521	0.532631	0.326659	1.05685	0.425478	1.00898	1.0912	0.563504	0.709189	SIRT4
900	ENSCHYG00000003005	354.276	434.702	443.075	344.727	383.289	435.451	315.707	281.63	324.444	403.047	306.856	265.571	208.512	285.194	320.931	NA
901	ENSCHYG00000003008	0.0162777	0.310643	0	0	0	0	0.0865105	0.0754064	0.0295462	0.264715	0.923623	0.328541	0	0	0	GAL3ST1
902	ENSCHYG00000003023	10.5276	11.0058	8.92773	6.52003	10.4087	6.05929	6.40959	6.21097	7.51214	5.0478	4.75071	7.44826	7.81663	11.7046	9.42306	DHX37
903	ENSCHYG00000003028	1.63562	13.0126	1.03523	0.882776	0.957953	0.623769	1.55228	1.13054	1.52685	1.71698	1.02344	2.87157	3.10777	5.45174	4.44707	HID1
904	ENSCHYG00000003039	0.968922	1.15324	1.71486	4.28315	1.64679	2.36854	2.12567	2.29646	3.06755	1.54721	0.67293	1.94047	0.687546	1.23372	1.38128	ABHD18
905	ENSCHYG00000003049	10.3727	30.1432	8.38619	9.69148	13.1299	10.8735	22.85	23.2145	29.8753	29.1576	27.7458	35.1239	20.3047	18.7754	17.2924	PXN
906	ENSCHYG00000003060	0.242911	1.8496	0.154296	0.106219	0.272624	0.207149	0.669403	0.375095	0.783851	0.942877	0.698563	2.1306	0.147815	0.395997	0.488471	SEC14L4
907	ENSCHYG00000003066	3.26634	5.45216	2.70545	12.7962	4.58727	9.46288	136.641	130.833	190.532	1565.22	1920.19	1186.21	461.329	614.878	620.013	CHAD
908	ENSCHYG00000003067	4.91463	10.7087	3.9595	5.42644	3.9261	3.30478	7.03764	5.35985	6.10771	9.93536	7.9884	25.5807	42.5286	26.073	23.1459	PLEKHM1
909	ENSCHYG00000003075	304.044	96.9923	294.636	295.83	336.599	334.747	307.085	316.011	276.206	180.978	205.966	123.892	105.581	94.1937	80.5284	LRRC59
910	ENSCHYG00000003086	25.1025	9.92168	28.5575	26.8128	29.2586	26.7812	19.2153	20.8884	20.2619	22.2074	23.3602	13.3555	9.64772	9.77009	9.67912	EME1
911	ENSCHYG00000003090	12.5203	6.35899	13.0462	6.04465	9.08465	6.96585	5.1019	4.31228	5.61813	5.13021	5.76844	6.01228	4.20591	4.7469	5.54325	DDX52
912	ENSCHYG00000003106	115.658	59.0222	116.002	91.3394	115.249	107.117	105.151	96.1537	132.569	104.895	96.7922	87.3717	61.223	54.9331	76.9835	MRPL27
913	ENSCHYG00000003110	22.545	4.24913	22.6088	13.5733	24.5417	19.7232	12.2981	8.6377	8.52664	4.97003	5.88375	4.53271	5.29524	4.87716	4.68204	AACS
914	ENSCHYG00000003115	0.406444	1.7041	0.484071	0.239932	0.362246	0.158233	0.390021	0.418412	0.368876	1.02003	0.370886	0.972266	1.21897	1.01813	1.14689	USH1G
915	ENSCHYG00000003120	9.95022	20.0196	8.72151	6.67925	7.59284	4.68069	11.3193	6.32065	9.48354	11.395	10.5594	20.4637	6.81499	9.18163	7.19818	SH2B3
916	ENSCHYG00000003124	1.88432	0.304105	2.34859	0.362161	1.64036	0.833512	1.10626	0.406006	1.11359	0.554279	0.719778	0.648613	0.20571	0.329314	0.460503	RDM1
917	ENSCHYG00000003132	14.8843	14.3654	12.9861	9.67912	12.1941	10.8699	11.5221	12.0686	10.8465	14.9783	14.5539	17.9442	16.8049	15.3337	16.4965	XYLT2
918	ENSCHYG00000003135	1.83737	1.9923	1.90792	1.49138	2.02138	1.40827	2.02167	2.17224	2.13654	1.86752	2.31489	4.09478	2.99858	5.76348	5.73214	FADS6
919	ENSCHYG00000003137	9.40369	6.55889	7.96845	9.60205	13.6476	9.22309	7.17584	10.4001	8.99582	67.6233	45.4456	254.691	222.06	125.852	132.316	PHETA1
920	ENSCHYG00000003150	1741.72	1366	1779.65	1002.93	1698.84	1594.05	1064.62	812.505	979.524	1082.21	999.032	1434.51	1087.6	1134.28	1344.76	NA
921	ENSCHYG00000003154	3.82521	1.15948	4.23999	6.24826	4.24219	5.64614	3.32091	4.36296	3.62944	1.61017	1.3955	1.54998	1.41561	1.6333	1.04681	LARP1B
922	ENSCHYG00000003160	0.213359	0.586083	0.152465	0.503799	0.507086	0.569575	0.850449	1.15312	0.839096	0.57829	0.584078	0.478482	0.208659	0.687158	0.560526	PRSS48
923	ENSCHYG00000003173	3.27698	10.2335	5.99839	37.9751	9.66056	30.1305	19.3587	26.391	27.4531	1.82194	1.43032	1.96728	3.25411	3.89689	3.17876	TMEM92
924	ENSCHYG00000003174	0.184425	0.0266633	0.312998	0.0181449	0.21916	0.123083	0.347139	0.118659	0.167378	0.166622	0.137692	0.330875	1.08217	0.80846	1.13053	TMEM132B
925	ENSCHYG00000003187	24.0487	12.5358	24.7134	16.9315	24.7765	22.087	7.76834	13.4573	12.8152	12.9567	14.1662	13.5078	9.96861	12.672	14.8772	NA
926	ENSCHYG00000003189	9.92967	5.31473	8.85703	3.40892	9.14279	5.42848	6.64341	4.09607	6.17834	5.59903	5.50318	6.5384	4.24252	4.83861	5.05701	FDXR
927	ENSCHYG00000003200	0.0461983	0.120225	0.0660261	0.0181812	0.0960739	0.0308323	0.225068	0.285352	0.223616	0.918253	1.56363	1.01533	1.24699	0.661286	0.647307	FHIP1A
928	ENSCHYG00000003201	0.636101	4.34234	0.60772	0.146936	0.0492983	0.138433	0.238852	0.234885	0.150601	0.124935	0.103242	0.334925	0.632909	0.861037	1.11409	TMEM132C
929	ENSCHYG00000003205	22.4385	11.5989	21.4858	21.5245	21.4207	22.1724	17.3804	15.7936	18.565	13.85	9.82049	10.8667	10.3289	9.88997	8.17329	GOSR2
930	ENSCHYG00000003214	14.2548	20.3499	13.9699	13.4878	16.5887	16.3904	12.9603	11.792	12.7893	15.1234	15.4471	18.2218	14.3391	13.8167	15.7288	SLC15A4
931	ENSCHYG00000003222	24.9239	16.8615	23.8991	18.077	21.3861	18.7786	18.9969	15.7339	20.2353	11.3933	11.445	15.7845	12.727	15.7208	13.9769	GCN1
932	ENSCHYG00000003224	9.13971	2.28369	9.53057	2.69768	10.8906	4.87318	2.77192	1.38065	3.06551	2.51314	3.33769	3.20821	2.73981	2.55965	1.91396	MTFP1
933	ENSCHYG00000003228	38.5361	25.0159	43.9737	42.6348	41.4251	49.0209	37.3417	44.1864	45.1653	42.4251	43.776	42.4096	37.1382	39.3159	40.1721	ORMDL3
934	ENSCHYG00000003235	5.68649	4.51051	4.81457	4.10136	4.83148	3.94278	3.32205	3.48502	3.09251	5.9172	3.63432	7.6218	5.2453	4.15694	4.84412	GATB
935	ENSCHYG00000003240	18.5497	10.3172	17.6318	12.8988	15.1103	15.1563	9.58673	8.40361	11.1904	10.4005	9.08348	10.2042	8.59569	8.87352	9.12548	HEATR6
936	ENSCHYG00000003243	17707.5	24783.7	15842.8	29079.3	18093.4	20302.4	35025.5	39874.9	29286.6	22856.4	23601.6	21521	59001.6	50463.1	47701.3	COL1A1
937	ENSCHYG00000003246	0.032289	0.59753	0.0346103	0	0.0191852	0.0646482	0.128704	0	0	0.563995	0.546426	0.30413	0.0505245	0.0924376	0.188507	WNT9B
938	ENSCHYG00000003267	0.0824047	0.187641	0.0110411	0.0364838	0.100985	0.0309353	0.0410582	0.0318117	0.0560909	0.0558377	0.0153809	0.0693008	0.435184	0.221165	0.487102	GRIN2C
939	ENSCHYG00000003274	0.739243	0.338442	0.814399	0.654584	0.512443	1.37731	0.600239	0.348796	0.596367	1.5584	1.10384	1.13286	0.337381	0.48499	0.467544	SEC14L2
940	ENSCHYG00000003278	0	0.0560408	0.0923311	0.0508492	0.0383857	0.086232	0	0.0332531	0.0781765	0.0778235	0.2894	0.202834	0.0505446	0.739796	0.565747	GSDMA
941	ENSCHYG00000003284	97.4746	65.2072	104.397	60.0143	95.0894	71.6176	60.011	51.0144	51.9274	56.235	47.7817	44.346	39.5201	41.6351	38.5746	NA
942	ENSCHYG00000003296	9.4996	2.35442	13.0918	5.20725	1.51189	3.05676	3.60624	2.61946	3.07912	2.45217	4.55942	4.56514	24.6858	17.1187	30.8991	NA
943	ENSCHYG00000003299	9.70424	11.9903	7.34252	12.42	9.77552	13.0823	14.3565	17.535	12.7668	9.39375	10.1981	11.4941	15.9823	12.1909	13.8899	TMEM104
944	ENSCHYG00000003320	1.37263	5.54861	1.82442	4.05144	1.83504	4.56207	3.79343	4.19674	3.43827	18.1058	12.5026	18.3588	10.8573	12.4666	13.7513	HVCN1
945	ENSCHYG00000003325	10.0435	13.5129	9.34744	6.51186	8.8849	7.96518	8.34339	7.50985	10.0453	11.8854	11.4077	15.1189	14.7389	16.9035	17.0357	NAT9
946	ENSCHYG00000003330	7.06046	4.67215	6.98475	5.074	6.30512	4.91697	4.33826	3.57673	4.45764	4.23581	3.33367	4.28079	2.30893	3.64011	3.15258	FBXW7
947	ENSCHYG00000003331	9.09367	7.57226	9.86631	14.8326	8.75431	12.2755	11.03	10.2992	10.4674	8.12999	6.26892	6.5018	7.846	7.8917	7.07558	NSF
948	ENSCHYG00000003337	0.803292	13.9364	0.231819	0.182384	0.853621	0.309294	0.369453	0.190834	0.224321	0.111654	0.830409	0.374153	0.435101	1.29357	0.75757	FZD10
949	ENSCHYG00000003341	21.9682	36.066	21.9341	26.1767	23.9665	30.178	29.4587	29.6509	28.7988	21.0238	22.4762	38.4277	35.9504	41.9274	40.6847	RNF215
950	ENSCHYG00000003351	21.8229	22.8121	25.0125	22.6046	23.9116	26.8378	16.9954	19.0578	17.6917	16.8364	15.7438	15.452	13.8364	15.4652	17.6076	PGRMC2
951	ENSCHYG00000003352	84.0239	44.6557	85.1172	64.184	86.0124	79.2321	61.3253	59.9331	65.2139	44.5907	39.4329	46.7555	40.9942	42.5402	39.3168	PSMD3
952	ENSCHYG00000003364	3.97113	7.1944	4.70866	1.90858	3.47666	2.42749	3.31521	2.38772	4.27386	3.61955	3.25347	6.28918	11.1355	10.3374	11.4484	NHERF1
953	ENSCHYG00000003365	5.57722	2.96104	5.17842	2.57661	3.27503	3.36117	3.81666	3.22596	3.89362	1.78635	2.22821	3.53893	2.67063	2.68334	3.26694	CCDC157
954	ENSCHYG00000003379	1.70619	2.18548	2.01686	1.20487	1.12272	1.26108	0.614409	0.44321	0.926194	2.04571	1.59528	2.38162	0.523973	0.855929	1.2009	JADE1
955	ENSCHYG00000003383	9.78806	10.6504	11.1982	10.7781	9.55036	13.5618	9.14572	10.8929	10.6777	22.2735	17.2763	19.9693	15.6692	17.3474	16.9294	TCTN1
956	ENSCHYG00000003416	0.241024	1.00618	0.306793	0.284562	0.29537	0.180964	0.300226	0.302398	0.492178	1.11601	0.967226	1.27699	0.441966	0.485162	0.554056	TMEM154
957	ENSCHYG00000003422	24.0094	23.3348	25.6915	21.7863	25.1629	24.3844	19.1512	18.6481	22.6275	20.9693	19.7777	17.0774	11.3332	12.6126	13.0713	NA
958	ENSCHYG00000003423	43.8084	30.3992	41.2177	18.6131	39.906	29.5119	22.3005	20.8953	17.4257	22.4214	20.5177	26.0992	26.7944	27.7642	24.7981	SF3A1
959	ENSCHYG00000003429	3.25898	2.65907	4.62772	3.42101	4.20446	3.17854	3.51553	4.28503	5.29466	7.25312	6.88031	3.18686	1.52985	1.96759	1.81974	RIMBP2
960	ENSCHYG00000003432	0.252666	1.53423	0.496523	0.447461	0.22519	0.337254	0.167855	0.130053	0.53506	0.913105	0.188641	0.453306	0.395361	0.858963	0.958811	RAB37
961	ENSCHYG00000003433	1.3462	7.0066	1.95833	1.92996	0.942708	1.34766	2.81074	3.26662	4.538	18.765	16.3684	12.4211	0.338541	1.34199	0.842066	NA
962	ENSCHYG00000003438	5.64122	7.08538	4.976	2.98324	3.4566	2.6472	6.2461	2.90367	2.98655	3.39778	1.57941	5.693	1.4482	2.39724	2.1613	PPTC7
963	ENSCHYG00000003441	20.2536	21.7949	20.6003	15.169	21.6773	20.3471	13.799	12.6478	14.3165	17.7988	15.2146	19.1609	15.7692	14.4062	13.6578	RAB35
964	ENSCHYG00000003452	14.5177	14.525	12.9201	9.13676	13.6005	10.1546	10.5979	9.10772	10.9215	8.49388	9.48687	11.9312	10.1854	11.4634	10.7462	MED24
965	ENSCHYG00000003454	4.09161	2.4898	5.23674	2.66771	4.40867	3.4032	1.59576	1.25734	1.55188	2.64835	2.3709	2.02692	1.43337	2.05424	1.8896	SCLT1
966	ENSCHYG00000003469	16.2885	28.6928	15.3441	23.0211	27.1114	25.1837	22.0966	28.5248	24.6462	24.1545	22.2789	43.6931	29.2139	26.1593	26.27	TBC1D10A
967	ENSCHYG00000003479	17.1763	18.434	17.7834	16.3614	16.0695	16.7797	12.6426	14.2034	14.7472	16.9731	12.7145	12.0484	10.1933	10.6866	11.4521	ARFIP1
968	ENSCHYG00000003482	7.6488	10.8255	5.60963	12.9912	11.9597	18.1353	8.55808	9.73893	11.2043	9.6989	8.81638	9.3892	6.92914	7.92331	11.7512	NA
969	ENSCHYG00000003497	8.83471	25.1668	7.42341	12.6405	13.7461	13.5288	14.5238	14.2204	12.9105	22.7958	19.2291	44.176	23.9434	17.442	18.555	CASTOR1
970	ENSCHYG00000003503	75.7718	69.2319	86.4758	73.5655	83.9867	85.5766	55.1928	53.4539	71.2117	64.4614	54.992	62.623	50.3297	59.9768	64.8391	NA
971	ENSCHYG00000003517	0.77201	0.948717	1.27575	0.379777	0.860074	0.644041	0.128218	0.298028	0.408713	0.755612	0.48032	0.476114	1.01926	0.483465	0.676063	FAM216A
972	ENSCHYG00000003519	0.0237117	0.329101	0	0.363935	0.232466	0.451012	0.787626	0.439379	0.903841	0.985451	0.778942	2.04197	0.3061	0.916412	0.498355	CRHR1
973	ENSCHYG00000003520	1.42946	0.538583	1.40841	1.46607	1.60861	0.578189	2.24461	1.87289	2.54225	0.965347	0.53901	1.04915	0.796423	1.67412	1.44147	FHDC1
974	ENSCHYG00000003522	0.148811	0.129087	0.15951	0.175693	0	0.0744866	1.08747	0.68937	0.270113	2.2856	1.33324	11.2132	7.07294	4.31346	5.99458	NA
975	ENSCHYG00000003523	10.6067	46.2807	11.2473	47.0006	22.8016	40.2173	19.4457	22.5997	17.9719	38.3315	37.182	51.2081	30.2111	24.0445	25.0352	ALDH2
976	ENSCHYG00000003529	9.98966	5.97748	11.4945	5.15093	10.0662	5.22476	4.33403	4.1555	5.40278	6.18882	5.47957	4.82807	4.64157	5.12148	4.92752	GPN3
977	ENSCHYG00000003542	0.935834	4.23292	1.00311	0.315681	0.65534	0.200754	0.355261	0.309661	0.485334	1.93257	1.19776	1.34918	0.62758	0.645861	0.936603	NA
978	ENSCHYG00000003543	0.386205	2.60448	0.413971	0.264756	0.266484	0.187077	0.281399	0.307802	0.158294	2.63382	1.3952	7.86205	7.26643	3.11629	4.03667	LIF
979	ENSCHYG00000003546	2.47782	3.851	2.37929	1.4627	1.7943	2.2738	1.0974	0.478271	1.12439	3.73106	2.08119	5.34842	3.87718	3.87928	2.62193	C4orf33
980	ENSCHYG00000003559	0.29886	2.11101	0.2517	0.226829	0.171232	0.235074	0.907624	0.560381	0.542471	0.887179	1.11565	2.01068	1.42798	1.32921	0.822539	NA
981	ENSCHYG00000003560	76.9691	68.2106	93.785	98.0001	91.7416	117.148	64.7328	72.3637	86.6775	87.0553	71.0155	98.8811	73.8432	63.5206	73.0626	NA
982	ENSCHYG00000003564	8.45636	3.97004	9.71176	3.20912	6.11847	3.12807	2.34592	1.61432	1.93977	2.45574	1.45697	2.54769	1.48589	2.49406	2.84823	TRIM2
983	ENSCHYG00000003568	0.480786	3.25307	0.30921	0.113527	0.407079	0.120327	0.798506	0.296966	0.130904	1.25969	0.933285	1.68202	0.930987	0.619381	0.842066	NA
984	ENSCHYG00000003585	0.442379	2.30246	0.446289	0.276506	0.347888	0.286556	0.172875	0.200914	0.47234	0.235104	0.466279	1.29555	0.763473	1.31301	1.59517	CCL14
985	ENSCHYG00000003589	0.955589	1.23329	1.0118	0	0.0519314	0.0116662	0	0	0	0	0	0	0	0.0250215	0	PCDH10
986	ENSCHYG00000003591	23.7543	19.7283	26.8641	16.4318	22.7411	18.4549	13.1622	11.5805	15.9236	16.356	13.8807	15.4652	13.8772	13.144	11.9131	ANAPC7
987	ENSCHYG00000003594	0.0409599	0.604024	0.219523	0.0967177	0.365058	0.0820088	0.489799	0.569241	0.817826	0.814133	0.672776	0.440915	0.144208	0.175891	0.0717386	SGCA
988	ENSCHYG00000003597	0.0167062	2.42013	0.0537216	0.177515	0.327569	0	0.421742	0.283768	0.15162	3.16964	2.46963	8.33983	6.94045	3.44352	2.37004	NA
989	ENSCHYG00000003598	1.75107	9.26082	0.666016	0.333448	0.755154	0.622022	1.72618	0.785016	1.64048	2.04134	1.26518	3.8763	2.25387	2.42564	2.86902	CCL16
990	ENSCHYG00000003613	0.595246	6.0671	1.35583	1.75693	3.44836	3.79882	4.54759	0.919161	3.1063	3.76451	2.11096	2.30272	0.523921	2.31649	2.47602	CCL5
991	ENSCHYG00000003614	1.01781	1.56961	1.09099	0.667596	2.31823	1.35856	6.16065	10.4779	11.0848	13.8957	19.082	10.8042	0.663597	1.09268	1.78264	NA
992	ENSCHYG00000003619	17.6267	9.69108	19.6543	15.6604	18.2703	16.7938	13.5243	12.3771	15.4503	16.9826	16.7878	16.3688	9.40658	9.63299	10.3735	MAPKAPK5
993	ENSCHYG00000003623	3.29578	3.61572	2.44173	1.65945	1.4255	1.26152	1.99631	1.12263	0.703799	1.92671	0.940832	1.76084	0.853196	1.7691	0.848875	PABPC4L
994	ENSCHYG00000003627	53.041	61.4128	51.4416	45.2703	55.1032	52.1739	55.3373	45.3263	46.6107	61.4219	49.4394	85.1529	53.5991	57.7359	51.8776	PPP1R9B
995	ENSCHYG00000003633	9.02826	11.8452	8.24206	4.99304	5.87241	4.22042	8.71924	6.75563	10.4919	9.3186	8.37368	13.0223	5.461	9.19421	7.47665	MTMR3
996	ENSCHYG00000003634	4.62431	6.88566	5.89347	5.33067	6.03613	7.18093	2.83019	2.83942	4.89085	4.24372	3.09911	3.23365	3.11942	2.95131	4.20902	NA
997	ENSCHYG00000003637	1.07825	0.962841	1.01979	0.561628	0.932733	0.349225	1.22195	1.17529	0.978585	0.916863	0.805023	0.853447	0.186088	0.238322	0.61098	HEATR9
998	ENSCHYG00000003638	6.22433	7.64903	3.3359	1.22478	6.00977	3.11555	7.5809	0.800951	6.5905	1.8745	3.09807	3.4897	3.04361	8.90956	3.63384	SNORD124
999	ENSCHYG00000003641	34.5178	21.2152	37.6929	31.3191	33.8926	28.6774	23.7695	21.3555	21.8146	22.1545	16.3756	18.4348	11.7882	11.6519	11.0203	NA
1000	ENSCHYG00000003650	13.1839	3.68507	11.6979	7.22064	10.6731	8.50553	4.71987	4.69369	4.91907	4.23512	4.26536	3.74509	2.23488	2.59484	2.37322	NA
1001	ENSCHYG00000003652	21.2507	26.1018	20.5288	10.4361	17.7168	10.1419	11.2351	14.522	14.213	19.8011	21.6065	18.9271	11.4393	13.801	12.159	THRA
1002	ENSCHYG00000003655	6.57484	7.66322	6.12236	1.5585	5.36213	2.94792	3.17052	1.41118	1.52058	4.86223	2.95665	5.46528	5.00499	7.3855	6.66916	SAMD14
1003	ENSCHYG00000003663	46.6723	12.769	50.4056	24.5076	42.5004	29.5162	23.8328	21.4372	33.0387	21.1831	22.3091	11.4453	10.2409	7.38096	9.03116	NA
1004	ENSCHYG00000003668	0	0.19982	0	0.0247238	0.111983	0.0209638	0.306061	0.291029	0.0380109	2.00548	0.906809	1.66248	0.712697	0.94422	1.13699	NA
1005	ENSCHYG00000003669	20.2965	3.33408	16.9853	3.58248	14.6037	5.94031	3.5837	3.12371	4.28383	3.65527	4.83298	5.081	1.34528	2.2441	2.71629	MND1
1006	ENSCHYG00000003678	31.8372	23.6384	37.7773	34.8325	31.9795	32.6734	25.4059	23.7428	26.8007	18.9798	17.3055	15.4849	11.0688	12.34	10.8622	ATP2A2
1007	ENSCHYG00000003679	2.05213	8.71488	1.83624	1.26408	2.21067	1.35766	0.995801	1.54308	1.42518	5.44926	6.84792	6.31493	2.32454	3.37166	2.93784	NR1D1
1008	ENSCHYG00000003685	9.43881	7.82362	8.62167	5.74604	7.02719	4.20211	6.30067	4.2394	6.23945	10.1881	9.02902	10.594	7.6155	7.89213	7.64978	PCDH18
1009	ENSCHYG00000003694	0.0391609	0.611465	0.0629644	0.0924699	0.0698049	0.0588052	1.27478	0.786124	0.924072	0.530711	0.643228	1.52812	0.321706	0.29429	0.102882	CD300LB
1010	ENSCHYG00000003696	14.2793	20.2239	12.188	10.8749	11.6267	12.1771	13.1168	12.5221	15.6794	29.3059	25.0073	30.6592	19.6025	21.2439	21.0727	PDK2
1011	ENSCHYG00000003703	49.5741	32.1923	53.5594	30.0562	50.3038	37.7071	27.7111	25.8502	29.6728	30.2491	33.0416	32.8549	21.4913	29.0678	24.7437	TAF15
1012	ENSCHYG00000003711	43.243	39.9715	40.8674	32.2413	34.7622	30.6455	28.1646	26.9085	29.5075	29.0044	21.087	27.7753	20.8965	27.2768	26.526	MSL1
1013	ENSCHYG00000003713	0.145759	1.65521	0.127831	0.203378	0.295248	0.119387	0.545785	0.327385	0.216469	0.981683	1.24653	1.33725	0.668683	0.938885	0.626616	NA
1014	ENSCHYG00000003715	0.0851153	0.500428	0.0810972	0.569446	0.134862	0.340831	2.2995	1.32893	2.30027	3.99876	4.03878	5.16651	8.82349	7.16795	5.89671	ADGRD1
1015	ENSCHYG00000003723	3.76286	1.02003	3.90734	1.24948	2.90827	1.53032	0.937425	0.590129	0.853764	2.01853	1.53637	1.02846	0.862495	0.631195	0.463389	NA
1016	ENSCHYG00000003740	3.09049	19.9435	2.10452	3.31965	3.40252	2.37802	5.95807	2.58262	5.23568	2.97831	3.22126	4.66401	1.99124	2.52414	2.35616	ITGA3
1017	ENSCHYG00000003755	9.66134	9.2031	8.36689	4.92935	7.90966	5.44167	4.40844	3.09899	4.10043	4.59215	4.90918	6.21504	3.7518	3.94093	3.97419	TMEM131L
1018	ENSCHYG00000003760	13.1173	14.349	12.7239	26.4955	17.685	28.9878	39.43	45.6354	40.7027	31.7933	36.2107	45.6023	77.9181	60.8342	70.091	GPRC5C
1019	ENSCHYG00000003761	100.229	64.5495	105.666	65.3257	82.8568	85.9286	59.0411	52.1001	56.5684	67.4085	53.4369	64.412	77.0224	58.8337	66.61	ERP29
1020	ENSCHYG00000003770	42.3507	29.7132	43.0809	25.1143	37.6079	31.9745	21.3297	18.1007	20.1105	19.7177	16.774	19.0241	17.1956	17.3585	16.5008	CASC3
1021	ENSCHYG00000003775	2.5281	1.65958	2.63661	1.21004	2.10094	1.36803	1.08941	1.00233	1.05419	2.03714	1.83647	1.6549	1.00233	0.990265	1.85489	NA
1022	ENSCHYG00000003790	11.4334	5.17972	13.7101	9.93382	10.7042	10.5628	7.88864	9.22051	8.12888	3.73957	3.85017	3.46951	3.7825	4.58927	4.39717	NOCT
1023	ENSCHYG00000003793	7.22582	2.66112	7.9632	4.95283	5.28711	3.47808	3.02018	3.28173	3.28735	2.73822	2.2076	1.84013	1.27959	0.833269	1.65073	NAA25
1024	ENSCHYG00000003809	4.66406	22.8311	3.37578	2.70902	4.33064	2.73242	5.32025	5.0021	6.88706	4.68807	5.86712	7.46642	7.46239	9.66008	10.165	MMP28
1025	ENSCHYG00000003814	3.94952	3.17162	5.51188	3.04708	3.55489	3.05344	1.55869	1.84169	2.34232	3.70959	2.80274	1.89423	1.37674	2.5818	1.60948	IFT81
1026	ENSCHYG00000003815	23.3811	20.3513	21.5209	19.8226	27.6378	24.7646	24.0044	24.9157	28.0422	16.4668	16.1338	22.5918	23.6559	23.7131	24.8219	ASCC2
1027	ENSCHYG00000003820	34.8353	40.9038	35.8515	25.4814	27.965	26.357	19.8554	19.4117	22.8181	33.7077	27.6289	28.8373	20.4408	24.5795	19.7625	ELF2
1028	ENSCHYG00000003824	1.95417	1.45862	1.58317	11.3749	1.68091	8.66684	21.1037	16.0703	16.9518	19.0103	16.965	25.194	56.6138	46.3736	45.0908	DLX3
1029	ENSCHYG00000003827	1.05369	4.39129	1.42407	0.40566	0.714537	0.687934	1.61304	0.672051	0.831559	4.05624	2.63368	3.85274	1.50539	1.59842	1.9257	TLR2
1030	ENSCHYG00000003828	2.52959	1.69199	2.05808	2.55474	2.36316	2.68489	2.02469	1.8354	1.88087	1.98252	1.00118	1.72237	1.78834	1.86497	1.4946	NA
1031	ENSCHYG00000003831	1.0219	0.295485	0.514493	0.402167	0.510589	0.418506	0.411446	0.502089	0.421567	0.615507	0.300559	0.833361	5.16051	4.38829	4.61009	DLX4
1032	ENSCHYG00000003833	2.48916	0.451183	2.30971	1.35974	1.19202	1.30172	1.13533	1.37684	0.944094	1.00696	0.55475	0.649872	0.828399	0.598266	0.715756	NA
1033	ENSCHYG00000003843	0.567833	1.02619	0.722779	2.52799	0.738041	1.85931	3.44224	3.41599	2.98472	1.7742	1.57213	1.91015	2.99876	2.70511	2.36199	MAPT
1034	ENSCHYG00000003851	24.6412	17.8511	24.0391	16.3939	20.8042	20.2677	16.1045	15.6571	17.4073	15.313	14.7426	18.5273	14.928	16.7838	15.3675	SFSWAP
1035	ENSCHYG00000003854	1.71186	2.3403	1.21839	3.57329	2.40452	2.71454	4.27605	4.9696	5.56821	5.14714	5.86894	4.53315	1.46254	1.76427	1.65502	RAPGEFL1
1036	ENSCHYG00000003861	22.5554	34.395	22.4609	17.8882	22.4466	23.7532	18.9535	17.834	16.2415	22.6768	19.7212	25.0415	15.3655	21.4217	20.2278	TRAFD1
1037	ENSCHYG00000003865	4.75978	26.3026	4.34612	0.832531	6.36328	1.3236	2.92786	1.76942	2.23991	1.91125	2.10587	1.77906	0.724101	2.55495	2.9332	RASL10B
1038	ENSCHYG00000003874	0.280959	0.178727	0.441698	1.39319	0.767914	1.53758	1.41855	2.22709	1.76793	0.507677	0.363592	0.604881	0.461615	0.864661	0.459277	DNAI2
1039	ENSCHYG00000003877	0.265735	0.461026	0.231432	0.27452	0.281245	0.133012	0.375141	0.666802	0.934544	0.510178	0.272798	0.268174	0.194911	0.106981	0.145443	P2RX7
1040	ENSCHYG00000003882	1853.08	2820.99	1629.79	381.261	1767.35	640.148	155.467	167.451	119.824	19.0619	24.2131	15.0006	35.8434	39.7621	8.95581	SFRP2
1041	ENSCHYG00000003898	60.4454	41.4901	65.2534	45.8256	53.6868	54.3156	38.7427	31.0131	36.3202	33.4143	27.2349	38.8151	24.3731	28.8603	29.5477	AP2B1
1042	ENSCHYG00000003903	7.40215	10.719	6.50528	7.3767	8.9559	7.15124	10.4695	8.48045	9.35458	21.1056	15.8069	50.8716	33.4633	22.7077	21.1194	TTYH2
1043	ENSCHYG00000003904	99.0144	54.2893	121.902	86.2967	103.649	102.395	74.4664	77.1687	109.361	65.8266	59.9764	80.7555	72.8991	55.6558	69.9396	NA
1044	ENSCHYG00000003909	0.087197	0.680755	0.0824698	0.0121116	0.118858	0.0359437	0.0136301	0.0475224	0.0465513	0.00926823	0	0	0	0.0110131	0	DCHS2
1045	ENSCHYG00000003920	4.39364	4.52349	3.52024	1.7291	2.35347	1.06628	3.3611	1.5762	2.37641	2.1251	1.65672	3.40385	0.885415	1.92961	1.71004	WIPF2
1046	ENSCHYG00000003922	313.706	151.421	293.856	210.989	287.236	299.369	250.675	242.208	320.863	189.449	154.077	307.838	224.659	177.894	262.121	UQCR10
1047	ENSCHYG00000003925	22.2953	7.41221	24.565	14.8876	17.5418	13.1633	9.17625	7.10971	11.256	8.76928	6.22472	7.06043	4.1864	3.82964	4.97644	NAA15
1048	ENSCHYG00000003926	22.6081	16.3339	22.811	16.1111	20.7202	18.1312	11.2023	10.0296	13.1499	16.1657	12.3331	12.8574	9.12502	10.0739	9.57104	KAT7
1049	ENSCHYG00000003930	6.75591	14.4945	8.18136	9.46805	9.67538	11.9002	10.9635	10.6712	11.6544	12.5337	11.6666	12.4215	12.6191	11.7375	10.3874	P2RX4
1050	ENSCHYG00000003932	1.99744	3.52901	1.96589	1.95668	1.64352	1.67914	1.94947	1.58081	1.87637	2.04263	1.83237	2.57552	1.71407	2.19448	1.84556	HECTD4
1051	ENSCHYG00000003933	5.57019	5.86268	4.59076	3.5074	4.83208	4.36186	4.47345	3.70812	4.04426	4.20493	4.84259	7.29521	5.95593	8.05295	8.15154	ZMAT5
1052	ENSCHYG00000003937	110.457	53.2835	112.312	64.3803	109.09	106.246	81.4939	65.6231	88.3453	60.341	56.8626	84.3498	60.1339	48.4779	101.426	NA
1053	ENSCHYG00000003946	10.6323	2.49542	8.41187	1.87479	10.0915	3.54797	2.72141	1.2438	1.50383	2.16239	2.54295	1.23866	0.72922	0.741197	0.403071	CDC6
1054	ENSCHYG00000003950	0.418467	0.693001	0.244664	0.269486	0.406867	0.571257	0.151637	0.704927	0.552418	0.481183	0.454441	0.614265	0.892908	0.980178	0.866176	NA
1055	ENSCHYG00000003954	2.77427	3.47613	2.09262	2.54754	3.93783	3.90877	2.45739	1.11065	3.17062	2.59931	2.14799	3.45646	2.4117	2.86803	2.3395	NA
1056	ENSCHYG00000003961	4.15815	4.32453	4.33727	3.00891	3.90523	3.46889	2.25745	1.62248	2.06951	2.90846	3.13787	2.55689	2.83347	2.37601	3.36729	PEX12
1057	ENSCHYG00000003971	0.297447	0.903076	0.888173	2.85959	1.04147	2.7012	2.00427	1.21389	1.38833	1.88114	1.87177	3.4306	3.59048	3.85473	5.99104	MMP17
1058	ENSCHYG00000003972	11.0268	11.6291	10.0866	5.85208	6.78286	4.94682	6.86951	5.88768	8.38806	6.77936	6.37657	12.4157	6.89094	7.9574	8.89504	KANSL1
1059	ENSCHYG00000003973	19.4016	13.992	19.9809	17.1573	18.5125	16.0714	13.6474	11.2788	9.80542	11.9608	9.42965	10.033	6.42893	6.28947	6.52963	RAB33B
1060	ENSCHYG00000003975	22.422	16.1948	22.4853	14.3549	20.1176	16.1351	10.5703	9.27153	10.3876	12.4428	10.5905	11.9419	8.60977	8.6415	8.60998	PLRG1
1061	ENSCHYG00000003979	4.0006	2.10884	2.33155	8.18767	2.26554	2.21169	14.5297	8.15339	17.1554	6.19616	5.05665	10.0316	4.94524	7.94873	6.96198	SDK2
1062	ENSCHYG00000003984	12.1215	6.68194	12.1825	7.2253	3.72748	2.83852	9.82652	4.56083	6.43338	3.7999	3.24598	3.08402	0.499136	1.19223	1.48983	SETD7
1063	ENSCHYG00000003987	3.28356	14.6994	2.19976	0.934561	2.14261	0.44024	1.71394	0.814881	1.80932	2.70172	1.92619	5.48338	2.16758	2.99003	2.2593	CAMKK2
1064	ENSCHYG00000003988	1157.36	602.474	1232.81	778.416	1103.18	1083.43	599.523	499.794	634.868	529.112	471.645	594.463	740.049	707.145	727.516	NA
1065	ENSCHYG00000003992	31.1085	52.3712	32.7472	28.3325	39.2827	37.6097	39.6656	38.2524	43.4464	40.0589	33.2192	54.2621	23.3447	30.2201	29.4401	RARA
1066	ENSCHYG00000004006	31.8637	41.4241	27.4628	19.3292	25.2247	22.5868	27.2918	20.202	22.3781	32.8383	27.4807	45.13	27.6339	35.3433	33.2972	ULK1
1067	ENSCHYG00000004010	27.0842	14.5122	27.3943	20.7774	20.0804	15.9203	15.638	13.0898	16.2007	11.2158	9.31029	11.84	5.26189	6.25752	5.32522	PTPN11
1068	ENSCHYG00000004023	0.280641	0.190521	0.26158	0.0288119	0.217499	0.0610753	0.0324243	0	0	0.0220479	0.0546594	0.164184	0.472548	0.419179	0.29919	UNC45B
1069	ENSCHYG00000004035	3.2221	2.16389	2.56245	3.25192	2.26958	2.39319	2.41675	2.00624	1.5093	2.25373	2.56083	2.58735	2.80552	2.06431	2.45757	NA
1070	ENSCHYG00000004036	14.3721	4.7244	14.7104	8.29279	8.68719	5.51711	5.85797	4.60547	5.60977	4.06141	3.51759	3.83867	2.02908	3.03946	2.309	CDC27
1071	ENSCHYG00000004037	23.3102	19.1514	21.5436	26.9333	21.9689	24.3558	32.7036	35.2081	37.9661	18.544	19.5358	21.4632	21.0699	19.427	18.5556	NF2
1072	ENSCHYG00000004038	57.0521	60.659	52.8253	37.4793	61.7299	45.5579	49.5524	58.9606	51.9801	63.7793	59.0035	82.1443	50.0205	75.3096	70.7626	NA
1073	ENSCHYG00000004054	9.51834	11.4697	9.20455	7.4511	11.0283	9.86012	7.89046	6.51821	9.42728	10.7681	8.68219	11.861	8.23211	8.70793	9.56757	ANAPC5
1074	ENSCHYG00000004058	67.1444	40.7532	72.5286	64.6703	70.5887	78.663	53.9971	54.4091	68.296	44.5112	39.266	51.4673	36.9597	41.3977	44.6003	NA
1075	ENSCHYG00000004066	0	0.229998	0.15502	0.369952	0.300757	0.14478	0.0960777	0.483863	0.787529	0.130662	0.215951	0.1946	0.169724	0	0	NA
1076	ENSCHYG00000004072	0.794595	1.02115	0.757085	0.138982	0.472126	0.61869	0.234612	0.136332	0.106837	0.159532	0.131833	0.118798	0.207225	0.252754	0.360807	MYL4
1077	ENSCHYG00000004074	13.0934	7.37807	13.2592	6.60428	9.3577	7.36643	6.68207	6.51241	7.78332	4.97414	4.42668	6.90953	4.34887	6.68727	6.55208	C17orf80
1078	ENSCHYG00000004090	75.1433	14.0808	79.4078	15.2985	52.7904	20.0293	14.223	6.30889	11.8692	15.3621	16.9114	9.2029	6.04044	4.45065	3.77077	TOP2A
1079	ENSCHYG00000004091	31.3696	16.776	31.1331	20.0318	33.2339	27.3013	17.2259	16.0233	15.3116	11.302	9.44697	14.9621	15.0745	19.9644	18.6357	PUS1
1080	ENSCHYG00000004095	25.5378	23.1846	23.8489	22.6338	27.3129	29.4879	24.728	22.4723	24.0028	18.0788	15.8801	21.5592	15.2725	19.4543	21.6899	FAM104A
1081	ENSCHYG00000004096	6.94547	5.74119	7.07756	1.12154	2.40113	1.07569	2.04842	0.504988	0.96107	6.44386	3.92982	41.8876	21.0536	12.0873	10.9917	ITGB3
1082	ENSCHYG00000004098	7.74772	7.47517	7.76802	4.13805	5.96573	5.06524	3.99161	3.78447	6.12274	12.8568	9.91623	14.3611	9.33989	9.47756	9.41567	RNF34
1083	ENSCHYG00000004100	7.84781	2.90811	5.30855	4.49778	5.29674	3.43238	1.92345	2.11777	2.21279	4.13025	3.86821	2.05044	1.78834	1.79953	1.20101	NA
1084	ENSCHYG00000004119	42.5814	48.3963	38.89	35.7092	36.8045	37.1961	38.6088	34.6845	46.0095	39.5439	37.8985	49.9512	39.9081	48.1214	47.0521	COG1
1085	ENSCHYG00000004120	3.90343	2.7048	2.87459	1.61402	1.95465	1.58986	3.22312	1.55405	2.31248	1.36651	1.08581	2.41091	1.05136	1.58005	1.65057	EP400
1086	ENSCHYG00000004126	1.99793	2.9774	2.80051	1.08869	2.14594	1.23083	0.408399	0.870169	0.929877	2.12906	1.07094	1.44758	2.40483	2.36488	1.61504	NA
1087	ENSCHYG00000004129	28.7307	27.9496	30.2492	31.4128	29.0485	36.8119	26.2249	26.2612	29.7929	22.2812	19.1128	19.8585	26.2714	27.0385	24.4715	FAM117A
1088	ENSCHYG00000004131	11.9876	6.87129	10.7582	6.21623	11.4801	6.35327	5.90256	5.69845	5.50378	4.41712	3.86077	5.50323	6.51002	6.51039	8.06886	NLE1
1089	ENSCHYG00000004135	182.684	1165.17	169.723	31.3136	134.742	34.0979	75.3955	44.3727	65.2146	68.9191	73.1143	123.954	142.36	165.718	188.233	IGFBP4
1090	ENSCHYG00000004151	9.34332	5.98825	9.99848	7.12919	10.7498	9.33802	6.19683	5.58029	6.16706	6.0834	5.37305	5.34055	4.87536	5.63703	5.43671	NA
1091	ENSCHYG00000004153	8.03618	9.91333	7.06174	4.68231	6.12749	4.04858	6.32672	4.65346	5.25692	6.19967	5.47387	8.91742	6.46085	7.95504	7.51726	KDM2B
1092	ENSCHYG00000004163	31.5798	29.3438	23.1289	18.6422	14.3233	10.4068	17.8438	15.445	21.9291	7.91976	7.0481	15.122	6.4626	9.89333	10.0385	NA
1093	ENSCHYG00000004168	0.417969	4.73606	0.336014	0	0.302671	0	0	0	0	0.141609	0.0390071	0.140602	0.122629	0.0841339	0.183012	CCR7
1094	ENSCHYG00000004170	19.6438	10.6537	17.9649	24.7945	22.4667	26.2542	23.0348	23.418	19.8295	15.9391	15.2487	19.0366	17.3995	18.3206	18.7771	SLC39A11
1095	ENSCHYG00000004182	25.0035	12.1318	23.5258	16.0609	24.9032	19.3245	14.4441	16.0609	14.0261	8.91919	8.59899	12.0185	17.9301	14.5411	14.3572	DDX51
1096	ENSCHYG00000004183	7.99173	6.58584	7.70964	9.43535	6.05428	8.00042	5.30918	6.78732	7.25304	4.33218	3.57999	4.30137	6.09624	5.14775	0.69985	SNORA70
1097	ENSCHYG00000004192	70.5306	47.5693	70.9054	43.7457	65.9884	54.9192	31.7103	28.5067	40.5115	38.4776	30.2672	36.7768	28.6992	30.7929	33.4783	SMARCE1
1098	ENSCHYG00000004194	23.1445	20.9456	22.0476	21.5393	22.1261	21.9163	19.2018	14.0305	16.6873	17.323	16.9325	18.2427	16.6244	14.4012	15.5378	SPOP
1099	ENSCHYG00000004206	0.814252	3.5064	1.37153	1.64801	1.55509	1.97962	2.66604	1.70639	1.95304	3.941	4.38572	5.20426	3.89057	2.96585	2.3429	NXPH3
1100	ENSCHYG00000004216	1.1998	15.6933	1.05911	0.416629	1.04837	0.659432	1.68792	0.908187	1.75079	6.75899	5.58543	16.6191	15.3781	22.8062	23.1152	NGFR
1101	ENSCHYG00000004225	16.1033	6.15474	16.1798	6.03625	14.0422	8.6697	7.34762	5.90773	6.43935	5.84467	5.86855	4.82033	7.14297	6.27288	6.09154	NOC4L
1102	ENSCHYG00000004227	14.3786	9.17164	14.6553	12.1587	11.8884	11.5468	8.80938	7.69379	11.6431	11.7323	9.46093	10.2412	7.6429	7.64441	6.93997	TLK2
1103	ENSCHYG00000004231	0.828411	0.126813	0.7835	0.517794	0.651465	1.80497	2.00713	1.27921	1.32678	12.5034	7.71298	14.4909	7.03413	4.02822	5.12086	SSTR2
1104	ENSCHYG00000004238	1.38648	6.01352	1.92649	0	1.51031	0.0771101	0.0341142	0.158589	0	0	0.0383387	0	0.0301319	0.0275641	0.0899379	KRT24
1105	ENSCHYG00000004243	43.1318	6.18484	49.2561	67.3887	40.1873	44.1592	94.4722	143.792	136.954	60.3815	76.6304	26.989	10.7121	9.84128	7.34157	SOX9
1106	ENSCHYG00000004248	143.052	64.6319	155.069	78.4265	150.194	118.996	77.8936	65.7442	86.2835	54.376	55.5027	59.6133	53.8242	55.5191	61.5875	NA
1107	ENSCHYG00000004266	1.72252	2.66041	0.945692	0.0992034	0.336996	0.0420583	1.78627	0.194624	0.228776	0	0.125467	0.395716	0.147914	0.405926	0.29433	KCNJ2
1108	ENSCHYG00000004272	3.20762	3.89951	3.26254	3.70411	2.73361	2.34387	2.9242	2.96463	3.69735	3.55374	2.93671	2.70936	1.97835	1.80976	2.13236	ZNF652
1109	ENSCHYG00000004295	4.50892	6.3341	3.42343	4.22915	5.29116	5.32881	5.62475	3.34588	3.38739	4.91104	4.63811	6.74118	4.79176	5.29775	5.72538	NA
1110	ENSCHYG00000004301	9.93345	13.1646	8.42934	9.01305	7.45969	7.50423	26.7632	26.275	36.3951	16.0379	21.013	15.5939	17.2165	20.2915	17.4784	MAP2K6
1111	ENSCHYG00000004303	13.1654	7.4925	14.8975	240.045	21.2514	133.055	421.384	514.424	645.125	309.448	387.076	210.784	282.563	214.48	230.355	NA
1112	ENSCHYG00000004305	15.6348	16.9271	11.4106	9.03785	12.5183	8.14233	12.4867	10.2112	11.6929	13.8322	15.2577	22.4862	19.9527	21.4075	19.4526	NA
1113	ENSCHYG00000004321	9.67048	4.93621	8.67335	4.42714	10.7296	6.81621	6.16221	5.94267	5.13462	5.40862	6.13946	7.47987	4.16901	3.60185	4.26311	NA
1114	ENSCHYG00000004324	5.9084	14.3757	4.2736	30.3981	5.65121	12.3105	64.0151	64.1617	96.8698	24.8242	29.982	37.9411	26.2699	26.3518	24.5664	ABI3
1115	ENSCHYG00000004340	7.06049	23.7055	8.0581	6.47681	8.87318	6.86476	9.24607	8.62795	11.8016	9.45369	8.11565	13.2595	10.9089	11.397	15.0349	ORAI1
1116	ENSCHYG00000004346	2.29351	2.65569	2.43615	2.03392	1.59089	2.18172	2.52334	2.45185	2.54303	2.62531	2.69635	2.20634	1.89995	2.68504	2.79913	ABCA5
1117	ENSCHYG00000004351	2.77501	13.5883	2.25174	1.92903	2.58882	2.28473	3.30803	1.84219	3.3894	8.43525	6.1574	11.4462	5.02196	4.06499	4.31518	B4GALNT2
1118	ENSCHYG00000004364	10.9784	6.6761	9.4475	15.9514	9.83502	13.8654	14.0416	11.7969	10.5029	11.6059	8.32326	24.7854	22.7959	16.7676	14.8174	TMEM120B
1119	ENSCHYG00000004375	9.29695	5.67374	9.23844	17.2522	7.81806	14.6066	14.5906	21.3483	21.0841	9.44699	11.7917	5.79861	4.54394	3.07644	2.72022	NIPSNAP1
1120	ENSCHYG00000004390	3.84911	4.76288	3.73145	5.14588	4.13684	6.40327	6.80639	6.07479	6.57569	5.72775	5.07133	10.9297	8.00473	8.44679	6.93975	RHOF
1121	ENSCHYG00000004393	6.19717	5.30772	6.13819	6.23611	7.38767	7.1201	5.66304	6.2989	7.07198	4.72486	4.02163	5.03139	4.44961	6.20387	5.54147	KRT10
1122	ENSCHYG00000004402	138.761	170.015	115.12	152.619	121.964	111.34	203.823	191.855	166.471	171.796	158.652	233.179	286.187	300.14	285.359	MRC2
1123	ENSCHYG00000004415	5.08858	5.35839	3.07447	2.20319	2.43317	1.67786	4.59154	2.41466	4.6104	2.60701	2.14146	4.80107	2.23055	3.67284	2.2243	SETD1B
1124	ENSCHYG00000004416	21.1098	15.8819	20.1047	17.3541	19.6636	18.8489	17.0744	17.2573	21.4126	13.6192	12.311	15.0573	12.2005	12.1374	14.0101	THOC5
1125	ENSCHYG00000004420	14.7027	8.36561	14.4281	14.3042	14.8846	15.1675	14.7704	12.2813	13.2507	9.44192	8.24238	11.236	8.02612	8.66208	7.89575	LIG3
1126	ENSCHYG00000004435	5.82397	1.223	5.83308	1.54788	5.03799	1.80053	2.28467	1.23097	2.06882	1.73806	2.15442	1.34746	0.695853	0.572898	0.438475	POLE
1127	ENSCHYG00000004443	46.0782	30.418	53.1184	42.5731	52.9487	54.7903	42.6303	36.6311	47.5678	29.9977	29.6729	35.1509	33.2326	28.1783	33.6444	SNF8
1128	ENSCHYG00000004454	28.0675	21.8731	26.3191	23.0841	25.789	27.8497	23.2322	24.3195	22.2093	17.1046	16.0482	19.9124	22.8973	26.5819	24.6878	PSMD9
1129	ENSCHYG00000004456	39.8945	39.5827	44.7026	36.0908	45.7542	42.9013	29.6926	29.2979	36.1095	36.8056	32.7512	35.7253	24.4084	27.8117	23.9356	UBE2Z
1130	ENSCHYG00000004474	26.4865	13.0477	25.5487	11.3741	23.6296	15.1366	11.8236	9.97155	9.62484	12.5222	12.6214	15.5415	9.91966	11.4979	10.4365	NA
1131	ENSCHYG00000004476	92.7509	28.7211	101.838	50.3985	89.1898	73.6202	51.1591	46.2394	53.9038	26.3578	24.206	38.0705	32.9456	30.9062	32.0556	NA
1132	ENSCHYG00000004481	0.0561334	0.0243466	0.0451267	0.39764	0.125073	0.238826	0.335622	0.433397	0.356614	0.481791	0.209547	0.490954	0.806985	0.858739	0.442413	CFAP251
1133	ENSCHYG00000004488	22.0681	13.9298	24.5307	12.8853	16.5402	14.2467	9.8376	9.28018	15.0103	12.2494	11.1276	10.1568	10.0998	9.9101	10.3574	ZNF830
1134	ENSCHYG00000004493	8.11781	5.11101	7.80321	4.35927	5.32127	4.45654	4.45353	3.51796	4.04023	3.97467	3.16725	4.96824	3.5956	4.66671	4.5864	NA
1135	ENSCHYG00000004508	17.6187	10.9298	17.136	9.63409	12.1212	7.4311	9.58295	8.86101	8.56845	7.19798	6.23644	7.67416	5.16919	6.19815	5.59379	ANKLE2
1136	ENSCHYG00000004511	33.0467	31.4701	28.1857	24.2728	33.4797	29.4237	26.0571	25.1621	22.2676	33.0519	27.0857	45.3547	34.672	30.3367	28.6284	AP1B1
1137	ENSCHYG00000004521	20.8502	18.9832	23.1375	16.0982	16.9531	20.4749	9.34878	8.68592	9.70502	13.4682	9.73482	12.0352	8.37408	9.73027	8.28526	NA
1138	ENSCHYG00000004525	5.45934	2.76464	4.39677	3.20533	3.12981	2.86558	5.52846	4.6024	4.82081	8.2117	6.74185	5.99586	2.35497	2.53445	2.27413	BCL7A
1139	ENSCHYG00000004528	0.507949	0.205624	0.544466	0.519744	0.633798	0.271201	0.404938	0.418325	0.737597	0.367134	0.556213	0.911308	0.635853	0.472604	0.533784	CCT6B
1140	ENSCHYG00000004532	11.4853	7.57228	12.4346	11.123	8.31449	8.13852	11.2919	8.97449	10.8842	5.43837	4.44246	5.679	4.66887	5.64514	4.82699	GOLGA3
1141	ENSCHYG00000004552	0.44072	2.29383	0.755847	0.832531	1.80686	1.41184	2.57651	1.90553	2.23991	2.38907	1.31617	4.50696	2.48263	1.98718	2.00692	RASL10A
1142	ENSCHYG00000004558	0.263	0.418257	0.156615	0.362259	0.143245	0.219405	0.252373	0.33843	0.424338	0.237613	0.283626	0.176942	0.342942	0.45489	0.281495	MARCHF10
1143	ENSCHYG00000004564	25.3195	31.1278	29.9392	30.4855	35.6115	35.3913	37.0328	37.2293	40.7894	22.0756	22.0983	33.1361	25.3159	30.0174	31.9929	GAS2L1
1144	ENSCHYG00000004610	0.643356	1.0102	0.680879	0.423052	0.479039	0.391325	0.95219	0.414986	0.739101	0.588611	0.571533	0.953345	0.640335	0.769364	0.684636	TANC2
1145	ENSCHYG00000004615	5.01748	2.18715	4.85118	1.72654	3.98872	2.19595	2.01002	1.69362	1.30433	6.74276	5.02612	12.2814	2.75184	3.68126	4.12894	TMEM132E
1146	ENSCHYG00000004636	21.3322	13.1811	22.616	23.7181	23.6098	27.2969	17.5882	18.7854	19.2335	13.4195	12.3887	14.7597	12.1983	12.0595	12.1637	CHFR
1147	ENSCHYG00000004652	0.531034	1.22839	0.0474342	1.61964	1.69595	2.92386	3.88062	1.09334	1.52617	0.959547	0.594706	0.178636	1.03867	2.04284	0.930072	NA
1148	ENSCHYG00000004663	0.790198	1.18813	0.169401	0.621959	0.704269	0.263686	1.39988	0.976159	0.286863	0.761515	0.471971	0.708845	0.123647	0.735213	0.553593	NA
1149	ENSCHYG00000004676	0.667384	0.917808	0.610676	0.711068	1.05905	0.91254	1.34091	0.779199	1.24094	1.02945	0.923623	0.919915	0.783221	0.9087	0.969316	ANHX
1150	ENSCHYG00000004709	3.15027	0.822753	2.25117	0.759864	1.28309	0.830812	0.472575	0.52307	0.338172	0.673289	0.75871	1.1167	0.834819	0.78186	0.88992	ZNF268
1151	ENSCHYG00000004720	5.50451	2.75884	7.08029	6.49884	10.357	7.59223	2.92547	2.64441	3.55251	3.97853	2.37448	1.97512	0.574214	0.39396	0.42848	NA
1152	ENSCHYG00000004727	1.226	0.790809	1.14566	0.705177	0.560351	0.503523	0.584752	0.38834	0.684728	0.681636	0.797986	1.09978	0.221354	0.708715	0.440465	ZNF10
1153	ENSCHYG00000004737	17.8027	15.4098	19.534	14.148	14.4337	15.3691	11.2928	12.4741	13.1342	15.4962	13.4916	21.5336	15.9953	14.55	12.6733	SNX11
1154	ENSCHYG00000004750	125.219	87.289	133.371	70.3889	128.625	91.3283	59.1067	53.3339	51.0626	60.8661	54.4895	55.5067	48.2681	48.7406	41.7891	CBX1
1155	ENSCHYG00000004771	4.76247	4.68735	5.00669	2.19864	3.61878	2.26158	1.58194	1.60281	2.05031	3.53047	3.1454	3.03981	2.11382	4.55563	2.67345	ZNF140
1156	ENSCHYG00000004781	36.971	46.4147	38.1641	32.2154	32.1874	33.363	32.0663	26.7018	33.2561	26.2576	25.1539	34.926	28.2268	27.9731	24.9723	NFE2L1
1157	ENSCHYG00000004792	5.67157	1.78324	5.58746	0.823466	1.76674	0.937102	0.999875	0.793593	0.966167	0.961805	1.06888	1.63003	1.3355	1.63549	1.63949	ZNF84
1158	ENSCHYG00000004809	136.486	77.6094	135.316	81.0155	119.932	109.873	87.8748	77.2628	72.796	61.5625	55.072	68.0272	87.7576	143.153	141.564	EWSR1
1159	ENSCHYG00000004829	58.8329	65.1218	65.2308	137.461	78.8031	131.547	116.582	118.354	146.517	46.6047	57.8112	49.7893	95.5872	97.8173	105.01	COPZ2
1160	ENSCHYG00000004840	2.00705	2.25019	2.23252	1.14009	1.8563	1.42163	0.779885	1.14028	0.996689	2.49758	1.97911	1.73248	1.35547	1.13832	1.35966	ZNF26
1161	ENSCHYG00000004849	2.56407	1.86777	2.06131	1.04789	1.37701	0.888529	1.11376	1.01522	1.34254	0.920686	0.6872	1.26063	0.520808	0.723461	0.662107	ZNF605
1162	ENSCHYG00000004864	2.32676	9.17115	1.99086	3.92783	3.45624	2.73794	3.60675	2.55286	3.03788	1.6596	1.64574	2.16961	2.82643	3.4182	2.82403	GUCY1A1
1163	ENSCHYG00000004987	5.37812	18.0956	5.86958	4.57942	5.54859	2.382	11.8663	8.00274	8.63791	7.42098	7.25191	3.15781	3.51919	6.22862	5.25205	CCL2
1164	ENSCHYG00000005146	0.282144	7.61874	0.126825	0.107455	0.251463	0.0820019	0.169299	0.0421624	0.0660814	0.970299	0.502841	0.734797	0.587463	0.742589	0.876732	ABCA6
1165	ENSCHYG00000005233	0.0664542	0.28823	0.0890396	0.098073	0.133262	0.266106	0.949178	0.307849	0.211091	1.74114	0.86826	1.4307	0.584914	0.499397	0.552854	ASIC2
1166	ENSCHYG00000005365	5.00247	3.71311	4.97515	2.73995	4.22867	4.95628	1.09635	4.06142	4.02523	2.14331	3.61935	3.40029	2.60249	4.70606	3.25169	NA
1167	ENSCHYG00000005385	1.25817	0.500228	0.674313	1.23787	0.74757	1.04962	0.487578	0.890465	0.856409	0.378907	0.861075	0.7054	0.307615	0.787921	0.64272	NA
1168	ENSCHYG00000005448	37.6429	20.7147	34.8313	16.0804	35.9073	23.369	16.1492	13.8004	12.7829	21.7685	19.8572	27.9953	14.8933	16.1187	19.1589	TMEM98
1169	ENSCHYG00000005522	9.28002	12.3637	10.6747	21.2501	11.5513	14.6734	20.5501	17.0306	18.4318	37.3104	30.7738	98.9997	78.7012	50.2195	47.6171	MYO1D
1170	ENSCHYG00000005666	2.27686	1.16479	2.12766	9.85657	3.95448	6.19513	8.45504	9.28549	5.6164	4.43063	3.92287	3.84924	8.29022	6.07952	4.90804	CDK5R1
1171	ENSCHYG00000005685	54.0418	26.913	57.0546	45.8158	54.9837	51.363	37.5888	35.4913	40.1828	31.354	26.6392	24.8377	16.0465	20.1662	15.338	PSMD11
1172	ENSCHYG00000005793	98.8479	50.6763	103.076	68.4089	91.3697	85.9624	51.0994	44.1834	53.0198	58.2256	47.2249	44.3222	34.6649	34.9139	32.1378	ZNF207
1173	ENSCHYG00000005874	10.8903	6.77194	9.56035	6.17531	10.454	6.99457	7.57192	6.75071	6.65999	6.1362	5.82849	9.03382	8.26841	7.81521	8.64811	ESS2
1174	ENSCHYG00000005913	2.79926	3.08588	2.56294	1.65246	2.91068	1.98497	4.10672	4.14243	3.28151	3.47745	3.39615	6.35615	3.55889	2.69213	6.02628	OXLD1
1175	ENSCHYG00000005988	16.5574	9.20381	13.9169	9.49395	13.7117	11.2925	13.8748	13.3227	13.3292	10.9482	10.4648	15.4789	11.567	14.0584	18.1429	ZNF74
1176	ENSCHYG00000006014	73.2928	63.8739	62.3546	61.3881	73.2416	59.0549	97.9384	108.107	88.3314	63.0931	64.7656	85.9309	69.2868	85.1582	96.9881	KLHL22
1177	ENSCHYG00000006089	8.22553	7.70419	9.05122	3.38769	7.76946	4.15827	2.8321	2.36309	3.57141	6.51802	6.07999	6.72907	5.96511	7.3637	5.26483	C17orf75
1178	ENSCHYG00000006151	1.61124	0.670883	2.52152	1.06528	2.06788	1.03231	0.299712	0.248802	0.292461	1.10634	0.673653	1.60434	0.680722	1.00326	0.959472	NA
1179	ENSCHYG00000006168	1.51594	0.728313	1.69992	0.853587	1.4966	0.420255	0.464812	0.144053	0.211665	0.632127	0.383072	1.12974	0.301072	0.876319	0.326778	RHBDL3
1180	ENSCHYG00000006171	55.7913	32.6022	59.5598	33.0682	60.3412	50.7196	37.1142	28.4648	30.107	34.058	32.5351	41.5935	33.401	32.3353	38.3597	SLC25A1
1181	ENSCHYG00000006202	231.485	241.321	491.158	227.668	183.839	585.134	293.561	241.599	346.645	193.828	191.961	60.349	90.9585	174.18	154.932	NA
1182	ENSCHYG00000006234	17.8818	14.8478	17.1266	15.1839	19.3144	14.6125	13.442	11.0681	11.5534	14.2669	13.7966	15.8232	9.33178	11.0414	10.1018	MAPK1
1183	ENSCHYG00000006240	37.6339	22.5738	40.087	28.3284	36.3298	34.0974	24.6102	25.3879	27.5144	24.8356	21.9894	26.121	20.2933	21.0654	21.5967	NPLOC4
1184	ENSCHYG00000006264	6.82128	6.13154	6.305	4.39634	5.34528	4.76689	4.75053	4.427	5.80199	10.7775	10.6038	11.5286	9.97755	13.6732	12.1779	NA
1185	ENSCHYG00000006284	13.5614	10.1128	14.6213	11.7602	14.2213	13.1156	6.15372	6.93137	10.0191	9.94515	8.62102	7.70463	6.81282	9.96137	8.16732	RHOT1
1186	ENSCHYG00000006319	33.4886	33.2071	29.3184	20.1485	26.5654	24.193	26.208	24.367	32.0375	38.4932	38.3113	42.7021	32.8882	42.8851	42.7872	PPIL2
1187	ENSCHYG00000006321	1.2401	0.268932	1.66156	1.3421	1.28945	1.24144	0.274613	0.638306	1.12547	0.933659	0.771549	0	0.121278	0.443771	1.08597	NA
1188	ENSCHYG00000006340	0.0051011	0.0309748	0	0	0.00909279	0.0153199	0.0474437	0.0393848	0.0185184	0.0553044	0.0533189	0.253964	0.353203	1.95505	1.85833	NA
1189	ENSCHYG00000006343	8.79573	5.90867	7.55516	3.56642	6.50632	4.53606	5.64656	3.8414	3.92417	4.76266	4.77594	6.6947	5.83892	6.59719	7.54697	FAAP100
1190	ENSCHYG00000006392	15.8422	11.8814	12.9717	5.65015	11.1452	7.36068	7.1138	6.96517	5.55812	8.01791	8.21377	9.47414	8.52129	11.4565	10.8867	DVL2
1191	ENSCHYG00000006481	1744.89	1052.13	1829.61	1672.95	2179.69	2228.88	1161.27	1007.42	870.669	935.347	753.878	1373.01	991.223	1061.6	1303.72	ACTG1
1192	ENSCHYG00000006482	1.19645	0.90249	0.920027	3.74639	1.83133	2.44757	4.80361	5.62288	6.98726	4.27682	4.03914	5.84465	4.51758	5.86382	4.37322	NA
1193	ENSCHYG00000006507	15.85	5.31218	15.3485	12.9008	16.3739	16.1978	14.9171	17.8001	18.1447	5.91244	8.02359	10.0982	12.8587	12.9553	14.8791	SDF2L1
1194	ENSCHYG00000006522	1.23845	0.0619789	0.970088	0.0562372	0.297172	0.0953692	0.0316441	0	0	0	0.0355628	0.0640933	0.111801	0.0511366	0	NA
1195	ENSCHYG00000006543	13.8876	7.17719	11.7941	4.50694	12.6546	7.29721	6.4261	4.80109	5.29869	5.80537	5.23586	8.43695	7.88552	10.0693	9.98346	ANKRD13B
1196	ENSCHYG00000006550	3.71837	0.770273	2.73645	2.03122	2.32477	2.33345	0.811125	1.02838	0.60442	0.100282	0.41435	0.746766	1.10722	1.60867	1.84683	YDJC
1197	ENSCHYG00000006566	4.13187	7.16389	2.79397	2.99726	2.94232	2.30088	5.9896	3.18612	4.75026	3.83213	3.43976	6.17825	3.97241	5.9387	5.20567	BAHCC1
1198	ENSCHYG00000006582	0.818754	1.37988	0.601794	0.662848	1.08416	0.562041	1.39867	0.903067	1.18892	0.760855	1.01298	1.60532	0.494158	1.00455	0.860397	CORO6
1199	ENSCHYG00000006620	9.01955	27.0769	7.52517	5.12928	7.4916	4.83772	6.50441	5.12871	7.60014	13.5388	11.8932	18.1517	10.1048	12.8093	12.4337	RNF135
1200	ENSCHYG00000006624	133.234	68.0371	146.116	103.823	138.816	137.407	85.2124	90.5711	105.532	77.8244	67.5083	74.6596	60.6945	59.1072	67.0357	NA
1201	ENSCHYG00000006647	1.61916	1.58011	1.63347	1.06827	1.18312	1.12034	1.89032	1.02032	1.32903	1.29076	1.14665	1.38571	0.929138	1.31648	1.04259	SSH2
1202	ENSCHYG00000006684	2.20751	1.51353	2.32488	1.38849	2.0276	1.57299	1.39608	0.967554	1.4173	1.16704	1.02198	1.76406	0.893721	1.14872	1.45198	HIC2
1203	ENSCHYG00000006709	36.2605	34.0109	37.4633	30.6493	43.7002	43.3632	26.0668	30.0648	31.5039	28.3492	24.7606	35.2914	24.0721	24.4816	23.7764	PHF23
1204	ENSCHYG00000006714	0.272445	1.418	0.097344	0.21444	0.485638	0.0909138	0.603316	0.280468	0.164842	0.328195	0.406817	1.83297	0.532888	1.75491	1.1134	NA
1205	ENSCHYG00000006727	1.52561	2.20567	1.67723	0.508031	0.836748	0.46993	0.415802	0.483243	0.639046	3.53423	2.10282	3.8951	1.00998	3.19168	3.6312	ASPA
1206	ENSCHYG00000006779	25.4039	25.8011	21.8478	18.4484	21.0829	18.9431	24.6089	19.2981	24.6064	17.1322	15.8345	29.9193	19.3546	29.856	28.1964	PI4KA
1207	ENSCHYG00000006793	0.182384	0.0719135	0.275471	0	0.0295547	0.00829919	0	0.0128014	0.0150478	0.0898792	0.0371368	0.122705	0.0291872	0.1068	0.0725986	TRPV3
1208	ENSCHYG00000006805	8.44304	5.85916	7.28894	7.11243	7.72829	5.89371	4.91167	4.86263	5.0532	6.26736	5.79249	5.15837	4.01695	3.77262	3.59695	TEFM
1209	ENSCHYG00000006821	60.8283	50.4368	54.9593	58.682	46.4338	51.3151	58.155	59.0194	50.9323	29.083	27.3228	35.8297	63.1779	67.1947	59.8999	SLC38A10
1210	ENSCHYG00000006828	0.348477	0.302287	0.298823	0.863993	0.186349	0.558169	1.34273	0.376675	1.20181	1.44826	1.04069	2.15694	0.0408961	0.037411	0.366201	KRT16
1211	ENSCHYG00000006843	3.31437	0.648223	3.24167	0.778463	2.72673	0.888899	1.15641	0.502291	0.957458	1.06433	1.02394	0.544156	0.247616	0.415276	0.400338	ATAD5
1212	ENSCHYG00000006879	317.57	448.245	361.961	368.638	369.278	475.957	294.39	305.194	367.047	342.811	316.283	423.417	372.153	352.381	386.993	GABARAP
1213	ENSCHYG00000006890	16.4565	11.2376	17.5745	10.6108	19.4117	15.6031	9.25172	9.59579	10.2876	17.0442	13.9035	12.5833	9.12193	9.75706	9.99749	CRLF3
1214	ENSCHYG00000006901	37.5661	26.0114	45.3899	35.3666	37.985	32.9746	20.8307	21.7179	26.0262	23.8734	19.0919	28.469	13.8976	20.2954	31.4044	NSRP1
1215	ENSCHYG00000006924	104.2	78.4472	111.832	75.431	110.362	112.489	70.2737	67.2291	81.5369	74.8609	65.9937	84.2845	60.679	55.7201	71.2924	CTDNEP1
1216	ENSCHYG00000006928	187.168	141.415	233.34	184.29	207.353	243.289	141.315	139.291	170.832	150.013	134.757	165.42	132.551	124.541	138.407	NA
1217	ENSCHYG00000006931	1.23767	1.74136	1.14868	0.0534599	0.322853	0.0906594	0.0802171	0.0466138	0.0821903	0.272731	0.112688	0.345259	0.336552	0.923613	1.08385	TRPV1
1218	ENSCHYG00000006983	58.979	40.3469	59.3643	69.9159	75.6429	82.8043	66.2586	64.0476	93.1291	37.2567	40.0958	51.6165	53.178	40.9246	65.9259	NDUFAF8
1219	ENSCHYG00000006986	48.9838	34.6538	47.3308	36.7072	45.0782	43.1845	33.7185	32.4168	35.6935	28.8901	25.7918	31.3465	25.8322	26.1984	30.0194	ELP5
1220	ENSCHYG00000006992	16.4449	6.25002	16.9817	11.3992	15.3043	8.83418	8.00056	8.11187	9.57301	8.70437	7.34807	6.59362	3.04596	3.7449	2.29108	SUZ12
1221	ENSCHYG00000007006	2.12001	0.979911	2.22266	0.602904	1.22747	0.743584	0.925223	1.21866	0.898828	0.643116	0.693199	0.624662	0.726416	1.02999	0.650463	SLC6A4
1222	ENSCHYG00000007009	6.60517	5.84045	6.00994	3.50856	5.07991	4.29977	4.65796	3.92564	4.59344	3.81757	3.74408	5.71689	6.30755	6.58008	5.81477	TEPSIN
1223	ENSCHYG00000007067	6.5352	6.83385	5.68902	3.54832	4.58213	3.62323	5.23366	4.91736	5.45526	7.27935	7.12305	8.79357	9.21541	10.9152	10.1468	CEP131
1224	ENSCHYG00000007075	0.561611	0.205125	0.380202	0.0697957	0.210753	0.0887717	0.11782	0.182573	0.375568	0.267052	0.0882736	0.517049	0.138755	0.47599	0.310618	SERPIND1
1225	ENSCHYG00000007077	1.38318	2.30175	1.21031	1.16646	1.38372	1.04558	0.975156	0.610249	1.22972	2.19329	2.27613	4.17814	2.55084	3.21229	2.52144	SHPK
1226	ENSCHYG00000007096	0.714349	6.38443	0.719299	0.587816	0.655962	0.433409	2.27217	1.93874	2.20036	3.16829	3.42627	1.42725	2.15935	3.29997	2.35062	SLC2A4
1227	ENSCHYG00000007100	13.4366	10.1604	11.9643	10.7593	14.431	12.8996	11.0946	11.6287	10.3097	10.1099	8.58662	12.6616	10.098	9.73798	11.5811	SNAP29
1228	ENSCHYG00000007123	50.0508	37	48.363	31.4102	54.671	38.2827	40.119	39.0109	32.1152	35.644	35.9793	43.8308	32.2374	31.7658	27.0483	CRKL
1229	ENSCHYG00000007137	44.7696	23.8319	51.2394	32.5546	46.8494	41.6313	21.8819	22.4117	26.481	23.825	20.2497	25.061	17.6507	20.533	19.3613	BLMH
1230	ENSCHYG00000007142	4.18298	8.41163	3.87229	3.43136	3.65549	4.2691	4.04203	2.85213	3.30331	7.46024	7.13834	12.5362	3.85708	3.73251	4.70972	CTNS
1231	ENSCHYG00000007147	9.43203	54.2321	8.38005	8.24766	9.2043	9.1772	19.4515	11.8581	18.1046	20.9849	19.8456	40.0087	40.7249	46.4732	49.338	JUP
1232	ENSCHYG00000007177	0.370811	0.260393	0.151417	0.125084	0.0944251	0.0707074	0.0703836	0.109066	0.0641022	0.255251	0.184566	0.451433	0.352282	0.284348	0.402042	AIFM3
1233	ENSCHYG00000007212	122.993	147.245	121.041	146.059	148.465	181.305	160.167	153.492	165.021	147.381	138.331	230.145	132.861	147.792	144.113	TAX1BP3
1234	ENSCHYG00000007256	504.153	179.27	507.742	362.619	525.73	469.302	321.19	295.188	332.824	190.975	171.109	190.555	196.165	184.702	213.372	NA
1235	ENSCHYG00000007258	70.3056	41.8758	75.1864	64.6449	78.542	65.8413	63.0645	57.2836	69.394	45.6635	39.912	46.4287	35.741	39.1298	54.1911	EMC6
1236	ENSCHYG00000007262	168.202	83.0829	175.935	274.313	201.96	302.703	267.426	321.467	288.375	103.039	121.226	78.9832	128.755	112.807	129.779	P3H4
1237	ENSCHYG00000007281	2.65938	4.8922	2.65398	4.46605	3.1262	5.04914	5.69614	4.63755	5.16005	4.01826	2.97825	3.76347	4.00882	2.55965	3.61376	P2RX5
1238	ENSCHYG00000007300	39.6231	25.2102	36.5758	32.045	41.2149	37.7839	39.1456	35.0245	33.4011	29.094	27.1187	42.6579	26.689	30.3411	30.8627	LZTR1
1239	ENSCHYG00000007314	0.799256	3.14434	0.627454	0.996796	0.632079	0.54093	2.75209	1.26895	1.79812	2.44092	1.8322	4.61992	1.5589	2.48955	2.01105	AATK
1240	ENSCHYG00000007332	2.19157	1.85139	2.59479	2.26614	2.45114	2.50942	2.0935	1.99068	2.652	1.83767	1.60415	1.48409	0.95818	1.21483	1.07877	ITGAE
1241	ENSCHYG00000007350	13.3733	16.7903	15.1832	14.7567	11.3448	13.609	13.8921	12.5353	15.3699	19.4582	14.939	15.493	8.3819	10.7307	10.204	CPD
1242	ENSCHYG00000007354	25.6851	27.1457	22.2461	17.1457	22.7472	21.0749	16.5595	16.233	21.0488	18.31	19.6216	23.5147	22.4802	22.1934	24.6283	GPS2
1243	ENSCHYG00000007381	43.7242	25.3975	46.8459	34.8068	35.3116	32.8695	22.4605	20.3933	19.952	26.3969	20.6001	20.6411	13.4245	16.2067	15.1595	NA
1244	ENSCHYG00000007407	454.368	249.077	451.465	696.235	537.535	732.87	616.908	718.453	598.448	330.074	373.943	282.088	356.222	357.896	371.215	FKBP10
1245	ENSCHYG00000007419	5.93248	1.83506	6.08786	1.57457	5.75872	2.02568	2.32192	1.42027	1.87819	1.53731	1.92275	1.54701	0.728599	0.222169	0.563818	HASPIN
1246	ENSCHYG00000007426	28.1769	21.3068	31.905	15.6474	23.1117	19.9564	13.7527	13.0657	16.7501	18.0599	14.8833	16.47	14.4932	15.4628	15.0113	NCBP3
1247	ENSCHYG00000007434	28.4266	22.0468	28.3368	15.4853	27.9736	24.779	18.7152	13.9488	18.3419	25.452	21.1853	31.7949	21.9808	15.2314	18.2345	COPRS
1248	ENSCHYG00000007439	10.3167	9.4542	8.83975	4.81101	9.42539	5.63339	8.46509	9.13891	8.8641	9.23314	8.40267	11.4884	10.9687	11.3533	13.7641	RHBDD3
1249	ENSCHYG00000007451	45.4355	17.9977	48.5222	33.7	44.1183	34.6172	26.4531	28.8019	30.5845	19.0101	16.1475	16.9761	17.0688	18.2691	20.4816	NT5C3B
1250	ENSCHYG00000007461	24.1977	21.4797	18.5954	13.0476	15.6259	11.7087	13.2152	10.7723	14.8149	11.0246	10.9153	19.254	18.0356	22.3195	18.8516	NEURL4
1251	ENSCHYG00000007474	91.4877	61.278	96.6883	87.0178	100.295	104.247	84.0134	72.1619	68.5054	65.6967	54.88	59.6904	49.9732	46.9873	46.7208	NA
1252	ENSCHYG00000007482	1.71201	1.41634	3.51726	2.03998	2.24638	4.04664	1.28478	1.64003	1.64009	0.544227	0.402393	0.810537	0.483687	0.578611	0.777383	CAMKK1
1253	ENSCHYG00000007498	15.7186	15.3217	17.3962	12.6249	19.9714	16.8738	18.3673	23.9669	26.6473	24.4727	24.529	30.0186	7.90856	9.30415	10.331	BAIAP2
1254	ENSCHYG00000007539	0.250903	0.187968	0.268941	1.03679	0.20329	0.399598	2.54571	1.37364	4.22302	1.03038	0.868506	3.34539	1.44549	2.79154	2.5967	RAB11FIP4
1255	ENSCHYG00000007546	31.6343	15.7055	37.9248	81.6876	45.121	51.4831	32.3787	33.8319	34.1097	11.2152	6.32097	10.1605	8.66026	14.9233	11.8726	KREMEN1
1256	ENSCHYG00000007563	0.419038	17.7871	0.299442	0.0329822	0.846534	0.167797	0.0742351	0.0862754	0	0.0504785	0.083428	0.225538	0.0655693	0.239926	0.0978558	P2RX1
1257	ENSCHYG00000007567	16.5906	27.9644	17.8365	12.726	17.6641	15.813	15.4436	14.3434	20.557	15.3481	16.6885	25.1978	20.8692	23.1969	30.8843	THAP7
1258	ENSCHYG00000007592	0.337784	0.615326	0.470689	0.677963	0.812842	0.642488	0.269282	0.625916	0.4905	0.366214	0.504381	0.409062	0.753185	0.435157	0.650769	LRRC74B
1259	ENSCHYG00000007603	79.3917	19.0496	74.5374	35.5022	63.4507	50.4223	31.0908	24.3835	18.5834	19.0812	20.548	14.7145	10.6614	11.9798	10.0071	ACLY
1260	ENSCHYG00000007620	1.07588	19.5084	0.880417	4.76674	1.66	2.43204	2.84359	1.98288	1.93186	3.9508	4.24946	4.76329	1.18115	0.993561	0.810464	ATP2A3
1261	ENSCHYG00000007643	1.17466	0.627057	1.25911	0.106681	0.644263	0.452285	0.600284	0.418588	0.492041	0.653092	0.674621	1.09426	0.318126	1.45508	1.1078	NA
1262	ENSCHYG00000007664	16.8255	9.84419	14.2338	13.2588	11.5542	12.2285	11.6228	11.1958	13.4465	11.8193	7.47247	8.05919	4.30063	4.39946	5.31406	GOSR1
1263	ENSCHYG00000007674	3.99207	2.96289	4.52161	4.24888	3.19785	3.41933	3.39293	2.59555	3.29549	3.9231	3.0006	2.44296	1.61856	1.89705	1.67956	NF1
1264	ENSCHYG00000007732	32.2095	17.3059	27.0654	12.3669	22.0431	14.8092	16.5255	15.789	14.77	14.7678	15.6676	21.1538	18.3241	18.9465	20.9087	SMPD4
1265	ENSCHYG00000007807	6.96779	3.83452	9.39613	5.4843	9.54885	7.7254	1.29411	3.81787	4.75981	7.85207	6.26498	4.93986	4.39633	4.90645	5.90499	EVI2A
1266	ENSCHYG00000007832	0.354119	2.9353	0.506104	0.603904	0.631223	0.275725	0.679622	0.303789	0.714194	7.1097	3.64266	7.0415	5.1717	2.32325	3.10109	EVI2B
1267	ENSCHYG00000007848	4.33845	4.15659	4.1111	3.71664	4.15079	4.06392	3.77231	3.38426	3.9962	2.85312	2.23873	3.67285	3.15074	3.10683	3.11443	ZZEF1
1268	ENSCHYG00000007884	124.218	80.1904	122.897	125.289	119.93	152.785	97.0317	86.7605	113.819	133.26	96.6719	109.944	48.7776	102.643	90.2295	WSB1
1269	ENSCHYG00000007909	29.4829	38.0923	25.5133	28.795	19.9747	17.2051	43.8069	38.0499	58.2145	21.1796	17.2696	35.5107	18.58	22.3749	19.8783	ABR
1270	ENSCHYG00000007924	20.6316	20.2105	18.501	18.7145	22.9627	23.2232	18.8545	16.7841	23.931	18.0945	14.8025	19.6361	18.6024	20.0424	24.5013	CHMP6
1271	ENSCHYG00000007929	2.04288	1.10537	2.36319	1.59998	1.35203	1.05292	1.69309	1.65536	2.27626	0.584771	0.63425	1.007	1.06817	2.25829	2.16096	ZNRF3
1272	ENSCHYG00000007995	152.539	143.039	175.108	160.756	161.117	203.143	127.452	128.605	139.409	90.461	77.4128	82.9346	63.3071	63.5314	80.1987	NA
1273	ENSCHYG00000008005	0.917658	0.330657	0.998763	0.383365	0.553635	0.635992	0.412674	0.196203	0.589393	0.586731	0.421616	0.607889	0.795274	0.682033	0.717067	ODAD4
1274	ENSCHYG00000008013	3.82676	6.06675	3.50781	1.99416	2.75203	1.55879	2.62991	1.26334	3.73652	2.05058	1.41868	4.26139	3.03527	5.38322	3.65162	NA
1275	ENSCHYG00000008034	28.2415	22.5298	24.0344	11.1674	24.1292	14.0574	15.1348	12.0733	12.8869	18.9183	15.5665	17.7459	16.3739	18.693	20.7375	CNP
1276	ENSCHYG00000008045	5.86462	5.12091	4.50006	3.44675	3.74171	2.98722	4.54827	2.85243	4.50189	3.31449	3.06691	5.40569	3.10775	4.28517	3.84616	RPTOR
1277	ENSCHYG00000008056	11.5325	8.13404	7.94263	1.97237	4.80301	3.45273	3.0789	0.790549	2.24982	1.19286	1.12657	3.37186	1.97637	3.94856	3.35068	KSR1
1278	ENSCHYG00000008058	46.7623	23.575	50.1485	30.2292	44.7659	36.9072	19.0242	19.5045	24.21	25.7074	22.1971	23.0397	17.954	22.225	20.8447	DNAJC7
1279	ENSCHYG00000008077	5.48177	11.6628	4.39672	4.57374	5.50625	4.39779	5.48362	4.06622	5.63	6.7255	5.57666	10.6638	8.54297	11.9603	9.82271	ACAP1
1280	ENSCHYG00000008097	19.0736	9.2273	18.977	12.6742	17.5008	15.1776	10.3645	9.36452	10.5639	9.23484	7.66792	9.6408	6.14131	5.51294	6.55277	CCDC117
1281	ENSCHYG00000008115	36.5712	32.3688	38.2584	23.0652	37.2334	32.2122	31.1665	29.0189	27.2398	28.949	29.8781	31.6539	33.5575	29.6092	36.4659	CYB5D2
1282	ENSCHYG00000008120	23.8024	21.7677	24.5383	31.6364	30.2123	33.9941	35.135	37.5253	33.4023	22.8571	21.6494	24.0109	30.2069	25.8053	24.0055	NKIRAS2
1283	ENSCHYG00000008139	8.63782	8.01196	8.43653	5.90514	5.52434	4.26985	6.74746	3.93277	5.29125	3.79805	3.66551	5.32625	3.58308	4.36482	3.60077	ANKFY1
1284	ENSCHYG00000008188	0.0396357	0.0687643	0.0424852	0	0.0353256	0.0264525	0.351085	0.244817	0.0479628	10.8145	12.2511	9.59987	0.186061	0.11347	0.185118	NA
1285	ENSCHYG00000008213	5.22254	13.0175	7.15693	18.888	10.252	16.2803	12.4727	16.5373	12.3595	9.91463	8.09445	6.49357	7.05999	8.94232	9.72586	KCTD11
1286	ENSCHYG00000008216	7.99933	10.0231	9.01413	6.6191	9.74968	6.98135	10.5376	8.76275	9.92812	8.03017	8.47354	13.9836	6.65969	6.45915	9.34021	NA
1287	ENSCHYG00000008232	0.304769	1.05749	0.65336	1.31935	0.724341	0.813602	1.75473	0.784359	1.65959	0.367134	0.151694	0.410089	0.357667	0.545312	0	TMEM95
1288	ENSCHYG00000008260	24.8153	12.3784	20.3897	9.83013	19.2223	11.6868	11.2959	9.02308	10.3788	10.2867	9.34316	11.4227	10.4187	11.4828	11.7276	HIRA
1289	ENSCHYG00000008282	0.387391	1.23916	0.674767	0.371612	0.733688	0.484765	0.611223	0.448648	0.43948	1.83748	1.91613	3.22531	1.22182	0.597837	0.67849	TNK1
1290	ENSCHYG00000008309	1.60581	6.35883	1.40034	1.06041	1.33416	1.16252	2.77245	1.41493	3.0959	5.26222	5.12072	12.5859	5.56839	4.70427	5.87917	NA
1291	ENSCHYG00000008332	51.7359	36.9427	53.7646	35.755	53.0453	48.4236	36.1863	30.202	34.1656	41.6117	40.8244	36.2221	25.2982	28.561	23.5739	UBE2G1
1292	ENSCHYG00000008333	65.3741	87.0392	63.1118	35.9027	65.8208	52.9472	44.9994	40.9005	40.9579	40.3157	39.2987	53.6306	62.1192	79.6009	75.5691	PLSCR3
1293	ENSCHYG00000008386	80.2853	84.1473	79.2944	44.88	75.2099	55.8976	51.5549	46.2772	56.9746	55.2922	57.7037	97.2054	62.7518	88.2229	102.767	NA
1294	ENSCHYG00000008393	5.18694	2.63614	5.31128	4.36598	4.67728	4.80161	4.4107	3.59957	4.27552	6.08661	4.20972	3.99057	3.05077	3.65554	3.54834	CHEK2
1295	ENSCHYG00000008404	2.52639	3.53633	2.80034	0.406739	1.66316	1.09213	0.610316	0.487647	0.573218	1.91939	1.84334	2.93588	4.04303	4.1608	3.21805	SPNS3
1296	ENSCHYG00000008415	20.6002	21.1298	17.2903	8.28974	14.9417	7.74123	9.14418	8.5496	6.59698	7.74091	6.14284	9.63509	6.91514	11.174	10.9161	NLGN2
1297	ENSCHYG00000008429	0.316552	2.05138	0.538903	0.175875	0.414896	0.167768	0.519556	0.345042	0.0675982	1.31221	1.33462	2.40533	1.70451	1.31937	1.95678	DHX58
1298	ENSCHYG00000008465	3.35928	18.2763	2.09755	7.39312	4.44737	3.95063	24.0502	22.5119	32.3822	32.0591	31.0706	37.9166	41.3372	38.5498	36.6723	SPNS2
1299	ENSCHYG00000008506	24.0466	11.4463	20.9925	7.21545	19.451	9.8898	8.12012	7.05105	8.3829	10.4784	8.1146	10.84	9.16904	7.60482	8.30157	KAT2A
1300	ENSCHYG00000008526	68.2905	18.8972	59.5695	21.3059	51.4678	24.6574	20.4537	18.997	18.1978	13.7212	11.9762	15.7182	15.6067	17.582	15.8599	MYBBP1A
1301	ENSCHYG00000008533	0.379537	2.0187	0.256941	0.318384	0.195838	0.199973	1.24743	1.24925	1.12401	1.84083	1.41682	3.78988	2.09813	2.62701	2.48401	NOS2
1302	ENSCHYG00000008542	50.0637	31.4805	45.344	31.9411	57.7717	41.528	39.2137	35.8683	44.1466	23.8006	26.3602	39.1977	30.4028	32.3886	42.5973	MRPL40
1303	ENSCHYG00000008556	33.888	49.1938	30.9498	20.8213	29.5865	29.4246	43.4179	36.8438	43.9367	31.2417	33.8205	53.7413	43.828	54.5711	56.9301	C22orf39
1304	ENSCHYG00000008559	5.49803	3.48525	6.32396	5.19296	7.48217	7.45158	3.82111	3.7878	3.26259	3.4007	2.96812	4.15426	3.54877	3.35986	3.77771	TIMM22
1305	ENSCHYG00000008566	5.33077	22.2928	5.45816	1.22117	4.18379	0.716851	1.37428	0.860018	0.722095	1.7252	1.54446	4.06823	3.17469	6.06455	3.48377	FGF11
1306	ENSCHYG00000008589	91.113	86.978	89.2015	77.4749	94.5927	97.6331	75.1702	70.7702	90.5525	58.0485	48.1334	70.8891	61.0554	72.2725	66.7312	UFD1
1307	ENSCHYG00000008615	0.0852648	0.542397	0.0304649	0.0671113	0.0506619	0.056905	0.151052	0.175551	0.103178	0.513561	0.297075	0.573649	0.166773	0.396659	0.547565	GGT6
1308	ENSCHYG00000008619	6.45433	3.63283	5.11614	3.58471	3.86974	2.93473	3.94415	2.58675	3.59961	2.09215	1.97719	4.10206	1.85028	2.93561	3.03103	TTC28
1309	ENSCHYG00000008628	72.7016	59.8294	73.9014	82.1174	80.6175	98.524	83.4497	76.9667	68.1427	79.4515	68.0268	86.576	36.14	49.8743	42.6758	NXN
1310	ENSCHYG00000008631	29.2109	39.1062	30.4448	25.9165	33.1423	30.98	26.3849	23.7909	27.9176	27.5043	24.8652	35.9185	28.4354	30.2218	28.1908	RAB5C
1311	ENSCHYG00000008632	0.548452	2.10692	0.566886	0.878783	0.71576	1.00005	0.390381	0.332712	0.462204	1.38035	1.08219	2.2403	1.08041	1.19862	1.47517	CHRNB1
1312	ENSCHYG00000008672	0.146373	0.0683696	0.0120689	0.132934	0.0702456	0.0112717	0.134641	0.0869327	0.122625	0.142417	0.0504381	0.136354	0.21142	0.0846139	0.236643	KCNH4
1313	ENSCHYG00000008682	1.34764	0.501007	1.19689	0.318216	0.926559	0.424005	0.102318	0.118914	0.13978	0.695746	0.804922	0.984389	0.225936	0.33069	0.202312	SMTNL2
1314	ENSCHYG00000008706	2.3615	2.57066	0.943025	0.874693	2.02217	1.20521	1.29198	1.35852	1.51287	1.3387	1.03712	1.80685	1.1955	1.9884	1.45977	LYRM9
1315	ENSCHYG00000008714	8.93006	18.4623	6.54091	6.34543	5.92502	3.8739	8.48134	7.09905	6.994	5.58787	4.56827	9.43481	6.34624	8.73476	7.3568	ZBTB4
1316	ENSCHYG00000008750	3.59628	6.84895	3.41677	2.27735	2.47675	2.96197	4.17012	4.29116	3.41223	5.55306	6.00461	8.66629	7.53931	8.213	8.36003	GHDC
1317	ENSCHYG00000008755	14.0213	9.227	15.5661	12.8437	16.852	14.0539	11.1044	10.9323	10.5	12.9799	8.92132	11.8962	6.26181	6.4697	6.0184	MRM3
1318	ENSCHYG00000008758	3.55605	3.8886	3.8579	3.07883	3.0541	2.30855	2.77762	2.06334	3.32516	2.60917	2.47796	2.46496	2.07399	2.63763	1.6231	NLK
1319	ENSCHYG00000008802	21.7092	5.13594	20.0154	3.91332	19.0779	7.80153	7.36238	3.7508	6.70532	6.08069	6.98954	5.99207	2.99907	4.04733	3.14637	CDC45
1320	ENSCHYG00000008806	38.5951	34.4443	43.8734	22.6521	39.3547	28.6716	20.6155	17.0892	25.438	35.2715	22.7532	31.8778	30.8704	28.5979	29.9024	GLOD4
1321	ENSCHYG00000008818	56.5023	40.6102	49.4524	25.9887	38.9265	28.8236	34.084	24.5159	31.7403	28.009	24.1876	34.5537	23.1143	32.8787	26.0834	POLR2A
1322	ENSCHYG00000008824	0.623766	2.7856	0.619083	0.381859	0.947149	0.27753	0.736691	0.749155	1.13222	1.962	1.96631	2.89099	0.894705	1.46331	1.41619	XAF1
1323	ENSCHYG00000008884	9.68663	11.5517	9.54633	5.0298	8.13875	6.03483	6.0478	5.15536	6.87939	8.27577	7.66739	9.66797	5.9378	7.62268	7.60977	STAT5B
1324	ENSCHYG00000008925	20.261	13.6113	20.964	14.9034	21.9599	19.7072	11.8041	10.1163	10.9634	10.1632	10.7368	10.7503	7.0883	7.54779	8.00392	TMEM97
1325	ENSCHYG00000008926	0.839132	1.24784	2.05591	0.424591	1.28208	2.28012	1.43348	1.29576	0.870365	1.94948	1.43199	1.61302	1.26614	0.772162	1.8896	NA
1326	ENSCHYG00000008958	8.67329	3.34386	7.61209	4.80848	7.04505	6.25936	6.43267	5.01353	4.97702	4.83016	4.23134	4.58485	2.47735	2.84511	2.25048	GEMIN4
1327	ENSCHYG00000008962	2.7605	0.0529195	3.89079	0.522185	0.951504	0.595451	1.05373	1.08333	1.91015	2.70072	1.70801	2.81149	0.340072	0.311092	0.213695	GLP2R
1328	ENSCHYG00000008980	8.68795	10.5012	7.62169	5.12161	6.48639	6.1133	7.97083	5.53604	5.16261	8.59429	7.04854	10.1787	7.75562	9.8017	10.0884	STAT5A
1329	ENSCHYG00000008994	69.5513	44.9768	87.4633	113.279	95.2227	122.267	71.3956	75.3734	94.4938	42.775	46.4529	36.7862	35.157	41.2694	44.7632	IFT20
1330	ENSCHYG00000009001	14.0505	0.418314	12.0062	45.9614	14.8083	39.169	60.5195	46.0666	51.206	41.5086	51.4523	47.7514	11.6273	12.3543	11.7092	SLC13A5
1331	ENSCHYG00000009003	0.530299	4.18767	0.352814	0.410198	0.423739	0.604099	0.753184	0.73416	1.09533	0.462588	0.764539	0.762765	0.772562	0.9423	1.21703	CYB561
1332	ENSCHYG00000009025	13.2604	13.2493	14.8091	16.6394	18.8724	20.503	11.8073	10.8278	10.3335	10.0359	11.2998	11.9575	6.51811	9.83836	9.11967	TLCD3A
1333	ENSCHYG00000009056	3.60856	2.75259	4.05645	3.36088	2.96244	2.95871	2.84782	2.534	3.10024	3.20728	3.41302	3.46987	2.368	2.35496	2.27291	HELZ
1334	ENSCHYG00000009071	5.9938	1.11415	5.04798	2.02186	3.68853	1.14292	3.79227	1.98331	3.10845	2.57868	2.34404	2.11228	1.33983	1.22565	2.74941	C17orf100
1335	ENSCHYG00000009095	34.873	18.5522	39.7163	27.9844	33.7518	37.2292	23.5293	15.566	23.9845	18.461	20.9511	16.3135	12.7893	15.9405	17.4167	MED31
1336	ENSCHYG00000009121	0.223033	1.38009	0.223129	0.33354	0.172276	0.02977	0.414871	0.43624	0.242901	0.322406	0.710471	0.840298	0.104698	0.383101	0.390628	GAS7
1337	ENSCHYG00000009139	1.48369	0.47668	1.8456	1.18943	1.30603	0.678473	1.04651	1.10311	0.997447	0.794355	0.765837	0.862648	0.494419	0.707925	2.05321	MAP9
1338	ENSCHYG00000009171	10.8777	6.36674	11.3951	9.05396	9.32815	7.74293	7.2155	6.14959	6.39232	4.75773	3.85793	6.46584	4.32605	4.89374	3.57398	VPS53
1339	ENSCHYG00000009203	31.3459	62.9258	31.5379	39.517	30.8264	35.7897	35.94	31.3509	32.9671	36.1253	29.8529	27.1101	31.6172	40.6784	32.9511	STAT3
1340	ENSCHYG00000009227	64.82	36.6051	72.8997	86.8014	89.6941	111.054	73.7933	65.3852	87.9139	80.1802	78.1678	82.1467	54.1174	46.859	53.5893	TXNDC17
1341	ENSCHYG00000009236	0.53765	4.10031	0.264139	0.132244	0.259558	0.123345	0.312532	0.13837	0.101657	0.748866	0.568665	0.602871	0.276049	0.360749	0.196179	ACE
1342	ENSCHYG00000009243	2.25944	5.8943	1.64723	1.24553	1.86567	1.67979	1.98665	1.01334	1.62842	3.1971	2.59238	5.02981	4.00666	4.84236	4.39373	NA
1343	ENSCHYG00000009320	10.4532	92.8811	5.44815	5.88766	6.23947	7.6324	31.7277	17.3262	22.5425	20.0147	21.1935	92.329	80.8081	106.764	153.015	CLDN5
1344	ENSCHYG00000009346	9.97574	11.3503	9.63095	13.6735	13.3973	14.8089	18.4745	18.2002	18.6654	10.803	12.1411	18.1579	11.627	13.3502	13.8818	GNB1L
1345	ENSCHYG00000009364	0.417798	0.236967	0.223917	0.170747	0.0716088	0.0321733	0.384311	0.148881	0.437516	0.029036	0.143967	0.259466	0.0377165	0.0862558	0.0562882	NA
1346	ENSCHYG00000009383	0.296467	1.25232	0.497396	0.334803	0.183811	0.219366	1.96953	1.49281	1.26343	0.535699	0.577417	0.485639	0.302543	0.373627	0.564395	TLL1
1347	ENSCHYG00000009385	5.88298	3.88764	6.26533	4.68014	5.44578	4.46127	4.27729	3.29453	4.85799	4.24296	3.67592	4.50157	2.5631	3.69998	2.49853	KIAA0753
1348	ENSCHYG00000009388	212.637	478.993	242.386	330.558	372.479	401.001	222.73	206.473	228.787	146.478	154.712	140.487	69.4483	117.217	118.747	CAVIN1
1349	ENSCHYG00000009405	26.2466	16.8101	26.6819	14.5041	22.6309	20.5133	14.202	12.2733	14.7489	15.6436	13.9626	15.9229	16.5741	14.7982	14.8807	POLDIP2
1350	ENSCHYG00000009421	13.5107	13.0245	12.8964	8.5869	13.9532	11.2794	9.04114	10.0126	9.80056	8.46437	9.68216	16.9853	14.7852	14.7163	15.9769	TXNRD2
1351	ENSCHYG00000009444	8.9557	10.6908	8.72864	8.42858	8.96634	11.0766	7.5325	7.04848	8.20248	8.66032	8.53344	11.5592	5.51755	7.70333	7.30703	ATP6V0A1
1352	ENSCHYG00000009515	0.0322729	0.0559905	0.0518896	0	0	0	0.04288	0.0498348	0	0.0874729	0.216855	0.347404	0.0189372	0.311821	0.310882	PITPNM3
1353	ENSCHYG00000009679	0.226656	0.196614	0.242951	0.642238	0.484821	0.816849	1.08414	0.76999	0.246847	0.327644	0.203066	0.121993	0.212797	0.437991	0.238184	NA
1354	ENSCHYG00000009725	0.520686	0.757642	0.708151	0.813046	0.728532	0.863148	0.929864	0.613827	0.924791	0.637349	0.70225	1.1451	1.2944	1.53871	1.31399	RPH3AL
1355	ENSCHYG00000009744	12.1389	20.0265	11.1267	9.17491	11.0211	7.66601	11.6065	7.35763	11.1198	9.32716	8.47	14.1966	8.12142	11.6311	9.23935	TNFAIP1
1356	ENSCHYG00000009763	0.0335891	0.145685	0	0.0396567	0.0299366	0	0.133887	0	0.0609689	1.21387	0.55171	3.48014	0.197096	0.360599	0.294146	NPTX1
1357	ENSCHYG00000009790	33.0707	6.07196	30.6409	9.05596	25.1037	13.0916	11.2495	4.53063	10.2709	5.90751	7.26011	7.33189	4.67302	3.50983	3.30349	NA
1358	ENSCHYG00000009819	99.469	46.9506	87.9905	41.323	85.1149	57.2538	47.8625	45.8748	39.5157	37.0553	44.5403	64.8173	50.1093	65.4014	64.5665	COMT
1359	ENSCHYG00000009844	0.106085	0.0460119	0	0	0	0	0	0	0	0.862601	0.871236	1.21333	0.311245	0.170832	0.185801	NA
1360	ENSCHYG00000009845	18.8585	23.2068	17.0176	13.4626	18.9967	15.1032	13.519	11.9192	15.1252	18.3853	18.0746	21.5987	15.3378	12.5241	14.9017	TMEM199
1361	ENSCHYG00000009859	13.2181	16.3211	20.1676	22.9167	22.394	24.1999	7.27815	13.2396	14.0498	13.556	12.0913	15.2222	15.5123	17.5143	27.9477	NA
1362	ENSCHYG00000009930	2.03016	6.07988	2.02067	0.798961	1.3355	1.30652	1.02758	0.298562	0.52643	0.698738	0.288709	0.390246	0.907629	1.24542	0.931252	DOC2B
1363	ENSCHYG00000009931	5.4355	5.01659	3.96322	3.35792	4.25296	3.16361	4.32479	3.90387	4.24475	5.42474	4.15253	8.12177	5.63719	4.91931	4.42788	NA
1364	ENSCHYG00000009974	16.4704	38.5206	13.9169	12.1807	14.4417	12.587	15.8337	13.5875	14.371	24.4611	25.145	47.4705	67.9288	50.3153	52.5207	NAGLU
1365	ENSCHYG00000009975	220.419	88.2782	234.953	138.188	207.941	185.371	122.422	102.854	120.509	97.4048	80.7972	93.0916	80.2489	81.9122	82.1282	SENP3
1366	ENSCHYG00000009976	0.380962	3.07334	0.24501	0.224889	0.288605	0.0762752	1.1895	0.705923	1.76332	1.06698	1.10926	4.35719	2.12365	4.76467	4.0701	WSCD1
1367	ENSCHYG00000009978	2.18316	2.56535	2.70524	4.31415	3.87771	5.40958	4.13504	4.39925	3.23202	8.84092	6.47357	13.1463	11.0115	11.7187	13.5862	ARVCF
1368	ENSCHYG00000010063	0.565452	3.04113	0.969767	0.200279	0.655153	0.452854	0.826429	0.174631	0.307912	0.817392	1.35094	2.35865	7.23321	4.12791	5.24888	HSD17B1
1369	ENSCHYG00000010064	4.42972	11.9974	4.24699	3.63188	3.96995	4.75481	5.78754	4.52216	4.37763	8.58233	7.49641	11.5568	11.3502	11.4133	12.7151	SLC26A11
1370	ENSCHYG00000010079	0	0.350143	0.0309045	0	0.017131	0.00962102	0.0383078	0.0445211	0.0872226	0.24312	0.172207	0.271566	0.270688	0.04127	0.0673293	NLRP1
1371	ENSCHYG00000010094	182.585	107.846	199.226	126.287	169.433	170.462	107.962	82.7168	110.267	107.283	85.081	104.415	79.4547	92.0686	92.9282	NA
1372	ENSCHYG00000010135	13.359	12.2624	13.7108	11.6439	13.4779	14.6002	11.714	11.2604	12.7481	10.8004	10.9333	14.7584	12.3458	12.1279	10.207	COASY
1373	ENSCHYG00000010175	5.97991	9.50747	6.10368	3.35092	5.21827	4.2709	5.54987	3.41796	5.15177	18.0949	14.6599	30.9366	20.1318	13.8936	13.7562	SGSH
1374	ENSCHYG00000010184	11.9876	7.97233	10.7078	4.24591	11.0402	7.20037	8.49469	11.1065	13.0555	2.88812	4.17665	2.68836	10.3167	8.57958	4.1991	SNORA48
1375	ENSCHYG00000010196	4.67724	5.0641	2.95239	0.838546	2.06887	0.606968	1.7953	0.615246	1.2892	1.56509	2.01762	4.73182	1.68738	4.12861	3.36778	SARM1
1376	ENSCHYG00000010207	8.18463	2.90446	9.57059	6.58848	5.63675	8.19353	1.97721	2.87238	3.37642	4.70564	2.22206	2.50296	3.49281	3.19515	1.95475	NA
1377	ENSCHYG00000010223	6.16505	8.69033	10.3254	6.82378	11.6761	7.32895	9.21522	7.7349	11.8898	6.96243	8.63032	11.4063	7.6873	4.13658	4.72399	SNORD10
1378	ENSCHYG00000010232	10.5625	6.87186	5.66093	1.7815	2.01726	3.39878	3.0073	10.4852	13.6946	10.9062	4.50628	8.62907	8.41144	1.61992	2.64279	NA
1379	ENSCHYG00000010237	3.70205	53.4134	3.11787	4.45999	5.21856	2.04212	12.1464	10.6165	14.1937	59.7949	60.0738	68.1635	237.978	166.639	184.461	CPE
1380	ENSCHYG00000010247	33.9782	40.6905	32.8111	34.0809	42.611	42.4437	29.7243	30.738	34.6036	33.3607	27.3887	37.1425	26.8897	30.4733	25.9108	MLX
1381	ENSCHYG00000010254	13.0579	43.4052	9.80915	7.64516	12.5442	8.41115	12.5145	8.84225	8.25681	122.133	95.8925	496.146	490.002	247.391	246.885	NA
1382	ENSCHYG00000010265	7.01978	9.73698	5.81351	4.37695	6.63885	4.62194	5.60986	4.4525	4.61075	6.38868	5.94576	8.89134	5.96211	6.35689	6.3728	SLC46A1
1383	ENSCHYG00000010302	91.5002	24.4172	113.313	89.6358	96.2239	119.475	49.8324	39.3258	39.9376	33.7252	36.9328	23.6848	13.7121	16.4804	16.4332	MSMO1
1384	ENSCHYG00000010313	28.3167	16.8788	19.0339	15.9222	16.355	13.9758	21.5442	13.7407	22.1819	11.8627	12.1061	19.9025	10.5357	12.7373	14.3382	DCAF7
1385	ENSCHYG00000010316	0.0482075	0.0696963	0	0.0189719	0.0143218	0	0	0	0	0.43554	0.287935	0.627044	0.716613	0.276019	0.309585	CARD14
1386	ENSCHYG00000010340	81.1987	58.0639	95.1344	94.6159	102.26	114.438	89.1234	87.006	102.274	68.3849	64.6295	67.6453	70.019	68.2211	69.7469	MPDU1
1387	ENSCHYG00000010387	13.411	12.4294	15.7371	9.04182	12.5661	10.3695	7.94814	7.95659	10.5699	9.24679	7.29875	7.93053	7.24812	8.86585	7.04658	KLHL2
1388	ENSCHYG00000010392	4.26719	1.98987	4.97055	2.67917	3.45142	2.0248	2.91677	2.2472	2.95494	1.82736	1.91522	2.92069	2.57629	1.82713	1.42562	TACO1
1389	ENSCHYG00000010403	73.8652	35.7488	78.7597	49.329	73.3578	64.1683	37.5348	34.0736	41.6268	35.3776	30.2913	29.2922	27.7973	31.9203	32.6523	EIF4A3
1390	ENSCHYG00000010415	75.7496	112.371	74.2282	115.079	97.3446	110.967	86.6952	85.5508	86.0169	55.9145	51.1005	74.2677	52.0931	65.8445	64.9974	MYO1C
1391	ENSCHYG00000010434	5.01121	3.06847	6.47737	1.21809	6.96213	3.24607	2.15413	2.27593	2.94283	1.59793	2.64097	3.17315	6.22693	6.96212	6.71168	NA
1392	ENSCHYG00000010463	2.43227	0.52747	3.44513	1.43581	1.39357	0.434805	0.230834	0.804821	1.10372	0.784814	0.648548	0.467541	0.509719	0.0932563	0.456424	NA
1393	ENSCHYG00000010469	12.3829	20.2029	12.174	8.56641	10.067	5.98821	12.737	8.44505	11.1114	13.223	10.9503	19.4008	9.33562	11.826	10.5038	MAP3K3
1394	ENSCHYG00000010487	39.9072	31.5008	45.4465	46.8898	50.0849	52.2763	32.5906	37.5807	45.1318	31.9431	31.4759	35.197	28.1677	27.9789	32.8078	DERL2
1395	ENSCHYG00000010509	9.99629	17.143	9.48177	9.7193	12.0081	11.1333	10.904	11.3697	13.3648	12.3344	11.4144	20.2621	17.342	17.7853	19.6124	TANGO2
1396	ENSCHYG00000010516	5.45589	6.79914	5.43629	4.71768	4.38319	5.15411	4.49238	5.45833	6.55563	6.24833	6.88459	6.7209	6.85376	5.93971	7.94061	SOX15
1397	ENSCHYG00000010543	25.1574	8.29987	27.585	6.42729	23.5245	10.4042	11.6169	7.26	8.98312	8.79352	8.25203	9.32293	4.1624	5.04739	4.04501	PSMC3IP
1398	ENSCHYG00000010558	14.5815	25.8875	18.3023	10.5256	15.5547	12.8578	16.4629	9.79987	10.6967	54.0612	44.9002	86.4115	47.702	39.5003	46.3136	UNC119
1399	ENSCHYG00000010582	28.4425	23.8621	27.5649	21.6635	28.2572	24.7935	19.577	20.4345	20.8788	16.0796	18.2506	20.7741	18.8376	18.9916	17.7317	FXR2
1400	ENSCHYG00000010599	12.376	14.2136	10.2645	13.0859	11.6061	12.5553	14.0882	10.7961	9.47284	14.1002	11.9489	20.4426	12.4826	13.3575	11.2586	GAA
1401	ENSCHYG00000010607	0.0714966	0.457398	0.0383183	0.0105515	0.0716871	0	0.0356232	0.0138004	0.064888	0.0161488	0.0133449	0.0601273	0.115371	0.201484	0.125222	MYH3
1402	ENSCHYG00000010660	7.50845	3.47794	6.3878	3.82992	4.09314	1.98862	4.40698	2.95486	4.33345	2.04168	1.33342	2.77101	1.66823	1.79997	1.34059	DHX33
1403	ENSCHYG00000010699	51.3569	36.4983	48.4973	27.8351	42.9475	32.3758	28.2743	23.921	24.6551	29.2772	32.7414	30.4616	32.2608	35.6222	30.587	PIGS
1404	ENSCHYG00000010721	15.7376	13.2651	13.4248	9.91327	12.354	10.6832	10.5953	8.00394	9.79161	14.1549	12.2225	14.3278	11.1476	13.5968	14.0077	RETREG3
1405	ENSCHYG00000010730	10.5081	7.27303	7.50245	5.25469	10.5176	8.63379	4.85842	5.01904	5.59808	12.4804	10.7547	20.327	25.7693	18.359	20.9272	LIMD2
1406	ENSCHYG00000010752	12.7011	10.625	12.8561	7.11362	11.6351	8.41051	8.04312	5.98424	6.88031	9.89051	9.27145	9.07797	6.40707	7.33392	7.67927	SCO1
1407	ENSCHYG00000010760	96.5704	28.561	102.725	53.7969	91.9642	69.0608	44.9834	36.9965	40.4649	43.0266	31.2395	27.9531	23.9774	23.249	23.2552	C1QBP
1408	ENSCHYG00000010840	15.3902	14.2443	14.2871	6.86798	13.0004	9.05876	8.40219	6.87864	7.61006	13.289	12.0251	15.9839	13.1207	15.397	15.2979	STRADA
1409	ENSCHYG00000010846	17.2424	4.01703	13.4655	13.8428	14.7088	17.1132	12.1093	17.953	16.1852	16.2902	17.949	22.4717	14.2224	12.0584	14.6681	ALDOC
1410	ENSCHYG00000010848	4.19738	3.64104	6.6654	3.36491	4.24898	4.0982	2.75404	2.08047	3.00991	2.43451	2.32132	2.8588	2.1893	3.89419	3.72111	ADPRM
1411	ENSCHYG00000010869	13.5902	10.1783	14.9057	10.155	15.602	12.6946	10.371	9.18609	11.2566	7.48571	8.35484	9.39824	8.73049	8.4475	8.82637	TUBG2
1412	ENSCHYG00000010883	8.87878	9.25526	9.43712	8.98512	8.51176	9.93413	8.02986	5.87586	7.71952	7.54985	6.79603	9.53754	5.42883	6.00749	6.40319	RPAIN
1413	ENSCHYG00000010887	31.8761	10.635	28.9112	7.96108	16.3903	13.5007	14.6606	7.57263	18.9156	17.7225	13.7301	15.6719	2.8776	5.26474	9.66271	MIR3618
1414	ENSCHYG00000010897	3.96513	5.5193	5.9305	2.06852	4.19143	1.477	3.06299	0.854348	2.34329	3.99893	1.37692	4.21866	2.38078	2.0789	2.74557	TMEM220
1415	ENSCHYG00000010916	3.66836	8.87647	3.97347	2.09712	3.33828	2.24206	1.48786	1.31179	2.10271	2.44208	2.94061	2.07833	3.53469	3.52365	2.63759	SAT2
1416	ENSCHYG00000010923	51.003	27.2526	49.3683	24.909	44.6367	29.0329	35.6732	31.6653	37.6394	27.345	27.1852	33.4739	19.1676	24.7313	24.2603	DGCR8
1417	ENSCHYG00000011026	4.94714	5.52594	5.66601	3.56048	4.83197	3.76527	4.0069	2.82547	4.05933	4.71451	3.38997	3.87549	3.34033	2.58277	4.21361	TMEM192
1418	ENSCHYG00000011039	53.7602	39.3719	48.8153	25.671	54.2006	36.4726	37.8539	35.0433	38.131	28.4276	28.2084	39.4084	34.9467	39.8043	41.4121	TRMT2A
1419	ENSCHYG00000011054	23.0992	4.69141	22.7879	4.0826	17.5917	6.97882	4.98042	2.37082	4.4941	5.42355	6.09286	4.07597	2.40242	2.28679	2.01072	SPAG5
1420	ENSCHYG00000011068	0.69116	2.32508	0.668571	0.358248	0.360586	0.371269	0.223981	0.28634	0.122395	0.700594	0.352405	0.952687	1.60246	0.922975	1.38767	SHBG
1421	ENSCHYG00000011072	0	0.113234	0.139921	0.269704	0.145427	0.228687	0.607039	0.907066	0.414648	0.235872	0.0974588	0.175646	0.22979	0.140138	0.228626	SHISA6
1422	ENSCHYG00000011074	14.942	46.831	13.6012	7.07651	15.4956	6.40459	10.7596	11.5857	13.7731	16.9754	15.6466	34.8915	25.5922	29.4581	33.5035	PLEKHH3
1423	ENSCHYG00000011119	356.156	116.059	371.742	169.101	357.65	232.497	171.024	143.505	179.351	118.706	122.154	119.659	96.8411	103.879	113.033	RANBP1
1424	ENSCHYG00000011131	0.925229	1.33288	0.814648	0.6047	0.368133	0.264639	1.14151	0.459228	1.7394	0.447813	0.493413	2.48992	0.52352	1.34803	0.954926	TBC1D16
1425	ENSCHYG00000011165	48.661	20.0387	48.2388	27.1725	38.5273	31.755	19.6663	19.5201	21.0818	21.5278	18.0774	17.0384	15.6636	16.694	18.9934	NUP88
1426	ENSCHYG00000011178	8.47057	6.57438	6.69019	4.73717	13.1122	7.14087	7.70051	6.19579	7.28301	6.44456	2.6628	5.39894	13.08	5.74335	13.274	NA
1427	ENSCHYG00000011204	17.4028	30.2494	13.8491	14.5796	18.9375	14.4521	21.4292	24.8709	21.9763	23.1476	25.2641	33.5284	28.8815	33.0017	33.6741	ZDHHC8
1428	ENSCHYG00000011209	11.4709	12.4861	12.9127	6.32703	8.60512	7.80336	6.59071	6.56543	8.28026	6.00209	6.15035	9.77344	4.31403	5.94337	3.87848	RSKR
1429	ENSCHYG00000011223	7.56504	10.251	7.14167	5.34144	6.77545	7.48664	4.77936	5.42092	6.68629	8.91203	7.7338	10.329	7.86262	7.97553	7.72898	INPP5K
1430	ENSCHYG00000011308	34.9538	35.4362	38.186	35.6204	42.0843	43.5682	32.8395	28.7291	37.0101	40.8421	33.2816	39.0595	24.3309	24.2961	25.0829	PITPNA
1431	ENSCHYG00000011326	4.59402	5.44132	5.10906	3.99049	3.96755	3.96881	3.85354	3.10143	4.69311	4.42817	3.76003	5.68746	4.75815	5.30204	4.2659	BLTP2
1432	ENSCHYG00000011340	0.038977	0.104813	0.0835583	0.00920356	0.0486339	0.00780387	0.0103575	0.00601871	0	0.0352146	0.00582006	0	0.00914843	0.00836881	0	DNAH9
1433	ENSCHYG00000011354	0.738961	1.66664	0.686475	0.174489	0.570791	0.591812	0.45819	0.836793	0.0894211	0.623121	0.441368	0.994325	0.231259	0.264439	1.12168	CCR10
1434	ENSCHYG00000011372	3.49588	2.21607	3.31484	1.49221	2.85209	2.07289	1.53638	1.20422	1.12267	2.42956	2.40926	3.03948	1.7673	1.38573	2.26073	NA
1435	ENSCHYG00000011384	18.4862	14.2653	18.2801	13.8766	15.8158	13.2494	9.75483	9.58306	8.78466	12.4631	9.78297	12.2268	7.59222	8.21762	8.62052	RABEP1
1436	ENSCHYG00000011402	5.47628	24.952	4.29658	3.63268	3.648	2.59982	8.66388	6.40761	8.1981	50.2417	41.2232	72.8136	30.2456	27.6984	25.4616	SLC43A2
1437	ENSCHYG00000011403	1.14877	16.7745	1.07743	0.904186	2.13301	0.814594	0.572374	0.739121	0.695056	0.864898	0.857672	0.515249	0.730251	1.4902	1.50899	ATP1B2
1438	ENSCHYG00000011406	12.6107	24.2078	8.90334	1.11898	5.30291	1.19918	1.9239	1.09764	2.07875	2.06936	1.39557	2.37347	1.63752	5.14398	5.04907	CNTNAP1
1439	ENSCHYG00000011436	59.6811	28.9413	71.6734	68.6206	61.3077	63.4819	44.033	48.1646	47.9217	30.9481	26.6974	22.8212	23.7606	23.0812	22.5835	CCDC47
1440	ENSCHYG00000011475	62.1591	49.6408	54.2357	21.1958	54.9601	31.6287	21.6304	16.4611	20.3619	27.7888	26.1987	31.8627	25.5494	24.7307	22.9907	TP53
1441	ENSCHYG00000011500	0.0332373	0.403646	0.0712536	0.0588619	0.162926	0.0332734	0.220807	0.230958	0.241321	0.27026	0.0744452	0.402509	0.448572	0.428186	0.203746	NA
1442	ENSCHYG00000011509	13.4226	7.36279	10.3675	7.09131	11.0582	9.42861	6.78149	6.74926	6.2957	6.573	5.76859	8.23372	4.99706	5.35831	5.67965	NA
1443	ENSCHYG00000011525	7.80979	11.6052	6.64848	8.84638	11.9439	13.4384	8.90285	10.1021	8.5466	13.7437	10.6138	14.8035	11.9548	14.071	15.0264	CBX4
1444	ENSCHYG00000011541	0.724369	0.332659	0.548079	0.704297	0.53167	0.255937	0.339687	0.263188	0.464057	0.384968	0.0636253	0.229339	0.250028	0.228721	0.298514	NA
1445	ENSCHYG00000011550	6.79135	28.0415	4.61281	5.29911	4.35984	4.47639	12.6864	7.7095	11.9611	12.3931	11.9482	32.3231	25.1927	26.9078	27.9406	SCARF1
1446	ENSCHYG00000011552	30.96	27.4447	27.5284	16.1006	25.2676	19.3932	18.4719	15.1391	16.6717	20.3526	18.4478	22.5752	18.8762	21.4302	18.6687	DDX42
1447	ENSCHYG00000011564	5.93103	8.18984	5.57897	4.09665	6.31093	4.30164	3.10927	2.92823	3.95473	2.73394	2.77134	3.8003	3.31451	3.68178	3.63927	CBX8
1448	ENSCHYG00000011571	1.02367	0.538172	1.19701	0.842345	0.801763	1.02478	0.453372	1.00591	0.56306	0.896828	1.34327	0.751318	0.873704	0.699342	1.46691	NA
1449	ENSCHYG00000011603	6.99007	4.87251	6.28843	4.88779	7.69472	6.0813	4.97544	4.81868	5.77754	4.39817	4.59751	4.53486	5.37122	6.58854	6.15777	ZNF18
1450	ENSCHYG00000011619	6.47624	10.8846	4.93028	2.99762	3.36153	1.8971	4.08238	2.67057	4.37483	5.4854	4.42309	9.28364	3.32514	5.96503	4.06018	EZH1
1451	ENSCHYG00000011626	12.093	10.1044	12.041	5.66899	11.4031	8.04108	6.15661	5.72108	5.649	6.85531	6.90426	9.23939	6.84088	8.01861	6.9562	NA
1452	ENSCHYG00000011635	0.916352	1.06683	1.08562	2.36306	2.02027	3.86252	2.30689	1.75013	1.40068	1.30721	0.792174	0.87609	0.566	1.21675	0.929171	TOM1L1
1453	ENSCHYG00000011658	8.96493	3.03509	6.73263	1.57604	8.24053	2.3351	3.02453	2.08302	2.37202	4.08786	3.06336	3.46006	2.55603	3.68079	2.75638	CBX2
1454	ENSCHYG00000011671	7.45135	5.07033	6.50441	4.68841	6.44223	5.44941	4.26842	3.85835	4.37342	4.03118	3.59775	4.9231	2.09453	3.25726	2.34441	NA
1455	ENSCHYG00000011692	37.8834	41.1713	36.7469	26.5298	34.4057	30.2819	40.4781	45.5975	49.5463	31.1032	37.9627	63.4761	50.5443	55.5153	69.63	NA
1456	ENSCHYG00000011693	35.4129	14.5108	34.3603	19.1383	32.9127	24.7545	14.0442	14.6928	15.8783	14.3854	13.1194	12.4676	11.3016	10.4621	11.3228	FTSJ3
1457	ENSCHYG00000011703	1.11776	8.0098	1.25021	1.43443	1.64592	0.681116	2.58284	1.8761	2.64638	5.18105	3.62836	13.0131	7.18622	8.08683	7.49029	RILP
1458	ENSCHYG00000011798	58.1843	35.0768	58.1243	32.2451	46.5395	36.5683	32.1323	24.171	26.9833	27.9578	23.0389	26.0582	21.2352	22.3181	22.2536	PRPF8
1459	ENSCHYG00000011817	14.3352	10.7453	13.6525	16.6298	16.026	19.951	13.8039	15.8885	14.9594	10.5597	9.91955	11.6944	6.44795	8.04336	11.2851	COX11
1460	ENSCHYG00000011818	86.7627	266.445	74.5687	48.6075	79.4296	62.0688	92.3014	60.3879	110.579	123.929	129.848	237.854	133.879	166.352	168.652	RAMP2
1461	ENSCHYG00000011842	69.66	41.4109	76.4821	56.7108	71.0637	74.0656	49.6863	41.6909	52.9078	37.4265	32.974	42.2212	36.0674	36.3393	40.3233	PSMC5
1462	ENSCHYG00000011894	2.49976	0.72281	2.64064	0.941	1.06553	0.689089	1.32373	0.755229	0.723356	1.01467	0.45982	0.974959	0.573973	0.797313	0.666244	STXBP4
1463	ENSCHYG00000011899	17.2073	27.9633	15.6757	12.9842	15.9175	13.2689	23.5735	20.4873	22.3538	29.8904	25.9084	43.5865	33.6668	33.0246	33.6334	PPM1F
1464	ENSCHYG00000011933	111.212	85.6964	105.58	74.3608	108.215	99.0733	71.9064	63.1271	81.2968	69.549	71.4062	84.2779	74.3944	67.0529	72.0089	VPS25
1465	ENSCHYG00000011955	2.50117	5.51209	2.21	3.51165	3.16303	3.58665	3.66004	3.65346	4.81605	3.66443	2.57396	3.45646	3.88728	4.1003	4.26225	ENGASE
1466	ENSCHYG00000012009	18.4444	16.9951	15.5367	9.21246	14.9639	9.9517	12.839	11.4149	11.9709	11.153	12.7516	17.6995	15.281	16.3	17.1358	TOP3B
1467	ENSCHYG00000012012	32.6688	26.6242	38.0082	32.2103	37.4401	40.1529	31.9752	30.7584	37.5626	26.8193	25.6926	27.4282	27.5604	27.5832	30.6109	SDF2
1468	ENSCHYG00000012032	0.104391	0.203748	0.027974	0	0.0930394	0.0261262	0.0346753	0.161198	0.236855	0.943144	0.740418	1.12373	0.306275	0.33621	0.365669	SCIMP
1469	ENSCHYG00000012047	21.4027	25.3406	21.2945	13.6548	21.6428	17.9226	16.6993	16.2117	16.5388	18.7776	19.3408	20.2425	18.0305	20.1593	19.4715	SMARCD2
1470	ENSCHYG00000012059	32.0584	21.1266	33.3284	21.2259	27.8856	25.0316	20.0766	16.8117	19.1216	15.8487	14.0394	20.2945	15.4673	14.5478	16.0772	SUPT6H
1471	ENSCHYG00000012095	0.879341	1.02683	0.580036	0.279511	0.512431	0.13543	0.0898733	0.31335	0.184168	0.366673	0.454512	1.45626	0.952584	1.52496	1.12546	TLCD2
1472	ENSCHYG00000012116	4.80691	23.1654	6.29748	8.82812	5.23623	16.0404	4.25786	3.29897	3.87786	6.75562	3.19009	2.87468	2.50721	6.88065	8.41899	MIR22
1473	ENSCHYG00000012120	22.5746	110.032	21.7829	44.3925	33.2126	29.8443	50.5316	67.8307	64.5089	98.5132	82.983	94.3195	91.7968	113.766	112.486	C1QTNF1
1474	ENSCHYG00000012121	1.69903	1.32031	2.42823	1.12834	1.1988	1.16935	0.846543	0.546581	0.899491	1.4071	0.792812	0.857311	0.664642	0.684002	0.619946	ZFP3
1475	ENSCHYG00000012142	1.62389	3.01026	1.31143	0.210107	1.40765	0.222692	0.0591125	0.17175	0.0807555	0.321564	0.465029	0.329255	0.208848	0.405982	0.50649	HLF
1476	ENSCHYG00000012153	7.64461	8.45216	5.21281	3.86517	4.75777	3.4503	5.95657	4.20163	6.22461	6.11846	4.77236	14.2963	9.48847	10.3305	9.96993	WDR81
1477	ENSCHYG00000012155	48.7506	57.813	44.9059	51.2137	53.0718	48.5218	55.1534	49.3631	53.9386	38.0234	34.917	52.2748	38.7019	44.3302	42.2773	KIF1C
1478	ENSCHYG00000012161	24.2483	21.5818	23.5704	26.0402	26.3186	28.0322	40.3387	48.4714	51.3095	25.2688	22.8158	24.7167	26.1961	28.7778	30.0194	CANT1
1479	ENSCHYG00000012191	25.1672	50.2473	22.1851	10.7343	23.1671	16.9877	19.0279	10.471	13.4106	27.3098	25.1623	36.4971	51.3109	42.3748	44.6105	LGALS3BP
1480	ENSCHYG00000012192	0.292597	1.25753	0.370656	0.235535	0.367461	0.306229	1.13095	1.02686	1.49674	19.8024	29.6302	39.353	4.16741	3.32681	2.6322	WNK4
1481	ENSCHYG00000012201	23.8874	34.0146	25.2609	26.4544	19.6623	27.2237	18.0332	17.4143	21.6795	20.8682	15.4025	28.2573	20.9383	19.9487	17.9365	MMD
1482	ENSCHYG00000012227	0.835049	0.965822	0.755847	0.328631	0.942708	0.687342	0.78898	1.00291	0.808389	1.37476	1.57941	1.92263	1.08887	1.77302	1.04003	ARHGAP44
1483	ENSCHYG00000012230	6.59464	7.51299	5.74925	4.82725	5.36814	4.92935	6.54236	6.51728	7.34171	6.67303	5.58005	7.09885	4.43718	6.04137	6.62206	PROCA1
1484	ENSCHYG00000012262	208.893	404.622	186.273	192.098	208.674	191.252	201.568	169.466	186.51	353.302	259.761	336.07	162.051	249.05	210.076	NA
1485	ENSCHYG00000012275	15.5839	59.0414	18.4175	6.13298	9.85305	7.6004	3.00854	2.67379	5.80243	2.64744	4.77331	1.25457	6.09624	18.8751	21.9286	TMEM100
1486	ENSCHYG00000012293	5.20123	10.8284	5.22472	6.73731	6.14552	7.34914	5.21265	6.51705	6.90538	3.59821	4.03858	4.87904	6.03423	5.13711	6.14249	ENO3
1487	ENSCHYG00000012294	0	0.703671	0	0.130599	0.345058	0.350668	0.318442	0.569371	0.736211	0.466383	0.825868	0.421721	0.0216361	0.0197923	0	NA
1488	ENSCHYG00000012321	2.25057	4.00517	1.93985	2.90365	2.77095	2.71756	2.83613	2.25713	3.28493	2.80893	3.36057	3.99612	1.96048	2.0674	1.82864	NA
1489	ENSCHYG00000012337	23.121	13.1745	17.5186	12.1304	15.1975	10.4736	10.5025	9.99676	13.6133	6.08396	5.80441	9.04162	8.41156	9.27712	8.17492	USP36
1490	ENSCHYG00000012344	66.3526	48.6523	65.5226	55.2379	69.3117	76.1008	53.9377	46.3489	52.9648	33.042	32.0638	37.7867	32.4966	37.3554	39.8508	RAB34
1491	ENSCHYG00000012350	120.492	62.3921	112.042	77.9739	123.116	84.453	95.342	76.033	97.611	49.4961	54.4526	83.8919	72.182	79.5616	83.2953	COA3
1492	ENSCHYG00000012412	1.82393	4.93831	1.12564	2.08815	1.57633	1.16195	1.76247	1.4509	1.60518	3.39561	1.56808	2.82608	2.65942	1.89876	2.42008	INCA1
1493	ENSCHYG00000012451	1.05028	9.61469	0.862305	0.395745	0.617408	0.223707	0.3266	1.27674	0.770673	3.71483	3.2033	13.3805	2.3078	1.53537	1.44812	SERPINF2
1494	ENSCHYG00000012456	35.8992	22.6522	40.0286	27.8054	30.5135	29.7984	22.4547	21.6771	24.9367	23.1987	19.1707	21.6033	16.4106	17.002	15.134	NA
1495	ENSCHYG00000012465	17.1729	22.7616	17.9888	19.6024	18.7003	20.8255	18.2753	15.7097	15.6299	20.236	17.4273	26.1957	21.529	19.7992	20.6122	CYTH1
1496	ENSCHYG00000012531	21.416	38.8982	16.3448	15.216	12.7753	9.56998	18.254	12.7912	19.2628	14.6989	12.3214	21.5339	22.812	38.5967	27.9174	CAMTA2
1497	ENSCHYG00000012553	0.129363	0.187027	0.231104	0.254551	0.307454	0.151087	0.17188	0.233051	0.313081	0.584376	0.482912	0.493188	0	0.0462927	0.0755234	GNAZ
1498	ENSCHYG00000012585	0.628548	2.69411	0.237789	0.611131	0.395434	0.777285	1.22813	1.42733	1.87913	3.00639	2.59482	3.53227	1.69224	1.74649	1.74843	RAB36
1499	ENSCHYG00000012630	231.287	386.082	232.279	385.571	222.303	353.223	519.18	472.698	478.834	314.116	287.935	317.491	1107.68	930.001	996.559	SERPINF1
1500	ENSCHYG00000012663	4.51667	19.4901	3.45617	3.14213	3.38691	2.10068	9.11225	5.41364	8.56998	7.93016	6.53415	12.6199	2.43258	4.16209	4.03377	BCR
1501	ENSCHYG00000012690	42.8636	22.6062	44.4868	31.48	42.8403	37.4341	22.1954	21.7236	27.7505	21.8974	17.2577	18.1747	16.7568	16.5635	16.6801	PSME3
1502	ENSCHYG00000012711	0.145044	0.160768	0.120922	0.0618382	0.0430904	0.0887342	0.13383	0.0995431	0.175516	0.182004	0.126338	0.238537	0.208045	0.17734	0.34577	DNAH17
1503	ENSCHYG00000012733	1.08752	1.10985	1.01142	0.339874	0.612914	0.256165	0.403737	0.271654	0.0870881	0.722457	0.620899	0.645589	0.431682	0.497911	0.532202	SMYD4
1504	ENSCHYG00000012810	25.6416	12.0254	23.097	13.2694	26.3526	17.6967	11.9415	12.1256	11.7878	10.8603	10.5862	12.9698	11.9015	13.8438	11.6022	ELAC2
1505	ENSCHYG00000012826	1000.43	554.674	976.964	492.877	825.698	720.84	498.522	420.916	498.104	401.692	416.259	511.644	415.999	482.478	486.24	NA
1506	ENSCHYG00000012831	53.1426	46.2334	48.3781	29.0472	41.372	38.4523	33.0241	22.4693	29.0873	19.4481	15.9652	33.018	19.9518	27.8006	25.2135	CHD3
1507	ENSCHYG00000012837	0.046475	0.0287964	0.035583	0.164611	0.0177519	0.13293	0.44107	0.481852	0.457946	0.155958	0.0594828	0.0268009	0.327249	0.277978	0.33722	SCN4A
1508	ENSCHYG00000012864	28.213	19.0754	28.5591	12.8627	25.3565	14.9257	11.1778	8.62296	10.4011	13.19	12.9163	10.657	8.22393	9.09041	8.62975	RPA1
1509	ENSCHYG00000012896	13.1007	4.67941	18.9988	12.7377	7.55513	11.572	3.07174	7.13991	2.7976	4.17746	4.60284	2.07388	4.52194	1.65463	5.39885	SNORD4A
1510	ENSCHYG00000012903	10.6469	4.30998	12.1731	13.4081	11.3869	29.1331	6.60155	5.48019	6.44185	10.2604	8.47891	3.8203	3.33195	3.81001	1.24316	SNORD42
1511	ENSCHYG00000012909	10.6369	2.63629	5.70079	6.27916	13.5431	6.08482	8.07594	11.7322	8.2746	5.49149	5.67251	10.2233	4.45825	0.815664	6.65351	SNORD4B
1512	ENSCHYG00000012916	5.43792	3.89951	7.15007	6.33462	5.16969	5.80675	10.0189	10.8602	13.2924	9.30195	9.52738	6.8293	4.76505	6.61631	7.61934	TLCD1
1513	ENSCHYG00000012919	1.03507	6.64425	1.64573	0.468448	0.784133	0.638984	0.45842	0.399579	1.09596	2.30671	3.06537	3.45867	6.37728	8.24142	7.43269	RTN4RL1
1514	ENSCHYG00000012940	5.67833	3.2838	9.46798	5.21427	3.09274	4.42128	6.28719	9.25544	6.8713	4.56018	4.23946	7.21612	8.88521	3.72534	12.7078	NA
1515	ENSCHYG00000012960	12.088	14.8534	10.6705	9.09837	11.2359	8.44575	9.14117	9.40711	12.1043	9.65364	8.40793	12.8518	15.6294	20.4869	17.2332	NEK8
1516	ENSCHYG00000012962	12.0583	6.09062	9.68023	6.08203	11.3932	7.53824	4.79967	5.30316	6.9033	6.09069	4.31143	5.63091	5.7172	6.28144	7.10659	DPH1
1517	ENSCHYG00000013043	5.14901	13.1645	4.61546	3.25287	5.74307	3.13497	3.0606	3.23152	3.63462	2.25798	2.69773	3.84909	1.71387	2.79621	2.29409	AOC2
1518	ENSCHYG00000013052	36.2302	26.6442	32.4221	16.6522	33.899	25.1946	33.661	29.9339	34.0947	30.0152	34.8849	43.7583	30.9083	36.7423	42.791	TRAF4
1519	ENSCHYG00000013085	32.7214	33.3462	28.3418	17.0489	30.5053	18.3126	21.3269	20.3155	20.6173	23.5827	22.3991	28.918	22.3034	26.8569	26.5181	SPECC1L
1520	ENSCHYG00000013104	2.78649	14.4536	1.95057	0.805675	2.1287	0.910863	2.23651	1.79137	2.10572	2.28117	1.86811	4.34627	2.22903	3.39439	5.55763	HIC1
1521	ENSCHYG00000013121	0.890773	4.79532	0.533572	1.82498	0.887309	0.839286	3.20253	1.57778	4.04219	2.03564	1.17362	3.56054	1.01464	2.25011	1.3307	NA
1522	ENSCHYG00000013131	1.62064	1.27194	0.744494	0.273342	1.65075	1.00434	4.71674	3.09839	3.92225	9.48244	13.3673	18.3801	15.94	11.2676	16.8955	NOG
1523	ENSCHYG00000013168	7.36094	9.5566	6.43641	2.93555	4.98387	3.5123	4.80525	3.03512	4.47749	3.76471	3.88881	6.71771	4.60185	6.95284	6.35144	SMG6
1524	ENSCHYG00000013186	0.387724	0.482564	0.289112	0.318443	0.120195	0.101255	0.627147	0.364433	0.856766	0.182764	0.0503436	0.430978	0.0593504	0.361951	0.383824	ERN1
1525	ENSCHYG00000013222	6.40445	5.95082	6.37647	4.2738	5.64032	4.25738	5.51597	3.75256	4.96243	4.75706	3.6665	5.65426	4.04025	5.40803	5.63066	FAM222B
1526	ENSCHYG00000013223	0.82459	0.438406	0.741312	0.314046	0.284486	0.0266286	0.247395	0.205372	0.24141	0.288384	0.238313	0.214751	0.0624331	0.142781	0	DGKE
1527	ENSCHYG00000013315	16.5608	13.8199	16.893	11.6504	15.7541	11.9115	10.9069	13.2059	12.3044	11.1118	10.5919	13.5473	12.319	13.7871	13.6259	ERAL1
1528	ENSCHYG00000013316	51.5778	23.4492	50.299	26.2804	49.365	39.5485	26.6979	25.64	32.6144	22.1038	22.2185	21.9646	18.4038	18.773	21.9165	AARSD1
1529	ENSCHYG00000013362	73.2099	53.479	85.0814	40.0328	93.4089	71.7466	72.6979	53.5493	76.934	34.8121	26.4663	46.6622	68.7335	62.8761	80.9827	SNORD104
1530	ENSCHYG00000013385	0.284377	1.53703	0.281374	0.3874	0.662878	0.503676	1.0754	0.709358	0.794129	1.69967	1.30656	2.11929	1.43763	3.09992	3.06504	ADORA2A
1531	ENSCHYG00000013398	7.87	9.33789	7.85401	9.00683	7.06794	6.36925	7.69223	6.75145	8.78453	6.23855	6.16842	6.93804	4.35259	4.46723	4.75304	TEX2
1532	ENSCHYG00000013422	0	0.262661	0.0249665	0.0412491	0.0518978	0.0233173	0.108316	0.0539501	0	0.631308	0.173898	1.00291	0.232345	0.23755	0.122383	NA
1533	ENSCHYG00000013431	3.46014	4.03482	3.34409	1.43986	1.61777	1.07892	3.46688	1.57664	2.05922	1.69119	1.5246	4.42689	1.43123	2.00957	1.29152	TRIM25
1534	ENSCHYG00000013469	2.06799	2.86584	1.48678	1.84605	2.22521	2.07023	0.871212	0.389429	0.595095	0.455699	0.64018	0.475082	0.473546	0.487339	0.750891	PTGES3L
1535	ENSCHYG00000013532	7.85293	22.7241	7.41968	7.41155	8.02011	8.74559	8.45182	6.487	7.36537	15.1171	13.5616	17.3756	12.1432	13.3121	12.6461	FLOT2
1536	ENSCHYG00000013540	8.08956	4.69015	8.16237	3.43538	6.75007	4.97884	2.65967	2.54932	2.99667	4.10181	2.95821	3.44324	2.882	3.16811	2.96379	COIL
1537	ENSCHYG00000013574	13.0655	11.3196	12.0616	7.32718	12.9111	8.95959	11.5876	11.4999	10.5238	10.1222	12.4861	16.4158	18.6299	19.0411	19.3937	GUCD1
1538	ENSCHYG00000013577	4.24642	4.62352	3.29606	2.69691	3.15823	2.55062	4.24129	3.12032	3.24261	3.01629	2.40512	3.23129	2.26833	2.60951	2.00039	RUNDC1
1539	ENSCHYG00000013585	21.315	20.6608	18.8898	10.684	12.0564	7.88921	13.6725	11.0671	11.0756	8.76443	6.70218	13.5402	9.60045	14.7001	11.5745	KDM6B
1540	ENSCHYG00000013588	34.6105	179.423	29.6925	35	30.4702	31.2637	71.4213	35.858	57.0698	64.1427	60.294	87.2848	61.6705	79.4166	70.8691	PECAM1
1541	ENSCHYG00000013616	1099.49	653.41	1213.85	773.561	1170.72	1120.26	697.033	589.578	831.691	548.795	482.514	646.913	622.905	684.942	874.915	NA
1542	ENSCHYG00000013634	4.17207	2.31748	5.55079	4.21278	3.26175	3.53546	1.67758	2.00618	3.2218	1.65322	1.3935	1.42808	1.82534	1.72872	1.3781	SRR
1543	ENSCHYG00000013665	24.2474	38.4674	25.026	14.0481	18.7367	22.5971	16.9055	12.5836	12.8861	19.6484	19.9695	28.9603	21.2686	26.5677	28.1951	IFI35
1544	ENSCHYG00000013667	83.8395	101.208	89.3113	53.5896	70.5385	67.4675	43.2799	32.777	35.8625	96.7974	75.9911	95.7604	66.6533	79.9268	78.4389	SCPEP1
1545	ENSCHYG00000013709	260.58	88.7859	285.8	119.473	248.538	177.475	105.031	103.577	133.437	81.8874	82.6644	77.956	80.9848	80.7177	86.5877	SNRPD3
1546	ENSCHYG00000013716	13.8284	0.728164	10.2764	11.2668	11.8128	13.1358	6.75062	8.05018	4.8116	7.50414	15.635	5.40975	0.518486	0.806312	1.23806	HS3ST3A1
1547	ENSCHYG00000013718	19.7795	41.0423	17.2262	17.7797	21.6352	19.9135	37.9275	23.7749	39.3704	13.6057	16.949	42.4929	36.9292	52.9655	64.5612	TMEM88
1548	ENSCHYG00000013728	11.4703	4.45255	13.6559	7.54629	12.2347	8.23459	5.01761	3.80383	4.82588	3.25501	2.67365	2.67214	2.36876	2.38825	2.09068	TSR1
1549	ENSCHYG00000013746	13.2171	1.06653	7.41312	8.5281	12.8756	12.0006	8.78057	8.7808	5.85823	8.0534	8.26151	7.65148	0.541087	0.164992	1.88421	NA
1550	ENSCHYG00000013758	1.97598	2.41684	1.05902	1.18979	1.90199	1.22644	1.83779	2.13587	2.40307	1.46389	1.6228	2.25999	1.34499	2.05768	2.00726	DHRS13
1551	ENSCHYG00000013759	29.659	25.9071	33.1205	23.7917	35.552	33.1052	33.0908	23.2982	38.6412	17.7395	18.9801	25.7248	21.3449	29.067	32.0363	NAA38
1552	ENSCHYG00000013761	65.5332	97.8009	67.6122	47.7909	53.9557	65.5768	47.2205	35.0665	37.2632	57.7365	46.8877	78.3777	61.5261	65.6437	69.4463	VAT1
1553	ENSCHYG00000013789	7.74911	3.28421	7.16758	4.14836	6.44521	5.58979	3.32946	2.88108	3.48553	4.50334	3.39606	4.58127	4.01164	2.82177	2.57607	COX10
1554	ENSCHYG00000013830	0.665293	2.597	0.921116	0.360008	0.642359	0.582764	0.736628	0.299636	0.301899	0.550983	0.455317	0.895199	0.878362	2.14269	2.62174	NA
1555	ENSCHYG00000013837	12.9855	12.0845	12.399	8.68332	12.7011	10.5083	9.79051	8.02933	9.41306	8.26519	7.03772	9.26029	7.30969	8.49279	8.37656	AKAP1
1556	ENSCHYG00000013871	2.5912	3.40568	4.54499	3.05928	3.49914	2.27959	3.33852	3.03126	5.2735	3.83085	3.16571	4.01493	3.1331	5.9008	4.12576	CYB5D1
1557	ENSCHYG00000013899	93.2908	90.1172	98.1709	60.3642	79.3157	70.174	60.3518	59.8425	73.5715	59.7162	62.6252	80.263	107.831	126.723	112.519	SPAG7
1558	ENSCHYG00000013902	0.0418496	0.27227	0.0672874	0.123523	0.0186494	0.0209476	0.500439	0.355426	0.417795	1.28554	0.968596	2.53402	2.57845	3.52685	3.37166	NA
1559	ENSCHYG00000013905	35.5483	42.7685	28.204	20.5193	26.7491	21.2702	20.1703	15.5732	20.5632	13.4003	11.2774	21.6308	14.2205	20.3026	18.2213	SGSM2
1560	ENSCHYG00000013911	4.37187	0.833059	4.56853	0.971851	3.61931	1.19945	1.43396	0.663793	1.21191	1.0577	1.42034	0.947626	0.397146	0.461491	0.352417	NA
1561	ENSCHYG00000013922	21.4314	1.73221	17.9376	10.493	15.8172	12.4167	6.80118	5.55905	4.23724	6.96243	8.44134	4.73056	0.594123	1.78145	2.11816	HS3ST3B1
1562	ENSCHYG00000013941	18.5952	15.5749	16.231	14.3683	16.6088	14.728	12.4598	10.7408	14.2423	12.6951	10.5208	14.8134	10.0187	13.0222	11.7618	PHF12
1563	ENSCHYG00000013943	0.101733	0.926616	0.136309	0.150138	0.158674	0.050922	0.101378	0.0785468	0.0923301	1.19487	0.303818	0.821338	0.238782	0.273042	0.17818	MILR1
1564	ENSCHYG00000013951	8.32349	1.40967	8.30585	4.74974	4.50401	4.40434	4.58166	3.88647	4.42457	7.23356	8.43375	4.47994	1.97689	1.8297	1.87432	MSI2
1565	ENSCHYG00000013978	37.8105	106.697	37.2426	33.5992	49.8445	35.3715	31.3111	29.7906	42.1567	52.486	64.0421	65.5438	23.6221	42.0212	38.8333	PMP22
1566	ENSCHYG00000013988	4.51385	7.44597	5.63153	5.06713	5.30904	5.51881	4.0802	4.39919	4.96968	4.67982	4.91696	5.02823	5.64467	4.68699	5.57288	POLG2
1567	ENSCHYG00000014047	0.916407	1.80473	0.743354	0.848012	1.54521	1.31412	1.71122	1.45333	1.52853	0.939832	1.03553	1.23309	2.23813	2.65896	1.47489	KCNAB3
1568	ENSCHYG00000014050	12.1869	13.1653	14.0135	9.20271	14.2433	12.6337	14.4115	10.285	13.2875	21.015	19.6756	28.274	27.104	26.056	27.5927	PGS1
1569	ENSCHYG00000014057	373.36	287.722	418.675	342.03	368.159	371.449	216.798	246.174	258.698	209.051	180.916	170.833	165.103	196.107	185.114	DDX5
1570	ENSCHYG00000014076	0.594479	0.881652	0.596107	0.294331	0.205097	0.326359	0.586029	0.621855	0.87021	0.970235	1.28857	1.49661	2.40806	1.85286	2.08238	TEKT3
1571	ENSCHYG00000014173	1038.97	825.258	1072.52	826.446	1201.5	1158.19	948.367	692.976	862.032	834.635	755.225	1228.81	792.761	821.449	946.585	PFN1
1572	ENSCHYG00000014205	7.19256	46.9975	7.62584	5.72274	9.54595	7.3569	16.62	16.2976	17.5965	26.4169	20.8962	46.4969	45.6912	61.8569	65.5881	SOCS3
1573	ENSCHYG00000014226	39.7132	64.8878	37.3367	17.1656	34.8452	21.1382	21.5022	17.6118	29.7478	37.9684	39.8913	55.2343	44.4356	50.9075	46.97	RNF167
1574	ENSCHYG00000014236	0.817912	3.66301	0.509717	1.1004	0.627253	0.780718	2.45147	2.11478	2.41683	3.40265	2.55623	4.27426	5.49138	5.73812	5.39694	NA
1575	ENSCHYG00000014238	7.61111	4.65507	7.51916	7.41239	7.25236	9.23455	5.77865	5.6327	8.40372	4.88004	5.76103	5.23863	4.52782	5.15863	5.77445	NA
1576	ENSCHYG00000014320	0.500642	0.347427	0.268317	0.132992	0.29003	0.438538	0.133037	0.0193269	0.0454367	0.0904631	0.112134	0.235777	0.0440653	0.20155	0.19729	SEZ6
1577	ENSCHYG00000014321	16.925	11.5939	18.0679	18.2335	17.2746	19.7596	13.273	12.9434	16.2985	11.8056	12.3276	10.2436	7.84265	9.67668	9.53244	NA
1578	ENSCHYG00000014383	24.0257	38.7246	23.4288	19.8395	16.7533	14.9842	19.3067	15.3907	18.5041	32.2912	24.6218	35.5517	16.4373	19.6357	17.4872	NBR1
1579	ENSCHYG00000014385	14.3649	11.8335	12.4588	5.64003	13.4175	7.52705	8.82794	7.09093	9.95343	8.32799	8.86624	10.6151	7.08677	9.35407	7.68919	CNTROB
1580	ENSCHYG00000014389	2.31728	0.467473	1.32859	0.445375	0.24015	0.539489	0.286409	0.249647	0.489091	0.486883	0.160938	0.435079	1.32812	1.04138	0.566312	NA
1581	ENSCHYG00000014415	65.5322	46.1504	68.0407	38.348	66.0375	49.6597	37.5435	35.7877	37.923	44.7658	40.4879	52.231	46.5592	45.4718	42.4909	SLC25A11
1582	ENSCHYG00000014431	129.081	134.812	128.724	65.205	74.4066	77.7898	48.6359	62.4742	81.5967	75.4263	55.6176	59.624	39.1901	54.465	48.3647	NA
1583	ENSCHYG00000014457	76.741	11.1552	91.1194	21.8868	84.9182	37.2001	19.5273	7.6078	14.2478	24.1422	25.0627	12.1351	8.32989	8.24755	6.14265	BIRC5
1584	ENSCHYG00000014467	9.3113	7.84635	9.21297	6.11275	8.8277	4.99874	4.89428	4.10807	7.24341	6.98884	6.99768	6.49857	6.6045	6.98637	7.81358	CEP95
1585	ENSCHYG00000014480	6.73006	10.4964	6.37392	4.36745	6.71717	5.30683	5.08348	5.42751	4.45548	6.26782	4.6289	6.37315	5.49086	4.81261	4.54133	MNT
1586	ENSCHYG00000014537	3.36135	3.45665	2.20829	2.68836	4.59037	3.52782	2.70128	2.51153	1.91896	3.13484	2.71197	4.15818	3.5312	4.04512	3.94061	AFMID
1587	ENSCHYG00000014540	0.48189	0.0776319	0.487018	0.0650216	0.368133	0.0964828	0.073174	0.0318909	0.037487	0.111953	0.102794	0.0741049	0.153501	0.155201	0.2532	GUCY2D
1588	ENSCHYG00000014564	14.1272	6.50131	15.3798	8.66583	11.4284	9.82674	6.72678	5.59878	7.30358	6.15204	5.38098	4.72997	4.72209	5.48267	4.5691	METTL16
1589	ENSCHYG00000014585	2.93289	16.0281	2.71709	6.33176	6.55356	7.90643	6.68029	3.6231	6.95869	5.52668	5.25528	8.82304	1.99141	2.7438	2.67846	TRIM16
1590	ENSCHYG00000014592	0.180466	1.12191	0.17732	0.124288	0.281472	0.255937	0.179834	0.139335	0.32757	0.298916	0.381752	1.11297	0.476524	0.45206	0.684827	CHRNE
1591	ENSCHYG00000014602	20.3274	13.6088	17.51	13.2772	13.6881	16.671	20.035	12.2988	15.1367	28.4509	21.7863	41.2287	16.2066	24.2618	22.275	MYO18A
1592	ENSCHYG00000014642	85.8142	26.5399	90.3294	43.4097	69.1273	52.9281	29.5967	27.5591	41.7726	35.6435	28.5531	29.1607	26.2205	23.6259	25.2651	MRPS23
1593	ENSCHYG00000014658	50.3296	33.9673	56.7363	52.7937	48.2002	58.7178	40.4212	36.1949	48.3119	36.5156	34.7141	32.8662	23.2019	27.3098	25.6582	PAFAH1B1
1594	ENSCHYG00000014728	32.1777	5.85546	28.114	4.86276	31.0749	10.2794	12.579	6.09504	8.46252	6.92551	9.2252	7.15851	4.29656	3.53123	4.45848	TK1
1595	ENSCHYG00000014759	8.16542	3.09758	6.55796	2.30471	4.17978	2.35935	1.70803	1.72774	2.46303	2.71	2.45275	2.11415	1.67627	2.09567	1.91795	ZNF286A
1596	ENSCHYG00000014765	5.55913	15.0027	5.81166	5.50996	5.26046	5.29035	6.10961	2.01359	3.86183	7.68879	5.32899	9.41952	7.81271	9.20995	7.93342	TMEM106A
1597	ENSCHYG00000014793	32.5747	12.1716	31.3027	33.3663	34.6224	38.3926	23.9133	23.2747	21.7791	8.959	10.1427	12.6758	21.4709	29.169	30.6972	CUEDC1
1598	ENSCHYG00000014841	24.5607	16.5442	20.7084	11.152	18.4225	10.8272	12.803	9.43007	11.5856	14.0599	10.6386	22.9366	18.8437	15.8592	15.444	CLUH
1599	ENSCHYG00000014850	11.613	36.1354	7.38841	30.6059	14.3567	30.4516	35.9365	36.4433	33.4547	41.291	43.6311	71.6784	53.8111	45.2841	52.4888	SYNGR2
1600	ENSCHYG00000014913	11.7244	10.53	14.1541	9.71758	10.7661	9.99832	7.81516	7.19303	9.02848	8.4884	7.95771	7.86146	4.14635	5.23392	6.43002	SMURF2
1601	ENSCHYG00000014924	5.32744	3.92151	4.48678	1.50955	4.77525	3.09328	4.67175	2.60897	3.31544	4.8957	5.06845	6.98412	5.94844	6.99391	6.21157	TMC8
1602	ENSCHYG00000014993	15.4506	34.324	13.223	12.3923	13.2272	11.5173	16.1403	11.9121	14.0627	18.1449	16.1695	27.4117	17.9633	24.607	21.7418	MINK1
1603	ENSCHYG00000015067	0.596968	0.164768	0.436285	0.384438	0.58042	0.461795	0.0721066	0.293306	0.443282	0.44128	0.486215	0.401631	0.159223	0.495225	0.28515	NA
1604	ENSCHYG00000015083	1.45346	0.882568	1.33539	1.00509	0.777245	0.457299	0.634527	0.545066	0.37689	0.787896	0.558081	0.782294	0.925971	0.735605	0.909159	ZNF624
1605	ENSCHYG00000015138	18.2133	13.0974	19.8447	16.7061	15.6409	16.9036	11.8266	10.3757	12.0243	11.0272	9.23064	8.91366	6.62387	10.4894	7.72563	VEZF1
1606	ENSCHYG00000015164	2.77325	6.05297	1.91782	5.28098	1.35544	3.22405	19.1368	14.3666	13.9648	25.8637	17.3656	34.7882	125.249	89.1252	99.6503	ARL4D
1607	ENSCHYG00000015199	8.7909	4.33279	6.85302	2.35884	2.84907	3.20017	1.59275	3.08515	3.98917	9.7474	4.47498	3.49487	2.81365	2.57387	2.09955	NA
1608	ENSCHYG00000015221	19.0085	15.6337	18.9071	10.6714	14.3905	10.6251	11.4999	9.87576	10.6393	12.076	11.8197	14.5024	9.96457	10.5415	10.7216	DHX8
1609	ENSCHYG00000015232	161.432	45.9378	175.812	49.0421	146.041	73.6329	44.3797	28.9198	45.9557	53.8951	50.2738	35.5031	21.4155	19.9342	20.3725	KPNA2
1610	ENSCHYG00000015253	5.19327	3.79111	4.8806	3.49748	2.88469	2.10519	3.01274	3.04959	3.85026	2.80857	2.94894	3.46935	1.69534	2.35575	2.75433	ZNF287
1611	ENSCHYG00000015274	6.92526	10.0889	5.82485	4.16636	4.66606	5.8879	10.8744	6.37022	6.73624	8.41222	7.71852	11.8821	9.42996	11.7034	11.6069	TMC6
1612	ENSCHYG00000015345	0.441562	0.255357	0.552191	0.376513	0.765227	0.368368	0.456314	0.227282	0.756968	0.310285	0.329671	0.330085	0.0575781	0.316028	0.257789	NA
1613	ENSCHYG00000015366	0.199615	0.97326	0.125428	0.178786	0.282199	0.0964705	0.246931	0.255094	0.249881	0.410443	0.411125	0.67612	1.58328	1.72916	1.56723	RAP1GAP2
1614	ENSCHYG00000015369	224.49	102.324	234.34	133.477	206.869	156.748	104.777	85.733	92.2732	99.3728	74.6654	80.0092	58.3741	74.1765	63.7278	SRSF1
1615	ENSCHYG00000015384	0.989369	6.04849	1.6665	0.444986	1.38566	0.518804	0.563376	0.21825	0.68413	0.681041	0.77384	0.950904	0.387031	0.91041	0.907666	NA
1616	ENSCHYG00000015413	68.682	24.6205	57.4173	22.977	23.3955	18.726	29.5339	34.7617	30.5482	20.5581	23.9614	27.1493	16.7256	16.7926	15.4118	PER1
1617	ENSCHYG00000015441	2.75279	10.3324	1.84419	2.00003	2.26472	1.3514	1.05506	1.5123	1.34526	0.860908	0.988097	0.819171	0.652331	2.18805	1.99344	LRRC75A
1618	ENSCHYG00000015469	3.45796	4.99937	3.95366	4.62695	4.29603	3.44074	7.15626	5.56621	8.25477	4.01408	4.94439	8.20608	3.98437	4.83726	4.00089	ETV4
1619	ENSCHYG00000015494	20.4113	6.95588	30.4739	11.1885	22.7397	14.5954	6.77997	10.131	3.96957	6.58608	4.35404	1.96178	4.27751	3.13039	6.38377	SNORD65
1620	ENSCHYG00000015513	29.6313	11.2042	26.0608	5.38214	17.6061	20.5363	9.08543	16.4251	4.1373	5.49149	3.40351	11.2457	4.45825	1.63133	1.3307	SNORD49A
1621	ENSCHYG00000015521	25.7644	7.68261	20.7125	8.55519	15.7868	17.7323	4.27904	7.45961	10.23	7.27418	7.21341	4.33347	5.6693	5.18616	5.64058	SNORD49B
1622	ENSCHYG00000015527	5.79579	4.82332	6.50501	4.68187	4.61703	4.30737	3.91078	2.98323	3.58443	3.81966	2.93271	4.30618	2.80109	3.45864	3.96478	BPTF
1623	ENSCHYG00000015546	2.91371	18.8686	2.36408	2.12614	3.76907	2.1674	4.59724	3.09325	4.48078	12.5407	8.52026	21.9445	11.0182	9.66651	11.1632	TRPV2
1624	ENSCHYG00000015565	47.9337	61.9142	52.5072	26.9657	44.5961	30.5364	34.3396	26.6835	30.0021	26.337	33.4315	29.9239	41.617	43.3938	45.5293	VAMP2
1625	ENSCHYG00000015581	113.882	96.8811	132.991	114.64	147.083	135.607	103.529	85.767	99.3667	97.835	85.6213	87.6405	83.4716	114.108	106.377	DYNLL2
1626	ENSCHYG00000015659	23.6252	14.0041	18.5707	5.57856	11.2299	6.70108	11.5097	6.08021	8.57659	14.9413	10.5832	4.23858	6.93144	7.18618	5.51707	U8
1627	ENSCHYG00000015688	12.8829	10.1091	10.9789	4.78336	11.6442	6.60794	5.86698	6.81856	7.51929	4.19508	4.48631	4.71654	7.21221	8.9434	9.96622	NA
1628	ENSCHYG00000015708	9.06262	6.81322	7.21623	5.8084	5.61553	5.52989	3.55503	4.13163	3.28998	4.36683	5.92846	3.60025	1.82325	1.85319	1.51168	TMEM107
1629	ENSCHYG00000015796	22.2958	9.27387	24.1612	20.3303	16.4382	16.3561	14.3131	11.8206	13.8653	12.0331	8.18902	8.82888	6.81917	6.79877	6.83228	NUFIP2
1630	ENSCHYG00000015798	2.15225	2.64488	1.5232	1.12392	1.65999	1.3259	1.20984	1.64041	1.35229	2.36829	2.03949	2.85887	2.59057	2.54754	2.53718	NA
1631	ENSCHYG00000015809	6.1824	3.12538	5.6101	3.62503	4.03432	3.58186	4.765	2.94238	4.60657	1.83431	1.97554	3.47086	2.0702	2.93	2.76896	TNRC6C
1632	ENSCHYG00000015854	2.27933	5.97558	2.76896	2.45186	4.06294	2.68746	2.15358	2.73752	3.49372	3.20337	2.42027	5.38429	3.86382	3.1539	3.63725	BORCS6
1633	ENSCHYG00000015982	2.27583	7.57281	2.11545	1.38545	2.59882	1.03235	0.732331	0.713834	0.613186	0.449781	0.663725	0.861267	0.396452	0.572632	0.685087	MEOX1
1634	ENSCHYG00000016075	0.620048	2.06181	0.886166	0.488035	0.0921037	1.24144	0.274613	0.638306	0.750315	1.30712	0.771549	1.11242	0.60639	1.33131	1.08597	NA
1635	ENSCHYG00000016102	0.541164	0.256055	0.711903	0.31946	0.723474	0.0492502	3.95465	1.21549	3.08081	0.266687	0.477495	1.35705	14.0298	12.6757	15.7251	SOST
1636	ENSCHYG00000016104	1.5796	0.715432	1.69316	1.20479	0.722605	0.517778	1.02153	0.863425	1.19255	0.681989	0.688816	0.921663	0.328101	0.675317	0.391728	TAOK1
1637	ENSCHYG00000016131	19.4534	20.9924	19.8927	12.012	17.1299	12.9895	13.2854	12.1359	15.7485	15.7477	15.7149	22.6683	11.7117	12.8647	10.7325	MKS1
1638	ENSCHYG00000016171	31.5337	6.46467	29.6219	6.70077	26.0719	10.1952	10.4657	5.65155	8.23188	11.0221	12.1577	7.7439	4.51305	3.78678	3.15862	AURKB
1639	ENSCHYG00000016213	6.19194	6.23062	6.90257	2.98266	6.26914	4.36386	4.08061	2.90667	3.9562	2.86425	1.9971	5.33228	3.02293	2.07399	2.42923	DUSP3
1640	ENSCHYG00000016229	10.327	13.4485	10.1446	6.97695	8.45241	7.96145	8.8946	6.13022	7.99483	9.40045	8.16539	14.786	10.1097	11.2468	13.4858	NCOR1
1641	ENSCHYG00000016304	2.51857	1.21939	3.13911	2.25895	6.07284	3.20538	1.42673	1.62799	1.70104	0.599731	0.378989	0.315247	0.229125	0.377278	0.205168	MPP3
1642	ENSCHYG00000016384	6.93605	4.83345	6.1519	2.23336	5.09224	2.65376	2.53047	1.66916	3.03652	3.4181	2.82462	4.15567	4.04731	4.24118	4.28224	CTC1
1643	ENSCHYG00000016395	0.673331	1.9769	0.444147	0.886687	0.253893	0.985169	1.85809	1.07973	1.55124	5.66219	4.36971	6.76026	23.2197	37.1717	38.0096	FAM20A
1644	ENSCHYG00000016419	0.737366	1.00994	0.665581	1.17602	0.899303	0.686367	0.910964	0.679176	0.845319	1.94013	0.811292	0.922552	1.1538	1.87485	1.42739	ABHD15
1645	ENSCHYG00000016457	0.55655	3.88014	0.309328	0.121682	0.275572	0.206354	0.438205	0.318299	0.112246	1.45261	0.677147	2.69041	7.42655	8.12142	7.97861	NA
1646	ENSCHYG00000016493	11.3914	11.8942	9.39527	16.3597	13.1827	17.4848	19.7168	22.8151	20.3553	12.3153	13.5934	15.1545	21.1591	24.2339	27.5989	NA
1647	ENSCHYG00000016664	3.37248	4.88251	2.5263	2.01372	2.38387	2.18867	3.51262	3.05278	2.84263	4.91713	5.83459	5.89407	3.5757	4.611	4.92903	TSPOAP1
1648	ENSCHYG00000016748	235.8	171.733	220.8	163.396	224.01	219.88	173.23	162.788	183.667	165.899	150.11	205.586	151.368	171	189.752	PRKAR1A
1649	ENSCHYG00000016767	16.9433	33.8619	14.2284	14.9074	17.6841	15.6962	22.4711	17.3073	20.2324	21.3947	20.4194	29.8309	29.8171	31.116	32.0783	GIT1
1650	ENSCHYG00000016876	35.219	35.0588	37.6602	80.5944	47.8012	79.1099	104.772	97.0803	107.451	43.0212	43.3956	49.2519	79.3825	85.0793	86.9115	WIPI1
1651	ENSCHYG00000016960	9.23423	3.07207	8.2883	2.02471	6.12282	1.9606	2.8044	1.66096	2.72603	1.8886	2.01526	2.70353	1.86968	2.42935	2.16827	PFAS
1652	ENSCHYG00000017032	7.07525	22.0853	6.93554	3.78712	5.244	4.73419	6.67301	5.15134	5.95548	12.2877	13.5207	20.3477	22.5221	22.2951	23.6601	ARSG
1653	ENSCHYG00000017046	22.3871	12.0536	26.9303	16.3502	20.9742	17.0252	10.0704	9.24741	11.7194	13.1036	9.92026	10.9225	8.45559	11.2509	9.46437	NOL11
1654	ENSCHYG00000017056	134.577	125.339	126.474	139.257	150.265	153.233	151.782	149.517	133.979	99.2067	95.6351	120.855	121.558	138.342	125.942	SEPTIN9
1655	ENSCHYG00000017096	2.12357	4.54544	2.18755	1.69315	1.10609	1.82218	3.7376	2.12932	3.05362	6.92683	6.34185	4.8242	0.550215	0.917831	0.917748	PITPNC1
1656	ENSCHYG00000017144	43.5927	28.3294	41.83	37.4099	46.1723	48.4079	27.9593	26.6406	26.3756	23.8855	23.5118	25.3723	27.5472	27.2865	27.3225	NA
1657	ENSCHYG00000017208	60.0822	25.8374	74.9877	55.5591	63.3327	64.1259	36.1245	37.7913	45.5656	38.4635	29.435	28.4837	16.3463	19.6842	17.5728	PSMD12
1658	ENSCHYG00000017240	0.686978	0.10405	0.362339	0.231735	0.485932	0.425735	0.144884	0.235736	0.237516	0.137926	0.162825	0.146727	0.166362	0.257543	0.324673	RNF43
1659	ENSCHYG00000017281	5.55143	6.61538	4.6883	2.44956	6.19718	3.64884	3.94877	3.03063	1.73033	4.86357	4.43777	4.67808	4.40913	3.61199	4.91059	RANGRF
1660	ENSCHYG00000017376	1.9945	2.77626	1.41697	0.657148	1.42622	0.812596	1.14013	1.4683	1.30499	2.64009	1.8354	3.08942	4.24588	4.48159	4.14314	SLC25A35
1661	ENSCHYG00000017380	0.67524	0.195247	0.750591	0.59053	0.156025	0.225325	0.365514	0.231708	0.544735	0.135569	0.373434	0.235559	0.176098	0.268485	0.087603	NA
1662	ENSCHYG00000017404	97.1459	78.69	114.756	258.708	139.506	261.716	425.022	380.656	397.261	161.039	171.249	205.132	539.531	487.003	580.932	METRNL
1663	ENSCHYG00000017458	9.79442	5.93262	10.1026	4.80936	7.15432	5.03746	4.895	3.28386	4.96557	3.28341	2.29588	4.16464	2.71835	3.81579	2.97271	MTMR4
1664	ENSCHYG00000017475	5.3825	14.0589	3.59793	5.58096	5.75309	4.57314	9.8169	6.53265	7.57083	6.96243	8.09649	13.5764	11.7477	15.3309	14.8538	ARHGEF15
1665	ENSCHYG00000017526	0.725978	1.11956	0.648475	0.499985	0.700952	0.565263	0.910996	0.404817	0.878499	0.619461	0.662465	1.92657	0.993981	2.03504	1.87194	B3GNTL1
1666	ENSCHYG00000017567	0.609539	0.39656	0.555356	0.251876	0.434605	0.12204	1.33629	0.517677	0.829797	1.76224	0.955674	4.42896	2.61097	1.66866	2.02838	SLC16A6
1667	ENSCHYG00000017626	23.8148	35.8247	25.7906	17.3309	23.447	20.0807	18.2181	14.6894	21.7922	19.9156	17.8292	27.3879	18.7669	27.3097	23.8426	PLD2
1668	ENSCHYG00000017676	60.1322	51.3014	58.4299	35.5809	45.7626	47.3825	38.9751	35.7412	40.2982	58.7234	53.6057	70.1069	48.5613	49.342	57.0023	AMZ2
1669	ENSCHYG00000017686	1.1241	1.06178	1.3254	0.634084	1.12431	0.662688	0.547636	0.443592	0.476091	0.902746	0.932504	0.806695	0.982074	1.20678	1.13752	KRBA2
1670	ENSCHYG00000017737	711.496	355.656	741.393	372.535	535.994	509.821	287.841	226.695	318.339	293.089	246.431	322.493	269.561	249.763	311.913	NA
1671	ENSCHYG00000017773	17.4525	15.1472	14.7488	13.3815	16.8794	14.3131	14.5383	14.728	14.8463	13.7742	12.3765	15.5699	16.5009	18.1	17.0562	TBCD
1672	ENSCHYG00000017948	30.3833	27.8357	34.9227	46.5889	38.7253	49.6328	32.0343	34.507	37.4138	27.9989	23.526	22.0947	22.1202	21.3214	20.9111	NDEL1
1673	ENSCHYG00000017974	15.3376	11.9894	14.2524	6.33443	7.38064	3.67803	8.13596	4.14243	6.45717	6.32263	3.83155	8.23946	2.53229	2.87996	3.16635	GNA13
1674	ENSCHYG00000018029	1.09692	2.41054	1.22804	0.43169	0.412781	0.610063	0.906855	0.376407	0.309721	0.264276	0.21839	0.295197	0.657959	2.22437	1.57964	RGS9
1675	ENSCHYG00000018030	68.5198	32.7249	74.7861	50.5291	66.7044	66.0193	49.887	45.3455	56.5449	28.3385	23.3114	30.9571	27.8803	27.4603	31.7853	NA
1676	ENSCHYG00000018090	16.0664	74.7805	16.2125	8.16226	14.7243	9.16293	13.0669	10.2244	19.2651	25.6294	27.3346	33.1047	38.0528	44.7408	54.0047	NA
1677	ENSCHYG00000018112	53.0938	40.4234	48.1936	55.4195	60.0529	55.953	55.897	46.508	48.2705	37.6318	31.7443	44.4377	29.1042	36.5499	31.2225	SEC14L1
1678	ENSCHYG00000018297	6.42734	5.5858	5.81174	6.04809	7.95791	8.7828	4.26195	3.97366	4.32334	8.54276	11.9207	7.21509	1.68557	3.25089	2.78807	AXIN2
1679	ENSCHYG00000018313	0	0.589594	0	0.106995	0.302886	0.204127	0.361229	0.244894	0.493487	0.327506	0.169151	0.640193	0.212708	0.729679	0.198404	ZMYND15
1680	ENSCHYG00000018382	67.9281	36.2936	66.6024	30.6278	60.6417	41.772	24.2058	13.1834	12.4635	12.0473	10.8218	14.89	12.3667	18.6657	17.1368	MYH10
1681	ENSCHYG00000018482	5.77584	14.9127	3.73801	5.11439	8.20728	5.94576	7.99997	5.46912	8.70365	8.61512	8.09565	16.0202	9.4641	8.80382	9.01853	NA
1682	ENSCHYG00000018568	26.0185	19.6157	25.5528	26.8586	41.8862	30.1379	28.0542	20.6144	27.9407	22.6455	18.1033	27.128	18.2248	16.233	21.9499	MED11
1683	ENSCHYG00000018634	1.22113	2.0721	1.28596	1.41643	1.5466	1.12595	1.30937	1.17439	1.98321	1.87748	2.06333	2.21966	2.18734	3.0704	2.21378	CEP112
1684	ENSCHYG00000018719	8.9735	15.3893	8.84472	3.61267	8.48798	4.57768	6.76083	3.45088	4.93013	17.6435	16.7876	28.8677	13.8396	14.6534	11.2003	ARRB2
1685	ENSCHYG00000018770	7.78873	3.75354	3.40131	2.72465	6.17045	6.93084	4.21611	2.67269	4.71254	2.085	2.15374	1.94079	0.677082	0.929072	2.02096	NA
1686	ENSCHYG00000018825	17.6118	9.72702	18.6064	14.5852	19.0844	20.0093	11.1951	11.8859	12.4192	11.1611	8.89216	10.1441	7.95521	8.90956	9.04299	NA
1687	ENSCHYG00000018846	2.64876	0.0896653	1.64811	0.061019	2.7868	0.155218	0.0858371	0.0399037	0.117265	0.0933882	0.0385867	0.086929	0.106144	0.263552	0.113149	MGAT5B
1688	ENSCHYG00000018889	5.10696	4.58922	3.70404	3.17721	3.43415	2.8777	3.25052	2.97496	2.60887	4.75213	3.15075	4.27943	3.48118	5.12148	5.40956	ZSWIM7
1689	ENSCHYG00000018970	26.4951	16.4378	25.0121	13.1277	25.6188	18.0865	16.3059	13.8282	15.1952	14.3034	14.1159	17.7968	18.3288	17.5464	17.1804	PELP1
1690	ENSCHYG00000018983	13.7869	9.88719	13.1166	9.19372	11.3938	9.14652	9.98298	8.19472	8.37484	9.62218	8.3055	9.54558	7.31949	6.57826	6.1645	MFSD11
1691	ENSCHYG00000018993	2.29236	6.32604	2.31347	2.49278	1.91166	1.67752	3.13484	2.64967	4.47728	4.51762	3.86334	9.83984	14.875	12.0386	11.1173	SPECC1
1692	ENSCHYG00000019158	0.1414	0.224873	0.25261	0.166943	0.168032	0.0943693	0.156562	0.145564	0.513321	0.127751	0.10557	0.253685	0.331885	0.506004	0.37148	ZNF750
1693	ENSCHYG00000019188	1.84546	1.44692	1.17927	0.963709	1.13869	1.10137	2.54631	1.97287	2.96325	2.05208	1.5368	2.24443	2.49897	3.39091	4.22673	FN3K
1694	ENSCHYG00000019272	28.8349	24.6056	27.1829	19.443	27.6805	23.6008	21.5895	23.3508	25.1752	22.6855	19.8686	21.2323	21.5678	19.7298	21.4951	FN3KRP
1695	ENSCHYG00000019285	338.289	185.262	312.699	225.516	336.424	240.803	196.141	176.504	178.678	156.183	153.065	177.659	170.654	181.364	177.603	SRSF2
1696	ENSCHYG00000019362	11.2719	6.82899	8.82198	5.28098	11.4813	10.1199	5.70539	5.11121	6.65764	11.1537	8.01489	9.99107	6.50919	5.95448	8.77424	METTL23
1697	ENSCHYG00000019364	0.5212	0.879116	0.496595	0.376047	0.825819	0.405818	0.846391	0.849533	1.73442	0.784814	0.907968	0.194809	0.951476	0.74605	0.912848	RAB40B
1698	ENSCHYG00000019451	17.4411	9.94637	17.4763	17.5072	22.228	21.8191	16.2954	17.0707	14.8411	10.0097	8.88575	9.63469	9.05604	8.82966	9.10904	NA
1699	ENSCHYG00000019472	0.191327	0.200908	0.248257	0.0475554	0.0717986	0.0302424	0.173933	0.0932973	0.146225	0.327521	0.225545	0.46069	0.319077	0.421612	0.546738	TEX14
1700	ENSCHYG00000019527	27.8931	20.8861	27.7829	20.66	27.4006	20.8547	22.959	19.9782	22.8471	19.1778	14.6692	16.1105	12.4041	16.0553	13.5191	NA
1701	ENSCHYG00000019561	0.23764	1.21108	0.191043	0.245496	0.304459	0.193292	0.256542	0.0688042	0.539185	0.831964	0.643156	0.519611	0.522911	0.637799	0.286145	NA
1702	ENSCHYG00000019584	62.1751	21.533	54.109	33.3051	49.8425	36.0106	33.3971	26.0636	27.4695	19.6736	18.6692	21.2044	16.782	15.8552	16.5602	FOXK2
1703	ENSCHYG00000019598	14.2261	13.5294	14.9257	9.32028	13.6808	9.7688	8.7043	7.28019	10.4484	8.76671	7.9813	10.0322	7.55954	6.94475	6.14503	NA
1704	ENSCHYG00000019617	0.542152	2.90014	0.19371	0.568966	0.510042	0.512589	0.960455	0.604627	0.765396	1.03406	1.39422	3.0396	2.36827	3.62153	4.27296	MFSD6L
1705	ENSCHYG00000019653	1.14946	4.40827	0.821401	0.738074	0.431355	0.928646	2.30428	0.809634	2.30606	1.27536	1.5056	4.66719	2.74528	6.04018	5.01538	PIK3R6
1706	ENSCHYG00000019683	223.595	663.255	224.585	342.442	306.585	369.411	245.146	217.302	194.413	218.963	264.997	234.589	140.377	214.863	131.45	NA
1707	ENSCHYG00000019773	0.596508	4.43276	0.298383	0.399081	0.354428	0.378199	0.290606	0.644776	0.685737	0.790426	0.950088	3.69216	3.92024	3.6502	3.65661	ALOX12
1708	ENSCHYG00000019824	3.11555	2.0057	3.67559	1.71194	3.45785	2.27545	1.53606	1.36159	1.92062	1.84114	1.28739	1.08101	0.735862	1.07284	0.617739	NA
1709	ENSCHYG00000019829	2.28798	2.35584	1.71473	7.40106	3.61415	5.32579	10.4545	13.0119	16.4094	4.77286	4.83298	4.48029	1.37529	1.05839	1.07511	PRKCA
1710	ENSCHYG00000019867	29.661	22.6058	27.451	25.7607	26.5412	30.6893	23.8598	25.0958	26.3174	23.9297	22.1096	26.076	20.1849	24.0601	23.1946	NARF
1711	ENSCHYG00000019873	3.84958	17.1521	4.04596	3.15787	2.82944	2.42737	3.15525	3.088	3.26689	5.23956	5.44961	8.50982	7.09932	8.05081	6.56718	NA
1712	ENSCHYG00000019894	3.88088	10.0433	6.20515	6.94924	4.64063	6.50753	6.57441	7.14134	7.69005	10.4019	8.54754	13.9688	10.1717	8.08965	9.68588	RNASEK
1713	ENSCHYG00000019976	0.659318	0.493938	1.06008	0.601504	0.961563	0.360019	0.318551	0.509049	0.761569	0.541522	0.536998	0.282278	0.492389	0.418255	0.734843	C17orf49
1714	ENSCHYG00000020002	1.01642	1.91569	0.732931	0.654559	1.05413	1.09153	1.27682	1.02732	0.637343	3.25581	2.55253	5.89339	2.27724	1.88477	2.12005	PIK3R5
1715	ENSCHYG00000020021	4.18281	7.29732	3.86985	2.60714	2.47836	2.73698	3.49288	2.61606	3.85981	8.4659	6.75173	16.8062	5.74522	8.7301	6.77341	ULK2
1716	ENSCHYG00000020065	8.25028	3.30311	10.2039	5.24494	15.2719	7.62393	3.37289	3.91995	5.75977	4.58701	2.84293	9.39344	2.23437	6.13188	2.22305	SNORD1B
1717	ENSCHYG00000020077	11.7571	2.99962	15.5676	4.0826	11.095	5.53875	10.1079	0	2.51067	0	0	1.86117	2.43489	1.48493	1.21128	SNORD1C
1718	ENSCHYG00000020119	0.678543	0	1.27282	0.400557	0.453567	0.849101	0.22539	0.523893	0.307912	1.83913	2.27971	0.456514	1.39355	2.54959	3.26817	NA
1719	ENSCHYG00000020138	6.72379	34.2331	4.61637	4.25455	7.77475	3.60752	7.7075	4.9199	8.6549	15.8817	12.8289	29.8621	15.4206	26.1371	24.9765	NA
1720	ENSCHYG00000020139	26.5932	30.1801	22.3757	21.0669	32.8503	22.6908	22.1521	20.5322	19.008	21.4119	21.089	28.0887	29.9961	24.9991	26.3047	CYBC1
1721	ENSCHYG00000020161	11.2131	39.1288	9.52307	7.41967	8.31629	7.45692	15.7038	7.75848	14.7656	17.8693	15.8622	28.6737	11.6431	18.2538	17.2086	BCL6B
1722	ENSCHYG00000020208	0.482685	1.27778	0.383579	0.363542	0.882644	0.566521	0.818246	0.462629	0.785504	1.7594	1.93856	2.67633	0.976661	1.08105	1.06403	RHBDF2
1723	ENSCHYG00000020230	13.6091	5.93465	14.7985	6.9151	10.9009	6.92281	3.76027	3.38212	5.62839	6.00319	4.29941	3.87433	3.72565	3.32889	4.61192	RAD51C
1724	ENSCHYG00000020250	2.02133	3.68946	1.57985	0.845204	1.42621	1.13823	2.85353	0.650265	2.36955	1.59793	1.19473	4.92971	3.65709	4.2496	5.01532	SLC16A13
1725	ENSCHYG00000020278	3.53769	10.2423	3.76787	4.41617	4.73953	4.15059	4.19146	4.31456	6.994	5.21164	5.58532	8.45924	11.1065	11.2002	9.94524	HEXD
1726	ENSCHYG00000020363	6.68335	27.1624	4.3779	3.42345	7.23299	1.5222	4.34601	3.46738	2.63163	8.62601	9.18758	12.8232	0.912984	0.607404	0.836104	NTN1
1727	ENSCHYG00000020379	1.95476	3.04908	2.1914	2.18083	2.18973	2.29799	2.09684	2.38155	2.53905	2.72201	2.97241	3.16115	4.90378	5.23674	7.00432	OGFOD3
1728	ENSCHYG00000020394	0.098259	0.450529	0.0601846	0	0.100085	0.0281045	0.0746021	0.0216755	0	0.938469	0.482082	1.92655	0.0658935	0.0904171	0.147509	CACNG5
1729	ENSCHYG00000020490	0.777854	7.52349	0.500265	0.505101	1.10923	0.895504	0.620106	0.360341	0.494169	0.702768	0.522673	0.313997	0.273859	0.334028	0.749299	ASGR2
1730	ENSCHYG00000020531	0	0.769773	0.0500626	0	0.0416261	0	1.05494	0.360601	0.932534	0.84393	0.76714	0.251379	0	0	0.163601	UTS2R
1731	ENSCHYG00000020543	3.34061	2.88623	3.10095	4.38579	3.47754	4.81571	3.54197	3.38395	5.20262	3.41654	3.1725	3.94663	2.39146	2.53913	3.18287	STX8
1732	ENSCHYG00000020562	0.904389	0.507628	0.57024	0.125619	0.521558	0.0532572	0.777528	0.0821488	1.3519	2.4032	0.714938	1.00217	0.749197	0.22845	0.0931753	NA
1733	ENSCHYG00000020577	7.25429	2.94555	6.12139	3.09787	5.36494	5.09898	0.307613	2.50254	3.22184	3.48619	2.41995	2.38837	2.2642	2.40265	2.29779	NA
1734	ENSCHYG00000020619	0.786686	2.04724	1.56602	1.7249	0.500814	2.02511	1.19457	1.73539	3.67185	1.62457	1.34249	0.756101	1.05512	1.2065	1.37783	NA
1735	ENSCHYG00000020621	19.7335	12.5582	19.892	13.6394	17.5184	14.0746	15.7109	13.7431	12.8215	10.2355	9.99617	16.473	13.4665	15.1873	14.0733	UBE2O
1736	ENSCHYG00000020630	23.959	96.0333	17.3207	3.5	10.5469	2.77312	5.5854	3.67716	7.18933	7.02515	6.09565	10.1685	9.72421	17.8693	16.2148	NA
1737	ENSCHYG00000020655	0.0446743	1.02695	0.287316	0.0527442	0.119449	0.0670842	0.0593573	0.0344923	0.0810899	0.282533	0.100062	0.210393	0.471854	0.407663	0.19561	NA
1738	ENSCHYG00000020667	3.08771	1.89067	4.08845	1.92996	0.971275	2.18193	1.68928	1.40234	0.989051	2.95376	1.35606	0.977585	3.19733	2.33989	3.81737	NA
1739	ENSCHYG00000020725	0.623304	4.17804	0.728853	0.1338	0.45452	0.0567256	0.225863	0	0.308559	0	0.084611	0.152491	0.132998	0.547489	0.992435	NA
1740	ENSCHYG00000020755	7.41505	5.46344	9.04779	3.28102	6.22678	3.88706	3.53711	2.2058	3.98359	3.98906	3.49036	3.63453	1.99645	2.92767	3.11597	TRIM37
1741	ENSCHYG00000020797	37.6541	33.5477	38.0321	27.8315	38.839	35.131	24.3375	22.9428	25.8451	22.8551	20.9712	30.9028	26.4682	25.7112	25.342	CSNK1D
1742	ENSCHYG00000020831	20.2766	21.6226	18.2836	9.00034	16.8762	12.5328	10.3664	7.93981	9.4548	14.098	11.9506	15.1007	10.678	13.944	13.3517	ALDH3A2
1743	ENSCHYG00000020870	34.6516	21.6369	32.6924	56.391	54.3383	47.3462	77.4394	95.2539	100.976	81.2847	74.1635	125.135	62.8309	67.229	79.3346	SPHK1
1744	ENSCHYG00000020909	10.9233	15.9496	10.988	7.30604	9.96452	7.68924	8.47163	7.49492	9.90465	9.62772	7.60181	10.5081	9.42008	10.8141	9.43586	DLG4
1745	ENSCHYG00000020917	18.8098	22.728	17.6131	17.3765	15.7715	18.3798	21.1777	20.6097	21.0376	36.7753	36.4041	37.0423	27.4297	34.9819	38.1596	PRPSAP1
1746	ENSCHYG00000021277	2.40528	0.757186	1.74652	0.435125	1.62508	0.466044	0.360818	0.41934	0.528134	0.17525	0.173786	0.261006	0.136585	0.187418	0.169867	SLC47A1
1747	ENSCHYG00000021331	17.9814	17.0695	16.3648	12.4173	19.6546	17.1518	19.1581	13.8832	23.0934	35.5565	37.4885	58.662	34.8388	36.787	34.7614	UBALD2
1748	ENSCHYG00000021348	0.266842	0.21929	0.376349	0.0829063	0.200273	0.210894	0.0373205	0.0433736	0.076477	0.0507545	0.041942	0.0755904	0.115374	0.0904642	0.122989	USP43
1749	ENSCHYG00000021351	4.28488	2.1253	3.57485	2.14079	5.19452	1.93407	1.40537	1.04999	2.23338	3.45196	3.02988	4.89423	1.93797	2.41011	2.51417	RNF157
1750	ENSCHYG00000021398	3.23774	3.75265	2.98444	19.7448	8.54381	16.6784	32.7039	43.8342	37.5334	19.2719	25.5679	10.5193	2.75665	6.36761	7.92626	SLC16A3
1751	ENSCHYG00000021434	0.329867	0.0190763	0.636446	0.259636	0.587992	0.52836	0.496721	0.441454	0.439085	0.754996	0.459721	0.828536	0.283889	0.849914	0.57774	FOXJ1
1752	ENSCHYG00000021504	0.341336	0.808562	0.506596	0.480493	0.51483	0.381134	1.02915	0.810892	0.857868	1.6131	1.41143	1.94316	1.01686	1.15571	0.896742	CCDC57
1753	ENSCHYG00000021513	0.0466376	0	0.066654	0.220249	0.0831322	0.357944	0.185898	0.552125	0.53614	0.056181	0.0696395	0.0209181	0	0	0	DHRS7C
1754	ENSCHYG00000021537	5.0404	6.33232	4.98113	5.53509	5.6867	5.65486	5.60921	5.13467	6.25985	4.13235	3.77	5.47131	3.39241	4.43401	4.04547	NA
1755	ENSCHYG00000021667	5.91976	6.89611	5.16597	1.00628	4.99979	1.42725	0.947142	0.909325	0.787604	0.672041	0.925593	1.6056	1.12756	2.77832	2.0899	RNF112
1756	ENSCHYG00000021673	11.3815	6.51378	10.1063	4.61166	10.0238	6.10144	3.80292	3.58778	4.15624	3.65071	3.51965	4.53094	3.87272	4.62719	4.83604	NA
1757	ENSCHYG00000021682	49.9031	34.4841	57.1172	32.732	64.8301	40.1728	25.0984	14.512	17.9115	26.8308	28.7677	17.7038	16.4334	15.4365	18.2705	SKA2
1758	ENSCHYG00000021802	67.4439	11.5866	54.2798	26.9312	53.1962	35.586	31.9783	21.2189	20.2389	9.03712	9.84533	10.5045	10.3536	14.6578	13.5864	FASN
1759	ENSCHYG00000021978	53.425	139.289	40.359	2.86044	58.1917	4.28162	1.54385	1.33614	1.21161	17.1987	27.1329	15.8677	3.27851	5.94515	5.97535	NA
1760	ENSCHYG00000022110	36.011	61.8346	29.0059	14.7412	40.9172	19.0948	16.931	17.9898	16.0131	18.3217	23.4187	23.1141	14.37	16.9061	14.8601	MAPK7
1761	ENSCHYG00000022192	18.839	17.5658	16.813	11.072	16.9383	13.293	12.4602	14.2249	18.9807	18.1452	21.0668	21.2174	15.3885	18.9774	16.7157	B9D1
1762	ENSCHYG00000022231	51.0975	59.9022	56.5764	57.1349	54.294	68.1328	48.7282	45.0561	49.9914	44.5363	41.8688	64.893	55.3172	49.8391	50.0236	ACADVL
1763	ENSCHYG00000022440	33.864	17.6482	33.0963	30.65	39.3152	35.0176	33.0107	32.1167	35.1784	22.2759	18.6905	24.4242	22.4116	20.7859	21.989	DUS1L
1764	ENSCHYG00000022500	8.94423	19.0844	6.64882	5.37596	7.84738	5.11655	12.6865	8.0716	9.69883	8.81547	8.8459	15.755	8.77903	11.5974	11.515	EPN2
1765	ENSCHYG00000022593	1.79008	7.49125	1.24461	2.31335	2.32845	1.79202	6.97455	2.91359	5.70811	6.73139	6.42953	14.6148	5.19516	6.77806	7.03302	NA
1766	ENSCHYG00000022640	38.7902	29.2022	38.9189	29.8751	42.1318	35.0244	27.4047	27.0439	31.3095	26.8311	25.3312	30.6272	29.6722	30.7686	32.4908	GPS1
1767	ENSCHYG00000022647	64.6237	39.5624	66.4235	59.1477	69.3766	70.147	51.6997	48.478	55.0003	38.3828	37.2575	41.1135	40.6925	37.2667	38.0244	SRP68
1768	ENSCHYG00000022812	39.7397	50.2215	39.7966	39.6319	41.5882	40.3387	48.202	49.2634	51.6845	43.6627	45.7846	61.2497	51.4658	56.1243	59.5932	RFNG
1769	ENSCHYG00000022822	0.00941106	0.114291	0	0	0.00838767	0	0.0250084	0.0871936	0.0170824	0.170052	0.0843158	0.481203	0.0994006	0.0606198	0.0988972	FAM83G
1770	ENSCHYG00000022858	15.7546	8.78898	15.2164	9.20166	13.1979	8.80541	6.84194	9.45602	10.7617	16.9498	12.3443	18.0153	11.3352	10.6083	9.21397	PRPSAP2
1771	ENSCHYG00000022885	9.91826	12.2447	10.7646	8.62641	11.7494	11.1118	8.30344	7.72976	7.78814	11.8542	11.003	13.7223	11.4208	11.6826	11.3811	DCXR
1772	ENSCHYG00000022945	0.743488	1.56219	0.69068	0.643713	0.824617	0.578897	0.658566	0.994995	0.599792	0.865772	1.08551	1.71182	0.930702	0.674016	0.954926	CDK3
1773	ENSCHYG00000022963	16.4907	13.2543	16.378	7.14984	12.8707	7.64807	7.30356	6.18628	9.97763	7.40735	6.53858	8.52475	10.3872	17.0036	13.7069	RAC3
1774	ENSCHYG00000023019	20.9674	12.6741	20.4412	8.63653	21.0059	10.5147	12.708	8.78897	10.2957	9.82515	11.7407	13.1065	10.7884	11.6748	11.7158	LRRC45
1775	ENSCHYG00000023028	0.530164	0.766488	0.852418	0.652013	1.06315	0.773996	0.909866	0.545775	0.60145	1.67646	2.24299	2.25901	1.19252	0.735167	1.16069	SHMT1
1776	ENSCHYG00000023029	0.134189	0.282694	0.349318	0.0905311	0.0683413	0.0959538	0.152823	0.17761	0	0.103917	0.314871	0.180561	0.382453	0	0.302174	TEN1
1777	ENSCHYG00000023083	12.476	8.77565	12.247	9.42546	7.4753	5.41969	11.4876	10.8803	11.4402	9.69483	7.43239	7.13245	2.67415	3.27903	2.26434	ACOX1
1778	ENSCHYG00000023114	2.24288	1.97885	1.84933	1.06374	1.21306	0.441388	2.52158	0.621634	2.05297	0.727418	0.486619	3.48226	0.40495	1.50234	0.805798	SMCR8
1779	ENSCHYG00000023131	20.7056	11.8724	19.058	8.27039	18.617	10.1528	11.7556	8.53624	11.0555	9.4551	9.01064	13.3626	10.1523	11.4465	11.5297	TOP3A
1780	ENSCHYG00000023208	33.5163	14.7492	36.1881	14.8751	26.383	17.3887	16.9027	9.8221	16.2083	18.3454	20.8224	20.7388	18.2313	16.2837	19.4958	NA
1781	ENSCHYG00000023251	4.12677	5.53239	3.55569	3.79987	3.8364	3.83475	4.2763	4.87841	5.98535	4.56686	4.3636	6.13737	5.02842	5.95656	6.5707	MIEF2
1782	ENSCHYG00000023260	22.4964	19.0548	20.1368	19.19	22.6482	23.2872	24.9216	23.1891	24.1583	17.3985	18.4666	27.4177	24.6732	25.3208	28.8803	ASPSCR1
1783	ENSCHYG00000023319	40.2994	44.1104	37.8387	39.8273	43.9723	41.9661	41.195	34.9426	37.2733	35.0057	30.1381	42.9188	35.6727	41.7263	39.5854	FLII
1784	ENSCHYG00000023320	4.7172	0.425401	4.68086	4.90761	8.53335	7.52766	7.38459	4.11086	4.23879	7.13121	7.53192	6.12736	3.23387	5.26474	4.70354	NOTUM
1785	ENSCHYG00000023360	9.3512	7.64739	6.47545	3.3147	5.06291	3.49957	5.09468	4.01481	4.9771	4.24401	3.94755	6.96752	5.29483	8.45579	6.92622	FBF1
1786	ENSCHYG00000023387	181.263	72.8221	184.454	232.389	211.596	272.385	228.339	225.303	210.729	62.306	72.2186	60.0589	190.835	169.175	168.564	PYCR1
1787	ENSCHYG00000023489	22.2837	13.11	24.7134	12.1126	15.7311	10.2705	20.0804	8.68762	13.6161	12.558	10.3776	30.2812	5.56689	10.3034	14.2976	MAFG
1788	ENSCHYG00000023516	12.7695	10.8914	10.7528	9.84875	12.0672	12.7834	8.86688	7.33242	8.58027	7.76854	7.31399	11.3109	11.0951	10.7236	10.7517	SIRT7
1789	ENSCHYG00000023564	8.37968	7.7233	14.0345	4.32835	6.06811	6.29159	2.78345	4.04364	5.70385	4.73175	0.782036	6.34244	0.614632	5.06029	4.5864	U6
1790	ENSCHYG00000023621	79.3851	19.5486	79.0323	47.3261	85.7988	74.3226	40.2709	32.4951	30.4295	15.9619	20.8116	26.1499	20.5956	18.8404	19.6661	PCYT2
1791	ENSCHYG00000023953	27.3293	26.7325	21.2611	12.7675	23.7457	14.4858	16.9367	14.2977	14.8489	19.6922	17.6117	25.0685	19.9571	24.3018	24.1413	LLGL1
1792	ENSCHYG00000024022	0.715785	0.282232	0.209248	0.0768258	0.289977	0.0651421	0.259375	0.602887	0.35434	0.35274	0.0971649	1.0507	0.305463	0.768436	1.36762	NA
1793	ENSCHYG00000024037	67.2151	61.7635	62.7744	59.2502	70.5227	68.9205	66.9799	69.6606	63.3865	48.6142	43.4197	44.6728	40.238	47.0202	40.616	ALKBH5
1794	ENSCHYG00000024045	114.658	132.125	126.756	97.4061	121.986	112.029	96.6896	81.0123	112.123	90.5934	101.398	144.602	112.215	139.443	173.028	ANAPC11
1795	ENSCHYG00000024063	232.832	164.153	228.208	168.78	244.575	237.977	169.7	159.496	151.309	141.277	124.187	158.064	141.232	136.191	137.608	NA
1796	ENSCHYG00000024081	910.543	344.998	961.103	1076.82	1019.51	1306.96	839.667	882.507	793.331	384.642	432.603	329.468	374.156	371.137	371.323	P4HB
1797	ENSCHYG00000024250	160.571	151.055	156.898	131.288	180.926	179.062	147.33	141.754	141.148	120.275	126.713	160.665	151.234	176.784	172.937	MCRIP1
1798	ENSCHYG00000024352	0.232643	7.06326	0.374053	0	0.570199	0.029112	0.309106	0.0449051	0.158355	0.0525466	0.043423	0.0391298	1.05796	1.15512	2.0373	GCGR
1799	ENSCHYG00000024415	33.3823	18.307	27.0084	26.4302	32.7406	29.0746	41.2092	42.9439	41.9768	46.955	55.0006	59.4486	47.5672	45.7898	48.6217	SLC25A10
1800	ENSCHYG00000024470	111.774	44.2075	119.906	69.7694	122.732	90.6379	68.0722	64.7415	76.5943	63.0234	52.6204	79.1512	64.8978	47.2416	66.3099	MRPL12
1801	ENSCHYG00000024504	39.6499	32.5722	37.3286	29.7614	41.7886	34.5671	33.4057	33.6541	32.738	30.1289	29.5537	42.2883	34.7448	32.4534	35.412	HGS
1802	ENSCHYG00000024567	8.17336	8.50802	11.1946	4.71768	7.04175	5.81848	8.56709	7.8531	6.92336	9.18946	5.96664	8.92047	7.67359	7.21465	5.24888	ARL16
1803	ENSCHYG00000024590	15.8018	7.72024	17.2623	11.8657	19.2097	12.7885	10.377	7.66612	10.9895	7.65789	6.41866	9.20559	7.9578	7.99461	5.51397	CCDC137
1804	ENSCHYG00000024733	26.2681	15.8946	27.4236	19.1161	26.6384	20.2158	18.4931	17.2996	19.6051	12.0298	14.7765	17.9976	16.9952	18.4187	18.3182	DRG2
1805	ENSCHYG00000024808	9.68301	8.02219	8.72449	9.4108	10.6562	10.8455	7.98035	9.29637	8.78799	6.87186	6.2864	6.85448	5.9124	5.40855	5.97258	GID4
1806	ENSCHYG00000024850	6.61265	3.0038	7.51288	4.82713	7.3809	6.55719	5.51551	4.67067	6.24754	4.07084	3.98699	4.88396	4.72478	4.34453	4.7861	ATPAF2
1807	ENSCHYG00000024931	0.288129	0.472107	0.652003	0.188987	0.370929	0.352541	0.552974	0.395485	0.174331	0.752025	0.334628	0.732319	0.262997	0.309323	0.560711	DRC3
1808	ENSCHYG00000024996	11.0671	16.4651	8.51595	7.62803	6.14408	5.38481	14.1294	11.1702	17.956	16.5343	13.6634	20.7982	12.0084	18.2531	14.8352	TOM1L2
1809	ENSCHYG00000025276	56.5513	28.9029	49.5704	34.4389	48.2971	38.9307	49.1307	50.3335	38.3538	24.9111	24.0508	36.752	57.9087	51.0835	56.5397	SREBF1
1810	ENSCHYG00000025385	12.4052	11.4453	8.83708	6.45561	7.14107	5.49706	8.38508	6.1265	7.90348	6.66596	4.96579	10.1568	7.27011	8.39415	8.45239	RAI1
1811	ENSCHYG00000025441	5.75575	5.54761	6.30664	4.22829	7.26729	6.17815	6.54285	6.17212	7.71952	4.62236	4.67924	6.41095	5.85413	7.89555	8.84873	PEMT
1812	ENSCHYG00000025541	2.45378	3.00699	2.1292	2.20726	4.06147	3.58719	3.00151	2.16517	2.54511	1.6187	2.03555	3.45896	1.32556	2.38339	3.41082	RASD1
1813	ENSCHYG00000025568	17.9814	13.1408	20.0662	11.3418	17.453	12.4527	10.8002	8.74829	14.978	12.9075	13.0571	16.9035	12.2856	14.6764	10.1382	MED9
1814	ENSCHYG00000025584	7.77654	7.87009	7.61703	3.53532	7.72755	4.1162	4.80993	4.76191	5.75977	10.3369	8.67561	22.4913	19.3016	17.5128	19.0212	NT5M
1815	ENSCHYG00000025639	64.963	44.9378	68.9828	43.2509	70.4804	59.4383	35.5187	33.3886	40.1172	42.7062	40.4418	48.1756	37.0697	39.6367	41.4503	COPS3
1816	ENSCHYG00000025763	11.6223	15.489	11.8995	8.56817	10.4225	11.2573	8.25814	7.96097	9.97746	13.1458	12.3118	16.8714	11.7001	12.9786	13.3713	FLCN
1817	ENSCHYG00000004550	6.93353	3.64968	5.66028	3.37071	4.28552	3.4383	2.90917	2.41975	3.54571	4.03394	2.91684	3.17725	1.5619	2.558	2.143	RNPC3
1818	ENSCHYG00000004579	12.6192	12.3765	10.7236	6.24135	9.5751	8.93408	7.09942	6.49539	7.84154	9.65495	10.5249	13.3851	11.3406	8.90956	8.76103	PEX11B
1819	ENSCHYG00000004832	2.95667	2.27689	3.00754	2.60026	3.81829	2.50684	2.16465	2.84185	2.62862	1.36289	1.93716	1.42086	0.814354	1.00407	0.792616	LMX1A
1820	ENSCHYG00000004833	0.992837	1.2981	0.832864	0.424704	1.01312	0.633802	0.439717	0.533255	0.49624	0.702	0.709026	0.677647	0.726116	1.54474	0.932449	PKLR
1821	ENSCHYG00000004850	2.75972	3.67687	3.2523	22.5556	4.28056	15.2789	30.5495	25.7572	34.8712	36.1739	36.5411	40.8269	29.8821	32.8518	29.4281	ITGA10
1822	ENSCHYG00000004855	0.152256	0.237735	0.179522	0	0.0678495	0.0304842	0.0404595	0.0235108	0.110546	0.0550234	0.0227349	0.327793	0.142946	0.0817276	0.693332	HCN3
1823	ENSCHYG00000004875	47.9568	41.7264	50.4388	36.6484	49.8137	45.1866	32.1297	31.7308	36.9823	34.0844	31.3779	38.0136	35.4397	35.5086	34.6154	CLK2
1824	ENSCHYG00000004877	3.58266	1.69077	3.14382	0.832817	1.9357	1.09641	1.01123	0.831269	0.977139	0.8721	0.748397	0.924181	0.914969	1.17578	1.0729	PBX1
1825	ENSCHYG00000004929	196	112.888	219.501	478.547	178.766	285.371	866.869	981.27	1028.01	1772.57	1868.67	705.127	79.964	91.7069	86.0344	COL11A1
1826	ENSCHYG00000004931	81.1229	80.3209	84.3519	74.1814	91.6432	89.384	79.7064	74.8414	86.0048	71.0514	68.5907	77.8697	72.2817	71.8355	84.9775	SCAMP3
1827	ENSCHYG00000004968	0.282986	0.843828	0.454995	4.03013	1.04038	2.65588	7.0264	6.8824	9.56688	6.23194	7.71164	8.4247	8.75922	9.37987	8.39476	ANKRD35
1828	ENSCHYG00000004983	26.3307	6.56564	30.4925	8.44385	23.2101	9.88874	5.71005	4.20952	7.50961	8.92449	7.23127	4.74698	2.40883	2.58229	2.35919	NUF2
1829	ENSCHYG00000005019	43.0987	33.9503	39.5507	30.2298	46.5442	41.1866	32.6104	34.0768	34.536	25.2205	25.031	27.981	25.4557	27.6146	26.3866	ENTREP3
1830	ENSCHYG00000005022	4.63978	41.2502	3.65744	2.38726	4.15132	1.73503	3.83796	1.64479	5.99687	1.98993	1.80617	3.08514	0.59324	1.86063	1.58099	RGS5
1831	ENSCHYG00000005027	21.8363	25.4789	19.7806	23.3143	23.7398	21.8352	21.9417	24.1179	21.2174	18.2904	17.1572	20.2798	19.3511	17.7822	15.8991	PIAS3
1832	ENSCHYG00000005057	176.625	145.12	187.545	199.215	190.103	213.21	151.717	140.858	167.065	114.214	100.637	113.973	108.448	111.94	111.41	NA
1833	ENSCHYG00000005067	0.119412	3.15931	0.255993	0.105736	0.611952	0.089656	0.158658	0.184392	0.541871	0.323655	0.356612	0.401692	0.245241	0.576878	0.418284	RGS4
1834	ENSCHYG00000005077	13.8464	17.1776	13.2967	14.1978	12.8479	15.3046	12.3489	14.176	12.4633	15.1489	11.7256	14.7519	13.3559	14.3762	13.6205	NUDT17
1835	ENSCHYG00000005111	186.332	169.629	223.58	127.112	187.104	178.884	112.588	97.8762	144.834	143.368	112.098	130.352	108.15	125.476	128.729	NA
1836	ENSCHYG00000005139	17.0298	11.2306	17.8627	10.151	14.4974	11.9637	8.90962	7.48409	9.70122	14.2762	10.4591	11.4797	10.4408	9.72924	10.4655	POLR3C
1837	ENSCHYG00000005162	11.7341	7.06859	11.8207	7.76065	10.9907	9.19081	5.91869	3.77488	4.24007	9.03082	7.30058	9.72195	6.75786	6.99845	5.70875	NA
1838	ENSCHYG00000005178	2.10542	1.34508	2.37877	0.923754	1.43271	0.697821	0.69935	0.680978	0.852118	1.23385	0.764712	0.937948	0.751271	0.778882	0.847129	ZMYM1
1839	ENSCHYG00000005206	17.7979	19.5241	19.143	17.258	16.1351	21.4909	19.9094	19.2664	20.871	20.7768	22.0096	21.7263	20.8153	15.4958	17.0321	RNF115
1840	ENSCHYG00000005237	5.4266	3.95872	5.59723	4.30002	3.31124	4.15857	5.42219	3.45573	3.55769	3.72663	3.4072	3.48364	4.13694	4.3968	5.27734	DDR2
1841	ENSCHYG00000005254	3.70671	3.86319	3.0563	5.35414	4.41694	4.55347	10.752	10.9863	12.0269	7.13942	7.42038	6.705	10.5963	10.2181	9.77377	FARP2
1842	ENSCHYG00000005300	270.559	308.325	287.233	268.428	337.701	346.137	207.328	177.069	261.663	188.477	173.387	225.651	185.272	207.846	277.835	NA
1843	ENSCHYG00000005306	3.63032	4.23737	3.47481	2.72633	2.9684	2.60067	1.8586	1.68004	2.21666	2.86865	2.08876	3.18188	2.37125	2.82469	2.46942	ZMYM6
1844	ENSCHYG00000005318	133.959	171.533	187.712	518.442	329.978	515.107	270.757	392.522	540.744	143.448	137.859	97.0095	60.2246	63.3414	83.3564	S100A10
1845	ENSCHYG00000005383	11.9448	21.1688	13.2165	9.25001	12.7064	8.10042	10.7511	6.74325	10.0247	11.604	12.6578	17.628	9.94827	16.96	17.7712	TMEM35B
1846	ENSCHYG00000005393	8.85848	5.76324	9.17646	7.6879	8.80843	9.16592	5.88499	4.69577	5.09979	5.91294	4.44208	6.18224	5.81867	4.75504	5.26817	NA
1847	ENSCHYG00000005397	22.0045	13.5466	23.0411	21.1239	22.156	22.467	13.3884	14.5997	15.135	12.2066	8.86321	8.25313	9.80208	9.80122	11.3613	UAP1
1848	ENSCHYG00000005419	26.4667	30.9884	27.229	22.9882	28.3064	27.4008	21.0993	20.0854	20.0853	20.4272	17.8735	23.9447	23.4124	21.9883	20.3122	GBA1
1849	ENSCHYG00000005422	1.06211	1.07893	1.40811	0.709485	2.30426	0.741489	0.538483	0.884781	0.684905	3.53532	3.48492	9.91002	9.33206	6.70641	7.75909	DLGAP3
1850	ENSCHYG00000005462	42.5366	57.8637	41.0352	34.0129	43.77	35.8083	42.9016	35.2304	49.8354	33.5394	47.6369	70.5044	42.4317	53.138	68.4047	SMIM12
1851	ENSCHYG00000005464	13.8357	141.769	6.4247	5.18944	13.0879	6.80035	14.003	5.16762	11.5142	10.5597	6.26498	27.7573	10.0236	21.1808	18.9834	GJA5
1852	ENSCHYG00000005479	13.1571	81.9245	7.36108	3.82662	10.4107	4.59393	13.3456	7.92851	11.5915	10.7853	5.36678	14.379	8.81253	19.9127	24.5614	GJA4
1853	ENSCHYG00000005483	15.5844	11.475	14.9686	4.72304	10.4337	5.40519	5.70652	5.00248	6.0585	6.96243	6.59643	8.75123	5.06918	4.42641	3.91158	ACP6
1854	ENSCHYG00000005490	1.92421	3.74123	0.711222	1.09673	0.946187	1.06279	0.352639	1.12705	0.963504	0.119894	0.0990771	0.982094	0.155737	0.142465	0.116211	GJB3
1855	ENSCHYG00000005492	62.727	36.0648	63.3372	43.7476	67.1148	52.8062	36.7346	39.4827	43.0151	32.1157	28.1691	31.6076	25.9815	27.4497	27.3973	MTX1
1856	ENSCHYG00000005532	39.4332	89.1427	51.2884	36.4936	47.8377	44.3363	47.0181	29.4878	39.7539	90.7483	80.308	121.291	64.2567	76.3861	70.4819	NA
1857	ENSCHYG00000005533	9.8297	9.47791	7.63402	6.04468	8.19147	5.69807	5.56113	4.59337	5.78013	3.47998	3.06083	5.22135	4.08397	5.6602	4.54198	BCL9
1858	ENSCHYG00000005615	25.6699	37.8871	27.3848	61.9852	50.4244	59.4237	40.6418	68.9914	75.9793	33.5352	37.6029	16.8795	1.24239	3.19834	2.36282	THBS3
1859	ENSCHYG00000005636	0.745376	5.37158	0.583857	0.315905	1.33716	0.411359	0.241241	0.177075	0.485678	1.20871	0.970306	2.46881	4.05973	3.129	2.46032	NOS1AP
1860	ENSCHYG00000005741	48.8889	32.8464	44.8525	38.1208	53.165	47.7014	39.7803	41.1458	37.8877	28.9357	27.272	38.531	32.2277	36.3089	34.5017	STK25
1861	ENSCHYG00000005743	7.54325	8.13623	5.21305	7.55826	11.146	8.24698	12.4622	9.80889	7.52161	7.62216	6.22463	7.2786	10.6871	17.1019	14.5153	NA
1862	ENSCHYG00000005747	1.78962	1.05342	0.822118	0.830065	0.512681	0.831797	0.764296	1.08565	2.08826	2.30981	1.90876	2.15005	0.750085	1.37233	1.11943	OAZ3
1863	ENSCHYG00000005754	19.8029	24.4059	23.0538	15.4237	22.25	18.389	13.505	13.0139	19.4907	14.1346	14.5827	15.7991	11.9098	16.368	13.4214	CHD1L
1864	ENSCHYG00000005776	198.442	223.761	186.416	256.769	310.831	307.129	270.053	232.021	230.571	228.514	164.719	201.659	321.792	428.492	444.755	OLFML2B
1865	ENSCHYG00000005861	3.31147	9.67019	3.14311	13.639	9.8229	10.1477	11.9904	13.5449	12.2051	4.75037	5.66188	9.08172	6.31885	9.98673	11.5554	NA
1866	ENSCHYG00000005891	84.7294	73.1583	83.608	38.3985	78.3643	55.2939	39.6367	29.9599	44.4795	64.2396	61.6264	91.9771	55.8709	64.2331	63.6413	MRPL9
1867	ENSCHYG00000005901	16.4178	14.2417	18.4259	12.3595	18.1759	16.1207	13.2631	15.5026	13.6543	15.2981	11.6596	17.8963	14.4673	13.388	19.1364	THAP4
1868	ENSCHYG00000005942	8.70898	4.55234	10.1288	5.45468	5.85374	5.33421	5.41137	3.65412	4.64597	3.08333	2.57201	2.85924	2.19147	2.57503	2.36834	ATF6
1869	ENSCHYG00000005974	43.7571	42.7059	45.9703	37.1517	44.2655	39.4133	48.8905	51.9499	49.0896	33.3429	32.6421	42.9758	44.9276	44.9909	51.367	ATG4B
1870	ENSCHYG00000005997	58.734	20.6384	60.8523	32.3542	58.6455	36.3949	36.5151	22.31	36.4869	23.9783	29.3121	20.1803	19.5358	16.0165	17.4657	DTYMK
1871	ENSCHYG00000006024	13.7471	8.06318	12.9945	5.46147	11.3862	6.59067	5.64529	4.38887	6.55406	5.8432	5.04518	6.5171	5.32665	6.64744	6.01928	ING5
1872	ENSCHYG00000006033	7.92728	13.2499	4.55947	9.81581	7.75454	8.51657	11.0465	12.5396	21.7591	16.071	15.0128	16.3903	5.44578	6.64226	11.8523	RIIAD1
1873	ENSCHYG00000006084	10.4907	9.07644	8.60591	4.63454	9.16703	5.9425	6.45138	5.0689	5.18876	8.0075	7.27071	12.0915	9.79142	10.6016	11.283	D2HGDH
1874	ENSCHYG00000006142	18.5988	14.1005	19.8954	16.6474	19.1706	18.7704	12.8079	9.98186	11.7335	12.5002	8.91861	10.1732	12.067	14.6099	14.4997	DUSP12
1875	ENSCHYG00000006199	12.0007	9.23308	12.466	5.71118	8.86302	6.55525	5.25154	4.65881	6.16469	5.77138	5.58726	6.45231	4.7374	4.68653	4.26569	SNX27
1876	ENSCHYG00000006271	0.402922	0.226158	0.317566	0.293818	0.21124	0.130499	0.251929	0.128096	0.301148	0.171307	0.0884773	0.223242	0.0417226	0.229002	0.186801	ZSCAN20
1877	ENSCHYG00000006272	12.2362	7.74395	11.3807	8.20701	18.2256	12.7977	12.9684	15.3291	14.4325	16.1309	16.4228	24.2486	8.46517	8.40825	9.9233	PDCD1
1878	ENSCHYG00000006317	104.259	84.0004	115.291	93.6826	109.389	116.428	87.2362	92.7242	95.2211	64.0884	65.5236	67.7023	61.3711	60.2145	60.6751	NA
1879	ENSCHYG00000006354	0.586653	0.557361	2.18593	2.73752	2.14123	3.94324	1.59605	4.96084	4.61438	0.201914	0.667424	0.300718	0.0655693	0.209935	0.0978558	NA
1880	ENSCHYG00000006362	14.3806	11.1738	15.4509	11.8687	14.1228	16.6819	6.92742	4.05181	4.26798	4.74131	4.88488	5.6858	6.91859	7.17043	5.49093	TUFT1
1881	ENSCHYG00000006368	7.13967	2.06445	11.281	2.12295	7.35313	4.60612	2.4594	2.04164	2.20791	3.53582	2.84293	1.99255	1.24132	1.36264	1.75992	NA
1882	ENSCHYG00000006378	11.9622	11.2248	12.733	8.86679	8.57545	6.50824	8.61027	6.23216	8.09988	7.46185	6.66329	8.25792	5.77406	6.09719	5.30151	GIGYF2
1883	ENSCHYG00000006401	1.1998	0.513627	0.935312	0.607084	1.2082	1.2167	0.931637	0.312792	0.791927	0.591263	0.442069	0.566093	0.768024	1.95717	1.88305	TRIM46
1884	ENSCHYG00000006443	5.28689	3.70518	5.25075	3.80862	2.34268	1.88382	3.33367	1.42983	2.87351	1.34931	1.24883	1.92919	0.420645	0.92993	0.523144	NA
1885	ENSCHYG00000006541	50.777	41.964	59.1365	62.8443	70.0229	86.3738	60.407	66.6549	73.7152	31.7529	30.8926	29.3505	39.3272	39.8146	50.5503	KRTCAP2
1886	ENSCHYG00000006565	115.429	132.667	119.997	119.388	137.169	164.525	151.312	143.907	160.737	68.4763	89.4997	133.464	124.118	151.942	190.653	DPM3
1887	ENSCHYG00000006585	12.9624	21.3593	14.6224	15.9054	16.396	17.7932	14.7409	15.9955	19.5216	15.1376	13.3545	17.9751	26.0403	36.6433	30.7332	SLC50A1
1888	ENSCHYG00000006682	0.331907	0.591824	0.237179	0.0435403	0.164342	0.0461484	0.0122499	0.12813	0.10041	0.0999562	0.220269	0.0744341	0.227218	0.31673	0.355248	NA
1889	ENSCHYG00000006692	12.3896	35.0005	11.2236	14.3688	15.0977	20.0315	24.474	18.3698	19.3046	18.2268	16.6993	32.9734	38.0229	48.4956	56.9375	EFNA1
1890	ENSCHYG00000006748	0.637364	0.376966	0.869509	0.273635	0.722979	0.754067	1.80917	2.1026	1.26208	0.837585	1.29779	0.818636	0.815989	1.02637	1.31927	EFNA3
1891	ENSCHYG00000006769	1.46515	23.1082	1.05651	0.754828	1.80441	0.613365	10.1936	11.2711	17.3589	89.2428	116.389	50.0393	7.25297	5.97711	6.39197	EFHD1
1892	ENSCHYG00000006773	0.151529	1.52804	0.263936	1.4312	1.4518	1.99097	0.805325	0.116993	0.103142	0.376479	0.19798	0.66265	0.466801	0.549027	0.530785	NA
1893	ENSCHYG00000006794	8.0877	12.5102	7.04192	3.33739	6.32177	4.40198	7.68556	10.1446	10.8796	9.08054	9.37988	9.6147	5.49829	7.27766	8.48072	NA
1894	ENSCHYG00000006826	14.7097	10.1132	14.2546	5.82399	8.92896	6.08375	7.75356	4.82949	6.39235	5.90403	5.29657	7.97194	4.72976	7.24755	5.65587	POGZ
1895	ENSCHYG00000006839	0	0.307856	0.253607	0	0	0.355282	22.7911	12.9698	35.4302	464.711	620.021	754.35	0	0.254001	1.03596	SNORC
1896	ENSCHYG00000006872	1.82835	2.69757	3.06532	20.2578	5.7521	15.4249	23.3584	37.0646	38.7466	21.0648	29.3544	13.0579	1.28375	1.07369	1.12215	NGEF
1897	ENSCHYG00000006902	4.00691	2.92239	4.62461	7.42393	4.72068	5.33917	8.04373	10.3123	13.2549	11.611	12.9943	9.78267	4.48693	3.82369	3.26375	PDE4DIP
1898	ENSCHYG00000006940	11.2732	53.1734	9.39318	10.5714	10.3744	10.8153	30.7954	20.7171	26.0044	25.1973	29.0198	31.8982	21.757	28.0657	33.19	ADAM15
1899	ENSCHYG00000006963	0.133261	5.13255	0.228547	0.0629334	0.285048	0	0.106236	0.123467	0.241888	0.192636	0.517365	0.71725	0.656843	0.286127	0.513477	NA
1900	ENSCHYG00000006978	75.3712	57.8691	88.7514	59.7687	79.4692	74.8706	56.5751	53.5946	65.0496	50.2214	42.5748	56.2355	43.3429	50.0485	57.2514	PSMB4
1901	ENSCHYG00000007012	1.53033	2.32311	5.22862	1.01631	1.53441	0.861747	2.0333	0.295386	1.21527	1.90109	0.99973	1.54438	1.45921	2.77239	0.837587	NA
1902	ENSCHYG00000007063	7.30547	13.8146	5.96107	2.08913	6.53358	2.85957	3.45943	3.43501	4.03778	12.3784	11.4747	13.5375	9.8491	10.2038	10.847	SELENBP1
1903	ENSCHYG00000007065	1.23125	6.54183	0.801288	1.1811	1.33251	0.715342	3.155	1.40897	2.13512	5.44281	5.72893	7.95824	3.78011	3.68221	3.56201	INPP5D
1904	ENSCHYG00000007089	65.8959	48.2418	73.7494	60.0656	71.6374	76.0998	39.9142	42.8965	40.9449	57.0057	41.963	60.1983	44.7952	34.3312	33.8505	NA
1905	ENSCHYG00000007120	0.469352	0.841425	0.670793	1.36687	0.892401	1.15899	0.582039	1.06298	1.13592	0.735012	0.700838	0.589443	0.146884	0.537468	0.328816	PPM1J
1906	ENSCHYG00000007187	7.51219	6.53872	7.69499	6.87135	5.96406	6.90435	10.6285	10.6103	13.9614	7.1345	5.97232	9.14221	4.42308	6.27565	4.49048	NA
1907	ENSCHYG00000007204	172.028	148.825	161.048	236.589	164.143	246.353	323.395	374.416	443.314	187.579	193.07	232.723	124.548	158.811	166.232	NA
1908	ENSCHYG00000007226	6.5311	5.0805	6.62892	1.88791	4.03513	2.08297	2.3294	1.24948	1.57365	2.78497	2.79047	3.05897	2.60011	2.83356	1.99082	RFX5
1909	ENSCHYG00000007244	30.1735	27.0073	30.9558	32.0018	31.85	41.3033	41.5085	39.5073	46.1009	25.2121	22.8662	29.0235	22.5739	24.6026	23.9938	MOV10
1910	ENSCHYG00000007260	31.0636	23.926	30.9062	19.171	29.0871	24.335	17.7373	16.5012	16.0184	18.7294	15.3337	22.2593	16.6271	17.8112	15.7935	PI4KB
1911	ENSCHYG00000007277	5.18261	5.62936	5.21705	4.36296	6.06499	4.91755	2.455	2.99236	3.68105	4.47875	3.23006	6.42781	3.06751	3.43506	2.13112	NR1I3
1912	ENSCHYG00000007291	3.42837	2.53123	2.09312	1.66361	1.08774	3.46542	2.60927	1.16502	2.07432	1.72414	0.927763	2.4036	0.520832	1.2745	0.991047	NA
1913	ENSCHYG00000007339	14.0888	12.3357	13.224	10.0514	12.0363	9.48443	9.3096	7.99833	10.0173	9.86992	10.1531	12.1399	9.26176	9.60485	9.92961	ATG16L1
1914	ENSCHYG00000007379	0.259222	0.0899454	0.222287	0.122419	0.300344	0.103802	0.0344421	0.120085	0.0470524	0.702599	0.541901	1.25569	0.547587	0.111316	0.499413	NA
1915	ENSCHYG00000007396	124.429	87.012	141.903	128.191	134.574	126.195	86.7413	85.6209	94.6181	109.814	89.2502	87.1703	55.2926	56.0288	54.5371	CAPZA1
1916	ENSCHYG00000007431	30.3546	21.7392	30.3512	19.5333	28.4506	25.0962	19.8894	19.4356	21.3221	16.2986	15.5105	20.9816	17.7177	18.3283	19.3973	ZNF687
1917	ENSCHYG00000007457	4.88254	6.8768	5.45865	5.39261	4.74932	4.67762	3.27852	2.83743	3.33534	6.30853	5.17399	5.68676	4.8366	4.56534	4.45963	ST7L
1918	ENSCHYG00000007494	17.9145	9.53294	16.1365	7.9981	14.8036	13.8147	7.46742	6.66391	7.65112	10.2461	7.71778	13.7744	10.188	6.14138	8.52515	TOMM40L
1919	ENSCHYG00000007502	0.572352	0.413741	0.409	1.06992	0.467603	0.286487	1.33082	1.17841	1.12547	0.517103	0.854639	0.38507	0.279872	0.307226	1.16951	NA
1920	ENSCHYG00000007533	0.56762	0.202229	0.315078	0.0957364	0.0903385	0.213089	0.0673374	0.281733	0.386366	0.146522	0.166488	0.150027	0.380652	0.19587	0.26629	NA
1921	ENSCHYG00000007550	31.0385	22.5383	32.0292	26.0005	27.1474	26.5593	22.178	24.223	27.976	24.9877	21.0584	19.8371	11.5104	15.0748	13.177	PIP5K1A
1922	ENSCHYG00000007553	0.346073	1.87627	0.463692	0.255367	0.30844	0.173225	0.804679	0.267198	0.942256	5.39351	2.32541	6.40291	2.28454	3.99394	4.92477	WNT2B
1923	ENSCHYG00000007594	10.3042	10.0889	10.3342	4.75783	6.09217	3.42145	7.286	3.82033	5.09256	7.92696	5.17955	14.1739	3.4123	5.28466	4.33312	CTTNBP2NL
1924	ENSCHYG00000007609	2.15298	16.3243	1.79493	1.74167	3.55345	1.91584	3.92008	2.58578	2.53294	25.8634	18.2174	23.927	14.7389	8.21813	10.684	NA
1925	ENSCHYG00000007638	99.3219	72.4891	97.4277	59.3831	93.09	84.0005	62.349	48.3431	61.0102	70.8054	66.1144	96.3334	70.2112	63.5261	70.6188	NDUFS2
1926	ENSCHYG00000007673	17.7276	5.89312	14.0156	12.867	17.857	13.8044	12.5042	11.6111	12.612	4.94464	3.69527	4.73872	1.01928	4.53437	4.79276	NA
1927	ENSCHYG00000007715	10.3571	5.89664	11.7353	7.34285	9.95233	8.94044	5.66835	5.67496	6.90404	6.08341	5.50685	5.89608	3.81532	4.75934	4.79376	DDX20
1928	ENSCHYG00000007792	14.777	9.03483	12.9106	8.52338	10.1429	7.03893	15.1708	12.7155	13.377	15.0605	13.7182	23.7286	19.3716	26.5879	23.2468	DGKD
1929	ENSCHYG00000007801	36.4722	72.445	31.3168	40.7432	47.8344	36.8823	71.3533	42.0842	48.2718	24.8264	24.7679	37.8407	19.0318	37.566	35.1658	ADAMTS4
1930	ENSCHYG00000007817	33.5981	23.0338	35.1687	22.3928	31.8325	33.4374	21.7967	16.2794	22.9812	19.1387	18.5375	25.7199	15.0318	17.8761	18.7234	NA
1931	ENSCHYG00000007822	0.372164	0.747618	0.251949	0.624398	0.453897	0.372568	0.312305	0.635177	0.568866	0.849446	0.614213	0.658912	0.367797	0.378511	0.514596	NA
1932	ENSCHYG00000007838	3.66469	7.12084	5.23753	1.49991	3.96296	2.34795	2.14243	2.11265	4.61199	3.79654	6.12878	2.62992	0.516091	0.62948	0.941375	INKA2
1933	ENSCHYG00000007851	43.178	47.6789	48.7117	60.4105	53.5324	57.5198	36.6651	40.512	49.5751	50.7847	41.121	44.0699	26.6661	33.7618	30.4677	RAP1A
1934	ENSCHYG00000007860	17.7758	13.0611	16.874	11.1947	14.4784	12.9232	10.6555	9.3848	10.534	9.74327	9.14329	10.2684	11.6908	11.8964	12.8454	B4GALT3
1935	ENSCHYG00000007877	5.30087	8.20474	4.62356	3.43599	6.02135	4.6303	4.21205	2.80873	4.43358	6.38558	3.25924	4.89499	4.02531	5.24445	4.18697	TMOD4
1936	ENSCHYG00000007896	0.23442	1.31578	0.059123	0.179084	0.0614495	0.0138044	0.0732862	0.0638795	0.0500593	1.12125	1.40015	1.78124	0.728226	0.399701	0.700387	TMIGD3
1937	ENSCHYG00000007917	31.7593	31.1961	35.7948	22.9757	31.1502	35.7681	21.5125	22.3573	29.6715	19.8324	26.1525	21.2625	22.1073	23.6496	25.9036	SCNM1
1938	ENSCHYG00000007928	0.0917223	0.0596737	0.0491582	0.189509	0.0510926	0.0573887	0.0914014	0.141635	0.312166	0.290039	0.32528	0.0771368	0.0403659	0.147704	0	NA
1939	ENSCHYG00000007944	0.997734	1.90408	0.641678	0.706779	0.23713	0.266352	0.883772	0.308134	0.72441	3.24513	1.98643	3.04305	1.71733	0.642675	0.815485	C1orf162
1940	ENSCHYG00000007945	11.3776	12.7683	11.0869	11.1784	12.5514	10.5138	8.66853	10.9345	8.23188	8.05095	9.38558	8.88586	7.46987	6.14996	6.27078	LYSMD1
1941	ENSCHYG00000007952	22.8726	27.6857	21.8767	13.793	20.3854	19.5157	17.9536	14.2363	16.8623	19.5838	17.8124	22.8695	14.4124	15.073	15.5309	PPOX
1942	ENSCHYG00000007962	0.87477	10.202	0.625106	1.2623	0.346509	0.0973024	1.80799	0.750441	1.58783	8.95707	10.3046	16.4789	3.65014	2.19127	3.91538	TNFAIP8L2
1943	ENSCHYG00000007978	12.3543	2.84282	12.3075	8.65697	11.6938	8.0721	7.65921	7.29958	9.4792	1.78929	2.28834	1.41174	0.885415	1.59461	1.01169	LRP8
1944	ENSCHYG00000007985	199.684	101.539	233.389	143.072	210.833	189.885	101.515	94.6431	109.473	113.783	93.5045	138.393	103.295	91.9384	95.7052	NA
1945	ENSCHYG00000008002	5.9487	8.43848	4.09587	0.859317	3.08129	0.882765	1.46919	0.972613	0.863816	3.56612	2.50803	4.82147	2.61179	3.36594	3.60367	SEMA6C
1946	ENSCHYG00000008032	26.5265	10.8231	27.5344	10.9552	24.8567	13.0153	8.98536	7.52847	8.46893	9.94632	9.47183	7.12454	6.45991	7.54153	6.70265	WDR77
1947	ENSCHYG00000008039	14.2303	23.0355	12.7324	19.1206	18.9712	20.6534	19.4611	18.9859	15.5088	16.0843	14.6252	18.0263	13.3462	14.2224	13.1396	ZBTB7B
1948	ENSCHYG00000008053	2.90022	0.503162	4.97396	4.79377	3.3603	5.80675	6.93619	5.82197	6.8436	16.7697	16.8895	37.0733	38.1204	52.6191	57.399	LENEP
1949	ENSCHYG00000008067	17.3999	16.18	15.846	9.92824	14.7105	12.2021	11.9457	11.6729	12.7064	10.3859	10.7199	12.4888	10.1312	13.5176	12.7305	USP21
1950	ENSCHYG00000008080	13.719	13.7392	13.9563	13.7497	13.7218	16.1822	13.6478	14.1349	13.6981	8.96457	9.11227	13.6647	15.1981	14.503	12.4423	FLAD1
1951	ENSCHYG00000008141	34.8926	22.0962	34.0504	16.0094	38.6282	19.3683	14.4807	9.06699	15.2587	14.1975	15.9586	16.1996	7.68411	7.75488	10.136	CKS1B
1952	ENSCHYG00000008207	135.195	219.362	119.061	104.202	132.356	108.93	141.279	101.474	122.173	153.099	134.493	191.393	127.677	156.279	143.004	SHC1
1953	ENSCHYG00000008209	3.09709	1.8364	2.4793	1.75884	1.53738	1.6091	3.22949	1.45289	1.779	1.13342	0.761007	0.738517	0.23004	0.673397	0.892614	GABPB2
1954	ENSCHYG00000008238	124.564	97.9169	139.004	130.882	129.935	163.463	101.132	111	127.039	89.1419	82.5304	104.629	90.587	85.9867	101.892	UFC1
1955	ENSCHYG00000008272	12.2511	21.7687	15.8853	6.76546	15.8499	12.66	7.35117	4.57686	6.81467	1.07114	5.90108	2.12705	4.63789	6.15184	3.11472	NA
1956	ENSCHYG00000008278	27.9762	32.8575	32.5288	29.8026	28.8867	36.6069	28.9809	28.6421	33.7188	36.0865	27.4469	33.1402	29.5259	28.477	30.9233	DEDD
1957	ENSCHYG00000008283	116.429	121.275	132.028	171.429	161.863	173.484	179.483	216.577	241.934	180.733	162.777	164.528	79.1339	89.5226	64.5612	CDC42SE1
1958	ENSCHYG00000008308	1.9451	1.19235	1.75135	1.22478	1.77982	1.402	0.964842	0.961142	1.45933	1.35901	1.12305	1.22139	1.03483	0.529005	0.817614	BNIPL
1959	ENSCHYG00000008322	3.23799	3.76438	3.47077	2.12821	3.3619	2.23898	1.37493	1.03093	1.21183	3.13654	3.14024	4.04252	2.78144	2.72359	3.21559	NIT1
1960	ENSCHYG00000008341	7.26259	6.51789	7.22167	5.50063	7.24632	6.31023	3.79307	3.70296	3.73093	5.19971	4.67202	5.13201	4.50279	5.05076	4.55999	PRUNE1
1961	ENSCHYG00000008357	16.6008	6.62187	17.0439	13.4993	14.7064	12.4725	13.3316	13.0746	14.7033	10.7367	8.82276	13.333	7.08085	7.49736	7.50233	USP40
1962	ENSCHYG00000008363	11.3802	13.6559	8.86171	6.91552	8.21355	7.07007	6.31502	7.21867	6.27797	7.51971	5.24781	4.48875	8.20963	6.45598	9.28188	NA
1963	ENSCHYG00000008379	55.5765	25.8918	62.0715	42.765	59.7859	55.9482	30.1568	29.2867	34.708	25.2814	28.6683	19.8722	16.0548	17.6907	20.2846	NA
1964	ENSCHYG00000008419	121.229	66.1155	140.639	76.7003	113.32	98.018	70.595	66.46	81.702	49.0514	44.5189	55.7271	53.777	54.5495	68.2693	PFDN2
1965	ENSCHYG00000008446	0.202417	1.14132	0.108485	0.716945	0.451014	0.759889	0.672363	1.40655	1.10224	1.28015	2.26688	1.36183	0.178163	0.651919	0.443151	KLHDC9
1966	ENSCHYG00000008448	98.7618	73.3013	110.928	94.8595	111.771	120.895	86.5068	77.8883	101.762	51.3873	53.0509	57.2353	53.8398	54.3255	69.504	CZIB
1967	ENSCHYG00000008470	24.1225	24.9875	19.7003	18.4128	23.7437	23.0872	16.7885	20.0572	18.8454	20.9956	18.3397	21.4012	17.7322	19.4938	16.7139	PYGO2
1968	ENSCHYG00000008504	28.8877	72.6041	29.0134	14.9387	20.5787	19.2794	17.2408	13.6905	14.3344	29.4676	28.6034	39.0679	32.8164	35.7716	33.2929	PBXIP1
1969	ENSCHYG00000008522	15.4126	9.61084	15.8081	14.912	14.0219	19.1758	12.4309	11.3676	10.5916	10.3213	7.90424	8.64668	8.20595	8.61678	9.91801	CPT2
1970	ENSCHYG00000008523	10.0662	22.9306	9.38487	8.47197	11.0984	12.0118	11.6554	9.86093	11.6218	19.5555	15.2819	20.5773	17.2369	16.634	16.8651	MINDY1
1971	ENSCHYG00000008574	0.0623993	0.460092	0.300984	0.478862	0.194648	0.249868	0.20727	0.626308	0.396421	0.338255	0.139762	0.125944	0.183074	0.334946	0.273221	SLC1A7
1972	ENSCHYG00000008575	0.798544	1.26749	0.783106	2.14636	0.757136	1.7519	3.22815	3.09583	5.27359	3.77616	4.64271	4.61805	0.937145	1.38624	1.6069	KCNN3
1973	ENSCHYG00000008588	0	0.396224	0	0	0.0407097	0.0914527	0.485514	0.493728	0.829095	2.55859	2.9328	1.65945	0.107209	0.14711	0.239999	ANXA9
1974	ENSCHYG00000008607	0.940442	6.65912	0.574355	0.645536	0.935638	0.591152	1.68542	0.911847	1.31005	11.1246	7.2173	14.0522	5.54403	4.32023	3.23679	ARHGAP30
1975	ENSCHYG00000008620	143.213	111.214	143.257	118.594	150.978	133.752	104.546	109.884	115.277	120.594	107.273	117.887	79.5704	79.0873	83.2375	CERS2
1976	ENSCHYG00000008642	0.393622	0.892425	0.489045	0.570346	0.869074	0.922436	0.332814	0.497307	0.925575	0.614264	0.547684	1.02318	0.346457	0.28812	0.125346	NA
1977	ENSCHYG00000008661	19.6744	27.5014	19.3983	14.0759	19.4171	17.7155	16.1249	13.8694	17.128	20.8183	19.8381	28.4516	22.3049	21.6955	21.2088	USF1
1978	ENSCHYG00000008705	4.47525	72.0392	2.78627	9.45996	6.71135	5.68733	11.6786	12.828	11.3822	31.4745	27.6502	27.765	4.65447	19.1027	19.431	PODN
1979	ENSCHYG00000008727	11.4899	9.81432	10.6332	5.01712	5.24686	4.19992	8.55916	5.24537	6.68168	3.98601	3.05143	5.26274	2.58883	3.69034	3.05768	ADAR
1980	ENSCHYG00000008840	18.7329	15.5358	18.5455	10.7818	14.1898	10.3973	9.44097	7.72554	11.1963	11.6035	9.70228	14.5717	10.8807	11.9523	10.5594	SETDB1
1981	ENSCHYG00000008890	0.356774	0.0309485	0.267696	0.168488	0.286179	0.428594	0.568841	0.220368	0.194278	0.386801	0.106547	0.384051	0.293089	0.421319	0.74984	CHRNB2
1982	ENSCHYG00000008978	43.4224	42.8328	44.1969	41.7444	42.4135	48.8966	39.5271	42.5154	49.879	41.1128	37.8025	40.7486	35.6024	36.0948	30.4955	UBE2Q1
1983	ENSCHYG00000009012	5.35547	36.0951	4.66197	5.36487	5.66986	4.8739	13.4119	7.31748	10.0155	12.3749	11.6317	18.4303	9.48464	13.7637	15.4055	F11R
1984	ENSCHYG00000009027	16.4178	13.1114	22.3468	12.9223	18.5809	20.3489	16.9663	15.694	23.6512	12.2431	9.33909	10.5197	7.64579	5.59538	5.47709	NA
1985	ENSCHYG00000009107	29.2198	17.0603	28.1081	13.2685	29.3811	19.6885	8.46151	12.1478	16.3193	20.6455	20.1374	29.4879	15.1673	15.2824	18.043	NA
1986	ENSCHYG00000009161	0.821525	5.05012	0.795914	0.615529	0.915237	0.687984	1.30145	0.829452	1.1614	1.78419	1.54518	2.24273	1.61304	2.22185	2.35196	IL6R
1987	ENSCHYG00000009184	24.2656	21.1898	25.5638	29.3863	25.6678	30.7529	20.6232	19.8603	18.8106	19.4363	15.6125	15.812	13.4107	17.5078	15.5576	SCP2
1988	ENSCHYG00000009213	9.18554	4.85326	7.44709	2.24783	6.63865	1.65519	1.35359	1.46998	1.72793	0.905331	1.09727	0.674171	0.274396	0.304801	0.40951	ROR1
1989	ENSCHYG00000009373	16.46	16.2022	15.4625	11.1017	11.5989	9.85372	10.7888	9.029	9.54873	11.3272	8.62153	10.1368	8.08817	11.0787	7.83319	ARNT
1990	ENSCHYG00000009423	1.63211	5.95606	1.6288	1.49504	1.30415	1.15499	2.72937	1.30358	2.55389	1.93219	0.966428	2.83982	1.88237	3.14182	2.85854	SHE
1991	ENSCHYG00000009453	28.195	23.7818	26.5055	34.97	29.9919	39.8765	32.4979	31.3357	34.8829	24.2349	21.4719	26.0759	21.6702	19.8523	22.1724	PGM1
1992	ENSCHYG00000009554	28.3811	33.4459	26.9396	30.1234	25.0598	25.8758	35.2099	36.9443	48.8068	24.519	28.9573	23.3858	17.5618	21.9965	19.3166	ATP8B2
1993	ENSCHYG00000009641	4.66588	2.95392	4.05371	1.81691	2.77233	1.78644	1.10937	0.808973	1.2481	2.95824	2.22459	1.69624	0.826163	1.68727	1.72042	EFCAB7
1994	ENSCHYG00000009805	6.33656	2.82066	7.64113	3.14998	5.87044	3.33866	2.04941	2.89679	2.9511	2.63647	2.48994	2.29986	2.4951	2.37198	1.97137	ITGB3BP
1995	ENSCHYG00000009848	190.065	416.296	201.764	227.212	181.324	206.973	219.285	243.527	262.884	1426.75	907.673	5516.76	5590.82	2697.91	2763.11	CTSK
1996	ENSCHYG00000009861	2.41925	3.03626	2.78629	2.03585	3.14251	2.80835	3.41956	3.85496	4.06426	2.55776	2.99756	3.60158	5.37627	6.8522	6.67128	ECHDC2
1997	ENSCHYG00000009944	25.004	87.2146	26.5203	19.828	27.7978	19.7397	18.8275	13.1403	13.6089	55.7478	46.964	49.1807	20.1492	19.7199	22.9141	CTSS
1998	ENSCHYG00000010031	7.52312	7.11923	9.65233	10.026	9.29561	8.55829	7.4968	7.43662	9.20711	8.44465	6.42525	6.17343	6.35412	7.61761	7.33678	ALG6
1999	ENSCHYG00000010093	0.0685441	0.906747	0	0.0202315	0.0610904	0.0686186	0.0910724	0.132305	0	0.433493	0.255876	0.553385	0.301654	0.239154	0.210088	NA
[truncated: 12,875 more rows]
