# Supplementary material for: Proteomic dynamics in endochondral ossification: insights from antler tip analysis
Source: PeerJ. 2026 Jul 27;14:e21568. doi: 10.7717/peerj.21568 (PMC13421809; doi:10.7717/peerj.21568)
Supplement: Supplemental Information 6 [file peerj-14-21568-s006.xls]

## Sheet: RMvsPC-Protein
ID	Term	Ontology Source	Term PValue	Term PValue Corrected with Bonferroni step down	Group PValue	Group PValue Corrected with Bonferroni step down	GOLevels	GOGroups	% Associated Genes	Nr. Genes	Associated Genes Found
GO:0060349	bone morphogenesis	GO_BiologicalProcess-_11.01.2018_00h00	0.000890005	0.00445002	0.000890005	0.00267001	[4, 5, 6, 7, 8]	Group0	5.06329	4	[ACP5, IFITM5, MMP13, SFRP2]
GO:0031214	biomineral tissue development	GO_BiologicalProcess-_11.01.2018_00h00	0.000252336	0.00176635	0.000252336	0.00126168	[4, 5, 6]	Group1	4.80769	5	[ANKH, FAM20A, IFITM5, MMP13, SPP1]
GO:0046849	bone remodeling	GO_BiologicalProcess-_11.01.2018_00h00	0.00528187	0.0158456	0.00528187	0.0105637	[3]	Group3	4.61538	3	[ACP5, PLEKHM1, SPP1]
GO:0045453	bone resorption	GO_BiologicalProcess-_11.01.2018_00h00	0.00173793	0.00695173	0.00528187	0.0105637	[4, 6]	Group3	6.81818	3	[ACP5, PLEKHM1, SPP1]
GO:0030641	regulation of cellular pH	GO_BiologicalProcess-_11.01.2018_00h00	0.00675221	0.00675221	0.00675221	0.00675221	[7, 9]	Group4	4.22535	3	[ATP6V0D2, RAB38, TCIRG1]
GO:0051453	regulation of intracellular pH	GO_BiologicalProcess-_11.01.2018_00h00	0.00598995	0.0119799	0.00675221	0.00675221	[8, 10]	Group4	4.41176	3	[ATP6V0D2, RAB38, TCIRG1]

## Sheet: RMvsPC-RNA
ID	Term	Ontology Source	Term PValue	Term PValue Corrected with Bonferroni step down	Group PValue	Group PValue Corrected with Bonferroni step down	GOLevels	GOGroups	% Associated Genes	Nr. Genes	Associated Genes Found
GO:0015822	ornithine transport	GO_BiologicalProcess-_11.01.2018_00h00	3.08927e-05	0.025641	0.000308049	0.0659224	[6, 8, 9]	Group218	100	3	[SLC25A15, SLC25A29, SLC7A2]
GO:1903352	L-ornithine transmembrane transport	GO_BiologicalProcess-_11.01.2018_00h00	3.08927e-05	0.025641	0.000308049	0.0659224	[6, 7, 8, 9, 10, 11]	Group218	100	3	[SLC25A15, SLC25A29, SLC7A2]
GO:0006029	proteoglycan metabolic process	GO_BiologicalProcess-_11.01.2018_00h00	4.21668e-05	0.0348298	0.000710818	0.145718	[5, 6]	Group190	16.6667	9	[ADAMTS12, BMP2, CHST13, CHSY1, EXTL3, GPC1, IHH, NDNF, PXYLP1]
GO:0002062	chondrocyte differentiation	GO_BiologicalProcess-_11.01.2018_00h00	3.7838e-07	0.000327299	0.0202394	1	[4, 5, 6, 7]	Group209	16.4706	14	[ADAMTS12, BMP2, BMP4, CHSY1, COL11A2, EFEMP1, GLI3, IHH, MEF2C, MSX2, PTH1R, RUNX3, SCX, WNT5B]
GO:0060349	bone morphogenesis	GO_BiologicalProcess-_11.01.2018_00h00	6.17751e-06	0.00524471	3.05497e-10	7.48469e-08	[4, 5, 6, 7, 8]	Group251	15.1899	12	[ALPL, BMP4, CHSY1, DLX5, GLI3, IFITM5, IHH, MEF2C, MSX2, PAPPA2, SCX, SFRP4]
GO:0090090	negative regulation of canonical Wnt signaling pathway	GO_BiologicalProcess-_11.01.2018_00h00	4.53069e-06	0.00385561	5.36184e-09	1.30829e-06	[5, 6, 7, 8, 9, 10]	Group245	14.4444	13	[BMP2, CDH2, EGR1, FOXO3, FRZB, GLI3, KREMEN1, PRKN, PTPRO, SFRP4, SOSTDC1, TNN, WNT5B]
GO:0030178	negative regulation of Wnt signaling pathway	GO_BiologicalProcess-_11.01.2018_00h00	2.244e-06	0.00191862	5.36184e-09	1.30829e-06	[4, 5, 6, 7, 8, 9]	Group245	13.3929	15	[APCDD1, BMP2, CDH2, DKK3, EGR1, FOXO3, FRZB, GLI3, KREMEN1, PRKN, PTPRO, SFRP4, SOSTDC1, TNN, WNT5B]
GO:0051216	cartilage development	GO_BiologicalProcess-_11.01.2018_00h00	1.79706e-07	0.000155985	0.0202394	1	[4, 5, 6]	Group209	12.9252	19	[ADAMTS12, BMP2, BMP4, CHSY1, COL11A2, CYR61, EFEMP1, FRZB, GLI3, IHH, MEF2C, MSX2, MYF5, PTH1R, RUNX3, SATB2, SCX, SNAI1, WNT5B]
GO:0050807	regulation of synapse organization	GO_BiologicalProcess-_11.01.2018_00h00	2.25982e-05	0.0189147	0.00933065	1	[4, 5]	Group149	12.5	13	[ADGRL1, CDH2, CDK5R1, EPHA4, EPHA7, FLRT3, FRMPD4, FYN, MEF2C, NLGN3, NTRK2, SLITRK3, SRPX2]
GO:0050803	regulation of synapse structure or activity	GO_BiologicalProcess-_11.01.2018_00h00	2.77644e-05	0.0231278	0.00933065	1	[3]	Group149	12.2642	13	[ADGRL1, CDH2, CDK5R1, EPHA4, EPHA7, FLRT3, FRMPD4, FYN, MEF2C, NLGN3, NTRK2, SLITRK3, SRPX2]
GO:0061448	connective tissue development	GO_BiologicalProcess-_11.01.2018_00h00	1.17615e-07	0.000102207	2.92437e-06	0.000681378	[4]	Group241	11.7021	22	[ADAMTS12, BMP2, BMP4, CHSY1, COL11A2, CYR61, EFEMP1, EGR1, FRZB, GLI3, IHH, MEF2C, MSX2, MYF5, PPARGC1A, PTH1R, RUNX3, SATB2, SCX, SELENOM, SNAI1, WNT5B]
GO:0001649	osteoblast differentiation	GO_BiologicalProcess-_11.01.2018_00h00	4.18742e-06	0.00356768	0.00986865	1	[3, 4]	Group065	10.9756	18	[ALPL, BMP2, BMP4, CDK6, CYR61, DLX5, GLI3, IBSP, IHH, MEF2C, MSX2, PTH1R, RRAS2, SATB2, SNAI1, SP7, TNC, TNN]
GO:0060047	heart contraction	GO_BiologicalProcess-_11.01.2018_00h00	5.26304e-05	0.0432622	4.0457e-08	9.66923e-06	[5]	Group189	10.3448	15	[ADRA1B, DSC2, GNAO1, HBEGF, HOPX, IRX5, KCNE3, KCNH2, KCNJ2, MYL3, RPS6KA2, SCN1B, SGCG, SLC8A1, TNNI2]
GO:0060828	regulation of canonical Wnt signaling pathway	GO_BiologicalProcess-_11.01.2018_00h00	3.32029e-05	0.027492	5.01238e-05	0.0112277	[5, 6, 7, 8, 9]	Group120	10.2564	16	[BAMBI, BMP2, CDH2, DLX5, EGR1, FOXO3, FRZB, GLI3, KREMEN1, PRKN, PTPRO, SFRP4, SOSTDC1, TNN, WNT5B, XIAP]
GO:0030111	regulation of Wnt signaling pathway	GO_BiologicalProcess-_11.01.2018_00h00	9.44428e-06	0.00798042	5.01238e-05	0.0112277	[4, 5, 6, 7, 8]	Group120	9.61539	20	[APCDD1, BAMBI, BMP2, CDH2, DKK3, DLX5, EGR1, FOXO3, FRZB, GLI3, KREMEN1, LGR6, PRKN, PTPRO, RSPO3, SFRP4, SOSTDC1, TNN, WNT5B, XIAP]
GO:0001822	kidney development	GO_BiologicalProcess-_11.01.2018_00h00	2.29992e-05	0.0192273	0.000787889	0.159942	[4, 5, 6, 7]	Group238	9.35961	19	[BMP2, BMP4, EGR1, EPHA4, EPHA7, FOXJ1, FRAS1, GLI3, KIF26B, KLHL3, LOC528098, MEF2C, MME, MMP17, NID1, PAX8, PTPRO, PYGO1, WFS1]
GO:0006936	muscle contraction	GO_BiologicalProcess-_11.01.2018_00h00	2.82265e-05	0.0234845	4.0457e-08	9.66923e-06	[4]	Group189	9.2233	19	[ADRA1B, CACNA1S, DSC2, EDNRA, HTR7, KCNE3, KCNH2, KCNJ2, MYL1, MYL3, OBSL1, PRKG1, PTGER3, SCN1B, SLC8A3, SPHK1, TACR2, TNNI2, TRPV1]
GO:0008015	blood circulation	GO_BiologicalProcess-_11.01.2018_00h00	8.09576e-07	0.000698664	7.56785e-08	1.80115e-05	[4]	Group165	9.09091	27	[ADRA1B, AVP, DSC2, EDNRA, F2RL1, GNAO1, HBEGF, HOPX, HRH2, HTR7, IRX5, KCNE3, KCNH2, KCNJ2, LOC528098, MYL3, MYLK3, PDE3A, PRKG1, PTGS2, PTPRO, RPS6KA2, SCN1B, SGCG, SLC4A5, SLC8A1, TNNI2]
GO:0072001	renal system development	GO_BiologicalProcess-_11.01.2018_00h00	2.15767e-05	0.0181244	0.000787889	0.159942	[4, 5, 6]	Group238	9.09091	20	[BMP2, BMP4, EGR1, EPHA4, EPHA7, FOXJ1, FRAS1, GLI3, KIF26B, KLHL3, LOC528098, MEF2C, MME, MMP17, NFIA, NID1, PAX8, PTPRO, PYGO1, WFS1]
GO:0001655	urogenital system development	GO_BiologicalProcess-_11.01.2018_00h00	5.64612e-06	0.00479921	0.000787889	0.159942	[4, 5]	Group238	9.05512	23	[BMP2, BMP4, EAF2, EGR1, EPHA4, EPHA7, ESR1, FOXJ1, FRAS1, GLI3, KIF26B, KLHL3, LOC528098, MEF2C, MME, MMP17, NFIA, NID1, PAX8, PTPRO, PYGO1, TNC, WFS1]
GO:0003013	circulatory system process	GO_BiologicalProcess-_11.01.2018_00h00	1.05092e-06	0.000903788	7.56785e-08	1.80115e-05	[3]	Group165	8.9701	27	[ADRA1B, AVP, DSC2, EDNRA, F2RL1, GNAO1, HBEGF, HOPX, HRH2, HTR7, IRX5, KCNE3, KCNH2, KCNJ2, LOC528098, MYL3, MYLK3, PDE3A, PRKG1, PTGS2, PTPRO, RPS6KA2, SCN1B, SGCG, SLC4A5, SLC8A1, TNNI2]
GO:0003012	muscle system process	GO_BiologicalProcess-_11.01.2018_00h00	4.66095e-05	0.0384062	4.0457e-08	9.66923e-06	[3]	Group189	8.36653	21	[ADRA1B, CACNA1S, DSC2, EDNRA, HTR7, KCNE3, KCNH2, KCNJ2, MEF2C, MYL1, MYL3, OBSL1, PRKCA, PRKG1, PTGER3, SCN1B, SLC8A3, SPHK1, TACR2, TNNI2, TRPV1]
GO:0044057	regulation of system process	GO_BiologicalProcess-_11.01.2018_00h00	1.82631e-05	0.0153593	4.0457e-08	9.66923e-06	[3, 4]	Group189	8.21918	24	[ADRA1B, CRHR1, DSC2, F2RL1, FGF12, GNAO1, HBEGF, HOPX, HRH2, IRX5, KCNE3, KCNH2, KCNJ2, MYL3, NLGN3, PRKCA, PRKG1, PTGER3, PTPRO, SCN1B, SLC8A1, SLC8A3, SPHK1, TACR2]
GO:1905114	cell surface receptor signaling pathway involved in cell-cell signaling	GO_BiologicalProcess-_11.01.2018_00h00	2.33017e-06	0.00198996	5.36184e-09	1.30829e-06	[3, 4, 5, 6]	Group245	8.08625	30	[APCDD1, BAMBI, BMP2, BMP4, CDH2, DKK3, DLX5, EGR1, FOXO3, FRZB, GLI3, GRIK2, GRIK5, GRIN3A, KREMEN1, LGR6, MEF2C, NLGN3, NPAS4, PRKN, PTPRO, PYGO1, RSPO3, SFRP4, SOSTDC1, TCF7, TNN, WNT16, WNT5B, XIAP]
GO:0016055	Wnt signaling pathway	GO_BiologicalProcess-_11.01.2018_00h00	4.50499e-05	0.0371662	5.01238e-05	0.0112277	[4, 5, 6, 7]	Group120	7.95848	23	[APCDD1, BAMBI, BMP2, CDH2, DKK3, DLX5, EGR1, FOXO3, FRZB, GLI3, KREMEN1, LGR6, PRKN, PTPRO, PYGO1, RSPO3, SFRP4, SOSTDC1, TCF7, TNN, WNT16, WNT5B, XIAP]
GO:0198738	cell-cell signaling by wnt	GO_BiologicalProcess-_11.01.2018_00h00	5.01238e-05	0.0412519	5.01238e-05	0.0112277	[3, 4]	Group120	7.90378	23	[APCDD1, BAMBI, BMP2, CDH2, DKK3, DLX5, EGR1, FOXO3, FRZB, GLI3, KREMEN1, LGR6, PRKN, PTPRO, PYGO1, RSPO3, SFRP4, SOSTDC1, TCF7, TNN, WNT16, WNT5B, XIAP]
GO:0001501	skeletal system development	GO_BiologicalProcess-_11.01.2018_00h00	3.2879e-05	0.0272567	3.77301e-14	9.31934e-12	[4, 5]	Group221	7.36842	28	[ADAMTS12, ALPL, BMP2, BMP4, CHAD, CHSY1, COL11A2, CYR61, DLX5, EFEMP1, FRZB, GLI3, IFITM5, IHH, IRX5, LOC528098, MEF2C, MSX2, MYF5, PAPPA2, PTH1R, RUNX3, SATB2, SCX, SERP1, SFRP4, SNAI1, WNT5B]
GO:0045597	positive regulation of cell differentiation	GO_BiologicalProcess-_11.01.2018_00h00	2.17725e-07	0.00018855	1.04619e-12	2.57362e-10	[3, 4, 5]	Group250	7.22311	45	[ADAMTS20, ADAMTS9, BAMBI, BMP2, BMP4, CD83, CYR61, FNDC5, FOXJ1, FOXO3, FRZB, FYN, GLI3, GLIPR2, GPC1, HOPX, IHH, IL7R, JADE2, KCTD11, MAPT, MEF2C, METRNL, MSX2, MYF5, MYF6, NDNF, NTRK2, OBSL1, PAX8, PDE3A, PLPPR5, PRKCA, PRKN, PTGS2, RASAL1, S100A10, SCN1B, SFRP4, SNAI1, SP7, SYT17, SYT3, WIF1, WNT5B]
GO:0048812	neuron projection morphogenesis	GO_BiologicalProcess-_11.01.2018_00h00	5.36235e-05	0.0440249	0.000761154	0.155275	[6, 7, 8, 9, 10, 11]	Group231	6.99301	30	[AUTS2, BRSK1, CDK5R1, CNTN2, CNTNAP1, COL25A1, DCLK1, DLX5, EPHA4, EPHA7, FLRT3, FYN, GLI3, JADE2, KIF5C, LINGO1, LRRC55, MAPT, NDN, NLGN3, NR4A2, OBSL1, PRKN, PTPRO, RASAL1, SCN1B, SLITRK3, SYT17, SYT3, TNN]
GO:0051094	positive regulation of developmental process	GO_BiologicalProcess-_11.01.2018_00h00	5.42337e-08	4.72376e-05	7.20208e-09	1.7429e-06	[2, 3, 4]	Group199	6.55914	61	[ADAMTS20, ADAMTS9, ADGRL1, BAMBI, BMP2, BMP4, BNIP3, C6, CD83, CYR61, EGR1, FLRT3, FNDC5, FOXJ1, FOXO3, FRZB, FYN, GLI3, GLIPR2, GPC1, HDAC9, HOPX, IHH, IL7R, JADE2, KCTD11, MAPT, MEF2C, METRNL, MSX2, MYF5, MYF6, NDNF, NLGN3, NTRK2, OBSL1, PAX8, PDE3A, PLPPR5, PLS1, PPARGC1A, PRKCA, PRKN, PTGS2, RASAL1, S100A10, SCN1B, SCX, SERP1, SFRP4, SLC8A1, SLITRK3, SNAI1, SP7, SPHK1, SRPX2, STOX1, SYT17, S…
GO:0007267	cell-cell signaling	GO_BiologicalProcess-_11.01.2018_00h00	5.74988e-08	5.00239e-05	5.36184e-09	1.30829e-06	[2, 3]	Group245	6.53805	61	[ADRA1B, APCDD1, BAMBI, BHLHA15, BMP2, BMP4, CDH2, CNTN2, CRHR1, CYR61, DKK3, DLX5, EGR1, EPHA4, FFAR2, FGF12, FOXO3, FRZB, GLI3, GRID2IP, GRIK2, GRIK5, GRIN3A, HRH2, HTR7, IHH, KREMEN1, LGR6, LIN7A, MEF2C, NLGN3, NPAS4, NTRK2, OPRD1, PANX2, PANX3, PAX8, PCDH10, PRKN, PTPRO, PYGO1, RAPSN, RSPO3, SCN1B, SELENOM, SERP1, SFRP4, SLC8A3, SMPD3, SOSTDC1, SYT11, SYT17, SYT3, TACR2, TCF7, TNC, TNN, UNC13…
GO:0009887	animal organ morphogenesis	GO_BiologicalProcess-_11.01.2018_00h00	9.16413e-06	0.00775286	3.77301e-14	9.31934e-12	[3, 4, 5, 6]	Group221	6.19236	47	[ACP4, ALPL, AQP5, BMP2, BMP4, CDH2, CHAD, CHSY1, COL11A2, CYR61, DLX3, DLX5, DLX6, EFEMP1, ESR1, FOXJ1, FOXO3, FRAS1, FRZB, GLI3, IFITM5, IHH, IRX5, KIF26B, KLHL3, LHX8, MEF2C, MSX2, MYF5, MYF6, MYL3, NTRK2, PAPPA2, PAX8, RPGRIP1, SATB2, SCX, SERP1, SFRP4, SNAI1, SOSTDC1, STOX1, TCF7, TGFBR3, TNC, TNFRSF11B, WNT16]
GO:0009888	tissue development	GO_BiologicalProcess-_11.01.2018_00h00	2.05482e-08	1.79386e-05	2.31725e-07	5.49189e-05	[3]	Group100	5.96465	81	[ADAMTS12, ADAMTS9, ALDOC, ALPL, APCDD1, ARHGEF26, BAMBI, BMP2, BMP4, BNC2, CA9, CDH2, CDHR2, CDK6, CHSY1, COL11A2, CYR61, DLX3, DLX5, DLX6, DNASE1L2, EDNRA, EFEMP1, EGR1, EPHA4, EPHA7, ESR1, EYA2, F2RL1, FLRT3, FOXJ1, FRAS1, FRZB, GLI3, GLIPR2, GPC1, GPCPD1, HBEGF, HOPX, HRH2, IBSP, IFITM5, IHH, INTU, IRF6, KIF26B, KLHL3, LGR6, LOXL3, MEF2C, MSC, MSX2, MYCL, MYF5, MYF6, MYL3, MYLK3, NINJ2, PAX8,…
GO:0030182	neuron differentiation	GO_BiologicalProcess-_11.01.2018_00h00	1.66968e-05	0.0140587	1.99107e-14	4.93785e-12	[4, 6, 7, 8]	Group224	5.8427	52	[ALK, AUTS2, BMP2, BMP4, BRSK1, CDK5R1, CNTN2, CNTNAP1, COL25A1, DCLK1, DLX5, EPHA4, EPHA7, FLRT3, FRMD7, FYN, GLI3, IHH, IRX5, JADE2, KCTD11, KIF5C, LHX8, LINGO1, LRRC55, MAPT, MEF2C, MYCL, NDN, NDNF, NLGN3, NR4A2, NTRK2, OBSL1, PLP1, PLPPR5, PRKN, PTPRO, RASAL1, RORA, RPGRIP1, RUNX3, SATB2, SCN1B, SLITRK3, SYT17, SYT3, TNC, TNN, WNT16, WNT5B, ZNF521]
GO:0060429	epithelium development	GO_BiologicalProcess-_11.01.2018_00h00	3.84801e-05	0.031823	2.31725e-07	5.49189e-05	[4]	Group100	5.83333	49	[ADAMTS12, ALDOC, APCDD1, ARHGEF26, BMP2, BMP4, CA9, CDH2, CDHR2, CDK6, CYR61, DLX3, DLX5, DLX6, DNASE1L2, EDNRA, EPHA4, EPHA7, ESR1, F2RL1, FLRT3, FOXJ1, FRAS1, FRZB, GLI3, HBEGF, HRH2, IHH, INTU, IRF6, KIF26B, KLHL3, LOXL3, MEF2C, MSX2, MYCL, MYF5, MYF6, PAX8, PTPRO, SCX, SFRP4, SLC4A5, SNAI1, SOSTDC1, STOX1, TCF7, TNC, WNT16]
GO:0045595	regulation of cell differentiation	GO_BiologicalProcess-_11.01.2018_00h00	2.90105e-06	0.00247459	1.42323e-06	0.000333036	[3, 4]	Group202	5.67498	66	[ADAMTS12, ADAMTS20, ADAMTS9, BAMBI, BHLHA15, BMP2, BMP4, CD83, CDH2, CDK5R1, CDK6, CNTN2, CYR61, EFEMP1, EPHA4, EPHA7, FNDC5, FOXJ1, FOXO3, FRMD7, FRZB, FYN, GLI3, GLIPR2, GPC1, HOPX, IHH, IL7R, JADE2, KCTD11, LOXL3, MAPT, MEF2C, METRNL, MSX2, MYCL, MYF5, MYF6, NDNF, NLGN3, NTRK2, OBSL1, PAX8, PDE3A, PGLYRP1, PIK3R1, PLPPR5, PRDM6, PRKCA, PRKN, PTGS2, RASAL1, RORA, RUNX3, S100A10, SCN1B, SFRP4, …
GO:0048468	cell development	GO_BiologicalProcess-_11.01.2018_00h00	1.8809e-07	0.000163074	1.99107e-14	4.93785e-12	[3, 4]	Group224	5.60054	83	[ACRBP, ALK, ANTXR1, ARHGEF26, AUTS2, BHLHA15, BMP2, BMP4, BRSK1, CDH2, CDK5R1, CDK6, CHSY1, CNTN2, CNTNAP1, COL25A1, DCLK1, DLX5, DNAH1, DNASE1L2, EDNRA, EPHA4, EPHA7, ESR1, F2RL1, FLRT3, FOXJ1, FOXO3, FRMD7, FRZB, FYN, GLI3, HRH2, IHH, IRF6, IRX5, JADE2, KCTD11, KIF5C, LHX8, LINGO1, LRRC55, MAPT, MEF2C, MFSD2A, MSX2, MYCL, MYF5, MYF6, MYLK3, NDN, NDNF, NLGN3, NR4A2, NTRK2, OBSL1, OCA2, OSBP2, P…
GO:0048513	animal organ development	GO_BiologicalProcess-_11.01.2018_00h00	1.99507e-11	1.74768e-08	3.77301e-14	9.31934e-12	[3, 4, 5]	Group221	5.55085	131	[ACP4, ADAMTS12, ADAMTS9, ALK, ALPL, APCDD1, AQP5, ASB1, BAMBI, BMP2, BMP4, BNC2, CD83, CDH2, CDK5R1, CDK6, CHAD, CHRDL1, CHSY1, CNTN2, COL11A2, CRHR1, CRYAB, CYR61, DLX3, DLX5, DLX6, DNAH11, DNAH5, DNASE1L2, EAF2, EBP, EDNRA, EFEMP1, EGR1, EPHA4, EPHA7, ESR1, F2RL1, FLRT3, FOSL1, FOXJ1, FOXO3, FRAS1, FRZB, FYN, GLI3, GLIPR2, GPC1, GPCPD1, HOPX, HRH2, IBSP, IFITM5, IHH, IL7R, INA, INTU, IRF6, IRX…
GO:0051240	positive regulation of multicellular organismal process	GO_BiologicalProcess-_11.01.2018_00h00	1.11304e-05	0.00939402	1.04619e-12	2.57362e-10	[2, 3, 4]	Group250	5.55058	62	[ADGRL1, ADRA1B, BAMBI, BMP2, BMP4, C6, CADM1, CD83, CYR61, EGR1, F2RL1, FFAR2, FLRT3, FOXJ1, FOXO3, FYN, GLI3, GLIPR2, GPC1, HBEGF, HDAC9, HRH2, IHH, IL7R, JADE2, KCTD11, MAPT, MEF2C, METRNL, MSX2, MYF5, MYF6, NDNF, NLGN3, NTRK2, OBSL1, PAX8, PDE3A, PIK3R1, PLEK, PLPPR5, PLS1, PPARGC1A, PRKCA, PRKN, PTGS2, RASAL1, RORA, SCAMP5, SCN1B, SCX, SERP1, SLC8A1, SLITRK3, SNAI1, SPHK1, SRPX2, STOX1, SYT1…
GO:0009653	anatomical structure morphogenesis	GO_BiologicalProcess-_11.01.2018_00h00	1.21976e-08	1.06607e-05	7.20208e-09	1.7429e-06	[2, 3]	Group199	5.45738	105	[ACP4, ADAMTS12, ADAMTS9, ALPL, ANTXR1, AQP5, ARHGEF26, AUTS2, BAMBI, BMP2, BMP4, BNIP3, BRSK1, C6, CA9, CDC42EP3, CDH2, CDK5R1, CHAD, CHSY1, CNTN2, CNTNAP1, COL11A2, COL25A1, CRYAB, CYR61, DCLK1, DLX3, DLX5, DLX6, EDNRA, EFEMP1, EPB41, EPHA4, EPHA7, ESM1, ESR1, FLRT3, FOXJ1, FOXO3, FRAS1, FRZB, FYN, GLI3, HBEGF, HDAC9, HOPX, HRH2, IFITM5, IHH, IL7R, INTU, IRX5, JADE2, KIF26B, KIF5C, KLHL3, LHX8,…
GO:0022008	neurogenesis	GO_BiologicalProcess-_11.01.2018_00h00	5.84853e-05	0.0478995	1.99107e-14	4.93785e-12	[4, 5, 6]	Group224	5.39535	58	[ALK, APCDD1, AUTS2, BMP2, BMP4, BRSK1, CDH2, CDK5R1, CDK6, CNTN2, CNTNAP1, COL25A1, DCLK1, DLX5, EPHA4, EPHA7, FLRT3, FRMD7, FYN, GLI3, IHH, IRX5, JADE2, KCTD11, KIF5C, LHX8, LINGO1, LRRC55, MAPT, MEF2C, MYCL, NDN, NDNF, NLGN3, NR4A2, NTRK2, OBSL1, PLP1, PLPPR5, PRDM6, PRKG1, PRKN, PTPRO, RASAL1, RORA, RPGRIP1, RUNX3, SATB2, SCN1B, SLC8A3, SLITRK3, SYT17, SYT3, TNC, TNN, WNT16, WNT5B, ZNF521]
GO:0051239	regulation of multicellular organismal process	GO_BiologicalProcess-_11.01.2018_00h00	4.00823e-08	3.49517e-05	5.85192e-09	1.42202e-06	[2, 3]	Group144	5.28656	107	[ADAMTS12, ADAMTS9, ADGRL1, ADRA1B, BAMBI, BMP2, BMP4, C6, CADM1, CD83, CDH2, CDK5R1, CDK6, CHAD, CHSY1, CNTN2, CRHR1, CYR61, DSC2, EAF2, EFEMP1, EGR1, EPHA4, EPHA7, ESR1, F2RL1, FFAR2, FGF12, FLRT3, FOXJ1, FOXO3, FRMD7, FRZB, FYN, GLI3, GLIPR2, GNAO1, GPC1, HBEGF, HDAC9, HOPX, HRH2, IHH, IL7R, INTU, IRX5, JADE2, KCNE3, KCNH2, KCNJ2, KCTD11, KREMEN1, LOXL3, MAPT, MEF2C, METRNL, MSX2, MYCL, MYF5, …
GO:2000026	regulation of multicellular organismal development	GO_BiologicalProcess-_11.01.2018_00h00	2.16565e-05	0.0181698	7.20208e-09	1.7429e-06	[3, 4]	Group199	5.26718	69	[ADAMTS12, ADAMTS9, ADGRL1, BAMBI, BMP2, BMP4, C6, CD83, CDH2, CDK5R1, CDK6, CHAD, CNTN2, CYR61, EAF2, EFEMP1, EGR1, EPHA4, EPHA7, ESR1, FLRT3, FOXJ1, FOXO3, FRMD7, FRZB, FYN, GLI3, GLIPR2, GPC1, HDAC9, HOPX, IHH, IL7R, JADE2, KCTD11, LOXL3, MAPT, MEF2C, MSX2, MYCL, MYF5, MYF6, NDNF, NLGN3, NTRK2, OBSL1, PAX8, PGLYRP1, PIK3R1, PLPPR5, PRKCA, PRKN, PTGS2, RASAL1, SCN1B, SCX, SFRP4, SLC46A2, SLC8A1…
GO:0048731	system development	GO_BiologicalProcess-_11.01.2018_00h00	7.27869e-13	6.39069e-10	3.77301e-14	9.31934e-12	[3, 4]	Group221	5.24845	169	[ACP4, ADAMTS12, ADAMTS9, ADGRL1, ALK, ALPL, ANTXR1, APCDD1, AQP5, ASB1, AUTS2, BAMBI, BMP2, BMP4, BNC2, BRSK1, C6, CD83, CDH2, CDK5R1, CDK6, CHAD, CHRDL1, CHSY1, CLDN11, CNTN2, CNTNAP1, COL11A2, COL25A1, CRHR1, CRYAB, CYR61, DCLK1, DLX3, DLX5, DLX6, DNAH11, DNAH5, DNASE1L2, EAF2, EBP, EDNRA, EFEMP1, EGR1, EPHA4, EPHA7, ESM1, ESR1, F2RL1, FLRT3, FOSL1, FOXJ1, FOXO3, FRAS1, FRMD7, FRZB, FYN, GLI3,…
GO:0030154	cell differentiation	GO_BiologicalProcess-_11.01.2018_00h00	1.72162e-10	1.50642e-07	3.77301e-14	9.31934e-12	[3]	Group221	5.16878	147	[ACRBP, ADAMTS12, ADAMTS20, ADAMTS9, ALDOC, ALK, ALPL, ANTXR1, APCDD1, ARHGEF26, AUTS2, BAMBI, BHLHA15, BMP2, BMP4, BNIP3, BRSK1, CD83, CDH2, CDHR2, CDK5R1, CDK6, CHD5, CHSY1, CNTN2, CNTNAP1, COL11A2, COL25A1, CYR61, DCLK1, DLX3, DLX5, DLX6, DNAH1, DNASE1L2, EDNRA, EFEMP1, EGR1, EPHA4, EPHA7, ESR1, EYA2, F2RL1, FFAR2, FLRT3, FNDC5, FOXJ1, FOXO3, FRMD7, FRZB, FYN, GADD45B, GLI3, GLIPR2, GPC1, HOPX…
GO:0050793	regulation of developmental process	GO_BiologicalProcess-_11.01.2018_00h00	6.35926e-06	0.00539265	3.44256e-06	0.000798675	[2, 3]	Group059	5.04821	89	[ADAMTS12, ADAMTS20, ADAMTS9, ADGRL1, BAMBI, BHLHA15, BMP2, BMP4, BNIP3, C6, CD83, CDC42EP3, CDH2, CDK5R1, CDK6, CHAD, CNTN2, CYR61, EAF2, EFEMP1, EGR1, EPB41, EPHA4, EPHA7, ESR1, FLRT3, FNDC5, FOXJ1, FOXO3, FRMD7, FRZB, FYN, GLI3, GLIPR2, GPC1, HDAC9, HOPX, IHH, IL7R, JADE2, KCTD11, LOXL3, MAPT, MEF2C, METRNL, MSX2, MYCL, MYF5, MYF6, NDNF, NLGN3, NTRK2, OBSL1, PAX8, PDE3A, PGLYRP1, PIK3R1, PLPPR…
GO:0007275	multicellular organism development	GO_BiologicalProcess-_11.01.2018_00h00	1.4795e-11	1.29752e-08	3.77301e-14	9.31934e-12	[2, 3]	Group221	4.99436	177	[ACP4, ADAMTS12, ADAMTS9, ADGRL1, ALK, ALPL, ANTXR1, APCDD1, AQP5, ARVCF, ASB1, AUTS2, BAMBI, BMP2, BMP4, BNC2, BRSK1, C6, CD83, CDH2, CDK5R1, CDK6, CHAD, CHRDL1, CHSY1, CISD2, CLDN11, CNTN2, CNTNAP1, COL11A2, COL25A1, CRHR1, CRYAB, CYR61, DCLK1, DKK3, DLX3, DLX5, DLX6, DNAH11, DNAH5, DNAI2, DNASE1L2, EAF2, EBP, EDNRA, EFEMP1, EGR1, EPHA4, EPHA7, ESM1, ESR1, EYA2, F2RL1, FLRT3, FOSL1, FOXJ1, FOXO…
GO:0010646	regulation of cell communication	GO_BiologicalProcess-_11.01.2018_00h00	9.0386e-07	0.000779127	5.85192e-09	1.42202e-06	[3, 4]	Group144	4.82563	119	[ADAMTS12, ADAMTS20, ADRA1B, AKAP12, ALK, APCDD1, APLN, ARHGEF19, ARHGEF26, ARHGEF4, AUTS2, AVP, BAMBI, BMP2, BMP4, BNIP3, BTC, CDH2, CDK5R1, CGNL1, CHAD, CHN2, CHRDL1, CHSY1, CLEC11A, CNTN2, CRHR1, CYR61, DAPK1, DKK3, DLX5, DUSP14, EGR1, EPHA4, EPHA7, ESM1, ESR1, EYA2, F2RL1, F2RL2, FFAR2, FGF12, FLRT3, FOXO3, FRMD7, FRZB, FYN, GADD45B, GLI3, GLIPR2, GPC1, GRID2IP, GRIK2, GRIK5, HBEGF, HRH2, HTR…
GO:0007166	cell surface receptor signaling pathway	GO_BiologicalProcess-_11.01.2018_00h00	2.55871e-05	0.0213396	3.85494e-06	0.000890492	[3, 4, 5]	Group174	4.81928	92	[ADAMTS12, ADGRL1, ADGRL2, ALK, APCDD1, BAIAP2L2, BAMBI, BMP2, BMP4, BTC, CD82, CDH2, CDK5R1, CDK6, CHAD, CHRDL1, CHSY1, CNTN2, CRHR1, CYR61, DAPK1, DKK3, DLX5, EFEMP1, EGR1, EPHA4, EPHA7, ESM1, EYA2, F2RL1, FFAR2, FGF12, FLRT3, FOXO3, FRZB, FYN, GLI3, GPC1, GRIK2, GRIK5, GRIN3A, HBEGF, HTRA3, IGFBP4, IHH, IL10RB, IL7R, INTU, ITGA10, JADE2, KCTD11, KREMEN1, LGR6, LOXL3, LRRC3, LRRC66, LRRTM4, MAP…
GO:0023051	regulation of signaling	GO_BiologicalProcess-_11.01.2018_00h00	1.37561e-06	0.00118027	5.85192e-09	1.42202e-06	[2, 3]	Group144	4.78488	119	[ADAMTS12, ADAMTS20, ADRA1B, AKAP12, ALK, APCDD1, APLN, ARHGEF19, ARHGEF26, ARHGEF4, AUTS2, AVP, BAMBI, BMP2, BMP4, BNIP3, BTC, CDH2, CDK5R1, CGNL1, CHAD, CHN2, CHRDL1, CHSY1, CLEC11A, CNTN2, CRHR1, CYR61, DAPK1, DKK3, DLX5, DUSP14, EGR1, EPHA4, EPHA7, ESM1, ESR1, EYA2, F2RL1, F2RL2, FFAR2, FGF12, FLRT3, FOXO3, FRMD7, FRZB, FYN, GADD45B, GLI3, GLIPR2, GPC1, GRID2IP, GRIK2, GRIK5, HBEGF, HRH2, HTR…
GO:0009966	regulation of signal transduction	GO_BiologicalProcess-_11.01.2018_00h00	6.87033e-06	0.00581917	5.85192e-09	1.42202e-06	[3, 4, 5]	Group144	4.7619	108	[ADAMTS12, ADAMTS20, ADRA1B, AKAP12, ALK, APCDD1, APLN, ARHGEF19, ARHGEF26, ARHGEF4, AUTS2, AVP, BAMBI, BMP2, BMP4, BNIP3, BTC, CDH2, CDK5R1, CGNL1, CHAD, CHN2, CHRDL1, CHSY1, CLEC11A, CNTN2, CYR61, DAPK1, DKK3, DLX5, DUSP14, EGR1, EPHA4, EPHA7, ESM1, ESR1, EYA2, F2RL1, F2RL2, FGF12, FLRT3, FOXO3, FRMD7, FRZB, FYN, GADD45B, GLI3, GLIPR2, GPC1, HBEGF, HTRA3, IGFBP4, IHH, IL16, INTU, KCTD11, KREMEN…
GO:0048583	regulation of response to stimulus	GO_BiologicalProcess-_11.01.2018_00h00	1.33762e-05	0.0112761	5.85192e-09	1.42202e-06	[2, 3]	Group144	4.51475	127	[ADAMTS12, ADAMTS20, ADRA1B, AKAP12, ALK, APCDD1, APLN, ARHGEF19, ARHGEF26, ARHGEF4, AUTS2, AVP, BAMBI, BMP2, BMP4, BNIP3, BTC, C6, CADM1, CDH2, CDK5R1, CDK6, CGNL1, CHAD, CHN2, CHRDL1, CHSY1, CLEC11A, CNTN2, CYR61, DAPK1, DERL3, DKK3, DLX5, DUSP14, EGR1, EPHA4, EPHA7, ESM1, ESR1, EYA2, F2RL1, F2RL2, FFAR2, FGF12, FLRT3, FOXJ1, FOXO3, FRMD7, FRZB, FYN, GADD45B, GLI3, GLIPR2, GPC1, GRIN3A, HBEGF, …
GO:0048522	positive regulation of cellular process	GO_BiologicalProcess-_11.01.2018_00h00	9.85601e-07	0.000848602	5.85192e-09	1.42202e-06	[2, 3, 4]	Group144	4.40367	168	[ABCB4, ADAMTS20, ADAMTS9, ADGRL1, ADRA1B, AKAP12, ALK, ANTXR1, APLN, ASIP, AUTS2, AVP, BAIAP2L2, BAMBI, BHLHA15, BMP2, BMP4, BNIP3, BTC, C6, CADM1, CD80, CD83, CDC42EP3, CDCA7L, CDH2, CDK5R1, CDK6, CDKN1A, CHSY1, CLEC11A, CNTN2, CYR61, DAPK1, DDN, DLX3, DLX5, DLX6, EAF2, EGR1, EPHA4, EPHA7, ERLIN2, ESM1, ESR1, EYA2, F2RL1, F2RL2, FAM83H, FFAR2, FLRT3, FNDC5, FOSL1, FOXJ1, FOXO3, FRMD7, FRMPD4, F…
GO:0048518	positive regulation of biological process	GO_BiologicalProcess-_11.01.2018_00h00	6.82141e-07	0.00058937	5.85192e-09	1.42202e-06	[1, 2, 3]	Group144	4.32128	184	[ABCB4, ADAMTS20, ADAMTS9, ADGRL1, ADRA1B, AKAP12, ALK, ANTXR1, APLN, ASIP, AUTS2, AVP, BAIAP2L2, BAMBI, BHLHA15, BMP2, BMP4, BNIP3, BTC, C6, CADM1, CD80, CD83, CDC42EP3, CDCA7L, CDH2, CDK5R1, CDK6, CDKN1A, CHSY1, CLEC11A, CNTN2, CYR61, DAPK1, DDN, DLX3, DLX5, DLX6, DPP10, EAF2, EGR1, EPB41, EPHA4, EPHA7, ERLIN2, ESM1, ESR1, EYA2, F2RL1, F2RL2, FAM83H, FFAR2, FGF12, FLRT3, FNDC5, FOSL1, FOXJ1, FO…

## Sheet: PCvsTZ-Protein
ID	Term	Ontology Source	Term PValue	Term PValue Corrected with Bonferroni step down	Group PValue	Group PValue Corrected with Bonferroni step down	GOLevels	GOGroups	% Associated Genes	Nr. Genes	Associated Genes Found
GO:0015865	purine nucleotide transport	GO_BiologicalProcess-_11.01.2018_00h00	4.38285e-06	0.00449681	0.000245827	0.0722731	[7]	Group313	46.6667	7	[ABCC11, GJA1, SLC25A17, SLC25A4, SLC25A5, SLC35B2, SLC35B3]
GO:0051503	adenine nucleotide transport	GO_BiologicalProcess-_11.01.2018_00h00	2.39153e-05	0.0243697	0.000245827	0.0722731	[8]	Group313	46.1538	6	[GJA1, SLC25A17, SLC25A4, SLC25A5, SLC35B2, SLC35B3]
GO:0015868	purine ribonucleotide transport	GO_BiologicalProcess-_11.01.2018_00h00	4.00164e-05	0.0404966	0.000245827	0.0722731	[6, 8]	Group313	42.8571	6	[GJA1, SLC25A17, SLC25A4, SLC25A5, SLC35B2, SLC35B3]
GO:0000470	maturation of LSU-rRNA	GO_BiologicalProcess-_11.01.2018_00h00	1.67609e-06	0.00173308	7.81015e-09	2.46801e-06	[5, 6, 8, 9, 10]	Group140	37.5	9	[FTSJ3, NOP2, NSA2, PES1, RPL35, RPL36, RPL7, RPL7A, RSL1D1]
GO:0006862	nucleotide transport	GO_BiologicalProcess-_11.01.2018_00h00	2.85818e-05	0.0290391	0.000245827	0.0722731	[6]	Group313	36.8421	7	[ABCC11, GJA1, SLC25A17, SLC25A4, SLC25A5, SLC35B2, SLC35B3]
GO:0034067	protein localization to Golgi apparatus	GO_BiologicalProcess-_11.01.2018_00h00	4.20101e-05	0.0424722	4.20101e-05	0.012645	[6]	Group044	35	7	[ARFRP1, ARL1, ARL5A, ARL5B, OBSL1, RAB33B, SORL1]
GO:1903513	endoplasmic reticulum to cytosol transport	GO_BiologicalProcess-_11.01.2018_00h00	3.6464e-06	0.0037485	0.398175	1	[4, 5]	Group278	34.6154	9	[BCAP31, DERL1, ERLEC1, OS9, RHBDD1, SEC61B, SELENOS, TMEM129, UBAC2]
GO:0030970	retrograde protein transport, ER to cytosol	GO_BiologicalProcess-_11.01.2018_00h00	3.6464e-06	0.0037485	0.398175	1	[5, 6, 7, 8, 9, 10]	Group278	34.6154	9	[BCAP31, DERL1, ERLEC1, OS9, RHBDD1, SEC61B, SELENOS, TMEM129, UBAC2]
GO:0042273	ribosomal large subunit biogenesis	GO_BiologicalProcess-_11.01.2018_00h00	1.19195e-12	1.27539e-09	3.28784e-14	1.06197e-11	[4, 5]	Group124	32.8358	22	[EBNA1BP2, FTSJ3, MDN1, NOC2L, NOP2, NSA2, PES1, RPL10, RPL24, RPL26, RPL26L1, RPL3, RPL35, RPL35A, RPL36, RPL38, RPL6, RPL7, RPL7A, RSL1D1, SURF6, WDR74]
GO:0032527	protein exit from endoplasmic reticulum	GO_BiologicalProcess-_11.01.2018_00h00	1.24113e-06	0.00128457	0.00377744	1	[5, 6, 7, 8, 9]	Group101	30.5556	11	[BCAP31, DERL1, ERLEC1, OS9, RHBDD1, SEC61B, SELENOS, SORL1, TM9SF4, TMEM129, UBAC2]
GO:0010257	NADH dehydrogenase complex assembly	GO_BiologicalProcess-_11.01.2018_00h00	3.00096e-06	0.00309099	3.98157e-08	1.2542e-05	[6, 7]	Group359	28.2051	11	[NDUFA11, NDUFA13, NDUFA2, NDUFA3, NDUFA9, NDUFB10, NDUFB4, NDUFB5, NDUFB6, NDUFS7, NDUFS8]
GO:0032981	mitochondrial respiratory chain complex I assembly	GO_BiologicalProcess-_11.01.2018_00h00	3.00096e-06	0.00309099	3.98157e-08	1.2542e-05	[5, 6, 7, 8]	Group359	28.2051	11	[NDUFA11, NDUFA13, NDUFA2, NDUFA3, NDUFA9, NDUFB10, NDUFB4, NDUFB5, NDUFB6, NDUFS7, NDUFS8]
GO:0097031	mitochondrial respiratory chain complex I biogenesis	GO_BiologicalProcess-_11.01.2018_00h00	3.9467e-06	0.00405326	3.98157e-08	1.2542e-05	[4]	Group359	27.5	11	[NDUFA11, NDUFA13, NDUFA2, NDUFA3, NDUFA9, NDUFB10, NDUFB4, NDUFB5, NDUFB6, NDUFS7, NDUFS8]
GO:0070972	protein localization to endoplasmic reticulum	GO_BiologicalProcess-_11.01.2018_00h00	2.72382e-05	0.0277284	0.000685316	0.197371	[6]	Group209	25	10	[BCAP31, KDELR1, KDELR3, OS9, SEC61A1, SEC61B, SEC62, SEC63, SSR3, UBAC2]
GO:0002181	cytoplasmic translation	GO_BiologicalProcess-_11.01.2018_00h00	1.69864e-06	0.0017547	0.0573461	1	[6, 7, 8]	Group336	23.3333	14	[RPL13A, RPL15, RPL22L1, RPL26, RPL26L1, RPL27A, RPL29, RPL35A, RPL36, RPL4, RPL6, RPL7, RPL8, RPS7]
GO:0033108	mitochondrial respiratory chain complex assembly	GO_BiologicalProcess-_11.01.2018_00h00	8.45626e-07	0.000876069	0.0284763	1	[5, 6, 7]	Group291	23.0769	15	[COA3, NDUFA11, NDUFA13, NDUFA2, NDUFA3, NDUFA9, NDUFB10, NDUFB4, NDUFB5, NDUFB6, NDUFS7, NDUFS8, SAMM50, UQCR10, UQCRB]
GO:0042274	ribosomal small subunit biogenesis	GO_BiologicalProcess-_11.01.2018_00h00	4.69077e-06	0.00480804	0.750728	1	[4, 5]	Group335	21.5385	14	[BMS1, HEATR1, KRI1, PWP2, RIOK1, RPL38, RPS24, RPS6, RPS7, RPS8, SURF6, UTP11, UTP20, UTP4]
GO:0042254	ribosome biogenesis	GO_BiologicalProcess-_11.01.2018_00h00	1.63367e-15	1.75456e-12	0.00110371	0.313454	[4]	Group211	20	46	[AATF, BMS1, DDX56, EBNA1BP2, FTSJ3, GNL2, GNL3, GNL3L, GTPBP4, HEATR1, KRI1, MDN1, NOC2L, NOP2, NPM3, NSA2, PES1, PWP2, RIOK1, RPL10, RPL24, RPL26, RPL26L1, RPL3, RPL34, RPL35, RPL35A, RPL36, RPL38, RPL6, RPL7, RPL7A, RPS24, RPS6, RPS7, RPS8, RRP1, RSL1D1, SURF6, TARBP1, TSC1, UTP11, UTP20, UTP4, WDR74, ZNF593]
GO:0006364	rRNA processing	GO_BiologicalProcess-_11.01.2018_00h00	3.47401e-09	3.6616e-06	5.69743e-05	0.0170353	[5, 7, 8, 9]	Group215	18.543	28	[BMS1, DDX56, EBNA1BP2, FTSJ3, HEATR1, KRI1, MDN1, NOP2, NPM3, NSA2, PES1, PWP2, RIOK1, RPL26, RPL35, RPL36, RPL7, RPL7A, RPS24, RPS6, RPS7, RPS8, RRP1, RSL1D1, TARBP1, UTP11, UTP20, UTP4]
GO:0016072	rRNA metabolic process	GO_BiologicalProcess-_11.01.2018_00h00	2.58387e-08	2.71306e-05	5.69743e-05	0.0170353	[6, 7, 8]	Group215	16.5714	29	[BMS1, DDX56, EBNA1BP2, FTSJ3, HEATR1, KRI1, MDN1, NOP2, NPM3, NSA2, PELO, PES1, PWP2, RIOK1, RPL26, RPL35, RPL36, RPL7, RPL7A, RPS24, RPS6, RPS7, RPS8, RRP1, RSL1D1, TARBP1, UTP11, UTP20, UTP4]
GO:0015992	proton transport	GO_BiologicalProcess-_11.01.2018_00h00	4.50469e-05	0.0453622	0.0129877	1	[5, 7]	Group219	15	18	[COX15, COX4I1, COX5B, COX7A2L, NDUFA4, NDUFA4L2, NNT, SLC2A10, SLC2A13, SLC33A1, SLC35A1, SLC35A2, SLC36A1, SLC36A2, SLC9B2, TCIRG1, UQCR10, UQCRB]
GO:0022613	ribonucleoprotein complex biogenesis	GO_BiologicalProcess-_11.01.2018_00h00	3.38681e-12	3.6205e-09	4.37979e-06	0.00135336	[3]	Group206	14.8876	53	[AATF, ATM, BMS1, DDX56, DYNC1H1, EBNA1BP2, FTSJ3, GNL2, GNL3, GNL3L, GTPBP4, HEATR1, KRI1, LIMD1, MDN1, NOC2L, NOP2, NPM3, NSA2, PES1, PWP2, RIOK1, RPL10, RPL13A, RPL24, RPL26, RPL26L1, RPL3, RPL34, RPL35, RPL35A, RPL36, RPL38, RPL6, RPL7, RPL7A, RPS24, RPS6, RPS7, RPS8, RRP1, RSL1D1, SRSF1, SRSF10, SRSF6, SURF6, TARBP1, TSC1, UTP11, UTP20, UTP4, WDR74, ZNF593]
GO:0010256	endomembrane system organization	GO_BiologicalProcess-_11.01.2018_00h00	2.16362e-05	0.0220689	2.96319e-05	0.00897847	[3]	Group112	11.6788	32	[ABCA1, AKAP8L, ANO6, AQP1, ARFGEF2, ARL1, ATL1, ATP2A2, ATP8B2, BNIP1, CAV2, CCDC47, CHMP2B, CTDNEP1, LNPK, NUP155, OBSL1, PLEKHM2, PLSCR3, RAB30, RAB33B, REEP4, RILP, SEC61A1, SPTA1, SYNGR2, TMED9, TMEM33, TRAPPC11, VMP1, ZFYVE27, ZMPSTE24]
GO:0006518	peptide metabolic process	GO_BiologicalProcess-_11.01.2018_00h00	3.51074e-09	3.69681e-06	0.0573461	1	[4, 5]	Group336	10.9698	69	[ALDH5A1, BECN1, COA3, CPE, CPN1, CPQ, EEF1A1, ERAP2, GCN1, GDAP1, GFM2, GPX1, GSS, GSTA4, GSTK1, LIMD1, MME, MRPL52, MRPL57, MRPS14, NOLC1, PARS2, PCSK6, PELO, RMND1, RPL10, RPL13, RPL13A, RPL15, RPL18, RPL18A, RPL19, RPL22L1, RPL23, RPL24, RPL26, RPL26L1, RPL27A, RPL29, RPL3, RPL32, RPL34, RPL35, RPL35A, RPL36, RPL37A, RPL38, RPL39, RPL4, RPL6, RPL7, RPL7A, RPL8, RPS11, RPS13, RPS24, RPS26, RPS…
GO:0006412	translation	GO_BiologicalProcess-_11.01.2018_00h00	2.64349e-07	0.000275452	2.48373e-06	0.00077244	[5, 6, 7]	Group238	10.7422	55	[COA3, EEF1A1, GCN1, GFM2, LIMD1, MRPL52, MRPL57, MRPS14, NOLC1, PARS2, PELO, RMND1, RPL10, RPL13, RPL13A, RPL15, RPL18, RPL18A, RPL19, RPL22L1, RPL23, RPL24, RPL26, RPL26L1, RPL27A, RPL29, RPL3, RPL32, RPL34, RPL35, RPL35A, RPL36, RPL37A, RPL38, RPL39, RPL4, RPL6, RPL7, RPL7A, RPL8, RPS11, RPS13, RPS24, RPS26, RPS4X, RPS6, RPS6KB2, RPS7, RPS8, RPS9, TCOF1, TGFBRAP1, THBS1, TSC1, ZC3H7B]
GO:0043043	peptide biosynthetic process	GO_BiologicalProcess-_11.01.2018_00h00	3.64648e-07	0.000379234	2.48373e-06	0.00077244	[5, 6]	Group238	10.6061	56	[COA3, EEF1A1, GCN1, GFM2, GSS, LIMD1, MRPL52, MRPL57, MRPS14, NOLC1, PARS2, PELO, RMND1, RPL10, RPL13, RPL13A, RPL15, RPL18, RPL18A, RPL19, RPL22L1, RPL23, RPL24, RPL26, RPL26L1, RPL27A, RPL29, RPL3, RPL32, RPL34, RPL35, RPL35A, RPL36, RPL37A, RPL38, RPL39, RPL4, RPL6, RPL7, RPL7A, RPL8, RPS11, RPS13, RPS24, RPS26, RPS4X, RPS6, RPS6KB2, RPS7, RPS8, RPS9, TCOF1, TGFBRAP1, THBS1, TSC1, ZC3H7B]
GO:0043603	cellular amide metabolic process	GO_BiologicalProcess-_11.01.2018_00h00	2.40814e-09	2.5454e-06	0.0573461	1	[4]	Group336	10.5405	78	[ALDH5A1, ARG1, BECN1, CAD, CERS5, COA3, CPE, CPN1, CPQ, EEF1A1, ERAP2, GCN1, GDAP1, GFM2, GLA, GPX1, GSS, GSTA4, GSTK1, HEXA, LIMD1, MME, MRPL52, MRPL57, MRPS14, NIT2, NOLC1, ORMDL3, PARS2, PCSK6, PELO, PLA2G15, RMND1, RPL10, RPL13, RPL13A, RPL15, RPL18, RPL18A, RPL19, RPL22L1, RPL23, RPL24, RPL26, RPL26L1, RPL27A, RPL29, RPL3, RPL32, RPL34, RPL35, RPL35A, RPL36, RPL37A, RPL38, RPL39, RPL4, RPL6…
GO:0043604	amide biosynthetic process	GO_BiologicalProcess-_11.01.2018_00h00	5.44244e-07	0.000565469	2.48373e-06	0.00077244	[5]	Group238	10.2041	60	[ARG1, CAD, CERS5, COA3, EEF1A1, GCN1, GFM2, GSS, LIMD1, MRPL52, MRPL57, MRPS14, NOLC1, ORMDL3, PARS2, PELO, RMND1, RPL10, RPL13, RPL13A, RPL15, RPL18, RPL18A, RPL19, RPL22L1, RPL23, RPL24, RPL26, RPL26L1, RPL27A, RPL29, RPL3, RPL32, RPL34, RPL35, RPL35A, RPL36, RPL37A, RPL38, RPL39, RPL4, RPL6, RPL7, RPL7A, RPL8, RPS11, RPS13, RPS24, RPS26, RPS4X, RPS6, RPS6KB2, RPS7, RPS8, RPS9, TCOF1, TGFBRAP1…
GO:0044255	cellular lipid metabolic process	GO_BiologicalProcess-_11.01.2018_00h00	2.05079e-05	0.0209386	0.000758426	0.217668	[3, 4]	Group339	8.92608	64	[ABCD1, ACSL1, ACSL3, ADIPOQ, AGPAT1, AGPS, AGT, ALDH1A1, ALDH5A1, ALG8, ATM, CAT, CEPT1, CERS5, CHPT1, CPT1A, CSF1R, CTDNEP1, DGAT1, DHRS3, DPAGT1, DPM1, ECHDC1, ERLIN1, ETFBKMT, FADS2, GLA, HEXA, HMGCR, HSD17B12, KDSR, LMF1, LONP2, LPCAT1, LPCAT3, LPGAT1, MBOAT7, MPDU1, MYO5A, NDUFS6, ORMDL3, PCCB, PCYT1A, PIGS, PLA2G15, PLD2, PLPP1, PLPP3, PTGIS, PTGR1, RBP1, RBP4, SACM1L, SERINC3, SFTPB, SGPP…
GO:1901566	organonitrogen compound biosynthetic process	GO_BiologicalProcess-_11.01.2018_00h00	3.81207e-09	4.0103e-06	3.68509e-11	1.17554e-08	[4]	Group262	8.89548	120	[AATF, ABCA1, ABHD17A, ACSL3, ADCY9, ADIPOQ, ALG5, ALG8, AQP1, ARG1, CAD, CALM, CEPT1, CERS5, CHPT1, CHST11, CHST13, CHST6, CKM, COA3, COX15, COX5B, CTPS1, DAD1, DCAKD, DDC, DHODH, DPAGT1, DPM1, DPY19L1, EEF1A1, EXTL1, GALNT15, GCN1, GFM2, GOT1, GSS, ICOSLG, KDSR, KRTCAP2, LIMD1, LMF1, LOC618664, LPCAT1, MRPL52, MRPL57, MRPS14, NDST2, NDST3, NMNAT1, NOLC1, ORMDL3, OSTC, PARS2, PCYT1A, PELO, PIGS,…
GO:0006629	lipid metabolic process	GO_BiologicalProcess-_11.01.2018_00h00	2.96993e-05	0.0301151	0.000758426	0.217668	[3]	Group339	8.31579	79	[ABCA1, ABCD1, ACSL1, ACSL3, ADIPOQ, AGPAT1, AGPS, AGT, ALDH1A1, ALDH5A1, ALG8, ATM, CAT, CEPT1, CERS5, CHPT1, CPT1A, CSF1R, CTDNEP1, CYB5R1, CYP39A1, CYP51A1, DGAT1, DHCR7, DHRS3, DPAGT1, DPM1, ECHDC1, ERLIN1, ETFBKMT, FADS1, FADS2, FAM151B, GLA, HEXA, HMGCR, HSD17B12, HSD17B6, KDSR, LBR, LMF1, LONP2, LPCAT1, LPCAT3, LPGAT1, LSS, MBOAT7, MGLL, MPDU1, MYO5A, NAAA, NDUFS6, ORMDL3, PCCB, PCYT1A, PI…
GO:0055085	transmembrane transport	GO_BiologicalProcess-_11.01.2018_00h00	4.37447e-05	0.0440946	0.0303025	1	[4]	Group337	7.91304	91	[ABCA1, ABCB8, ABCC1, ABCC11, ABCD1, ABCD4, AHNAK, ANO5, ANO6, ANXA6, AQP1, ATP13A1, ATP13A3, ATP2A2, ATP2B3, CA2, CALHM5, CALM, CDH17, CLCN7, COX15, COX4I1, COX5B, COX7A2L, FLVCR1, FXYD1, FXYD5, GJA1, LRRC8C, MFSD10, MPC1, MYO5A, NDUFA13, NDUFA4, NDUFA4L2, NEDD4L, RHAG, SEC61B, SEC63, SFXN2, SLC12A4, SLC12A9, SLC15A4, SLC16A1, SLC16A3, SLC1A5, SLC25A17, SLC25A20, SLC25A22, SLC25A4, SLC25A40, SLC…
GO:0006810	transport	GO_BiologicalProcess-_11.01.2018_00h00	6.22989e-07	0.000646663	7.53038e-06	0.00231936	[3]	Group352	6.8858	243	[ABCA1, ABCB8, ABCC1, ABCC11, ABCD1, ABCD4, ACSL1, ACSL3, ADIPOQ, AFM, AGT, AHNAK, AHSG, AKAP8L, ALB, ANKRD54, ANO5, ANO6, ANP32E, ANXA6, APOO, AQP1, ARF6, ARFGAP1, ARFGEF2, ARFRP1, ARL1, ARL6, ARRDC1, ATAD1, ATP13A1, ATP13A3, ATP2A2, ATP2B3, ATP8B2, BCAP31, BECN1, BET1L, CA2, CALHM5, CALM, CAV2, CCT3, CD36, CD40, CD47, CDC42SE1, CDH17, CHMP2B, CLCN7, CNTN1, COX15, COX4I1, COX5B, COX7A2L, CP, CSF…
GO:0050794	regulation of cellular process	GO_BiologicalProcess-_11.01.2018_00h00	6.34945e-12	6.78121e-09	6.96978e-12	2.23033e-09	[2, 3]	Group265	4.07162	357	[A2M, AATF, ABCA1, ACP5, ACSL1, ACSL3, ADCY9, ADGRD1, ADIPOQ, AFAP1, AGT, AHNAK, AHSG, AKAP8L, ALB, AMOT, AMOTL1, ANKRD54, ANO6, ANP32E, ANXA6, ANXA7, AQP1, ARF6, ARFGAP1, ARFGEF2, ARFRP1, ARG1, ARHGAP20, ARHGEF12, ARL1, ARL5A, ARL5B, ARL6, ARL8A, ARL8B, ARRDC1, ATAD1, ATAD2B, ATM, ATP2A2, AURKAIP1, BAHCC1, BCAP31, BCCIP, BECN1, BET1L, CA2, CALM, CAMK2D, CAMLG, CAMTA2, CAPN6, CAT, CAV2, CCDC47, C…

## Sheet: PCvsTZ-RNA
ID	Term	Ontology Source	Term PValue	Term PValue Corrected with Bonferroni step down	Group PValue	Group PValue Corrected with Bonferroni step down	GOLevels	GOGroups	% Associated Genes	Nr. Genes	Associated Genes Found
GO:0003223	ventricular compact myocardium morphogenesis	GO_BiologicalProcess-_11.01.2018_00h00	2.97527e-05	0.0349892	7.40396e-05	0.0232484	[6, 7, 8, 9, 10, 11]	Group252	66.6667	4	[CHD7, DSP, NOG, TGFBR1]
GO:0055010	ventricular cardiac muscle tissue morphogenesis	GO_BiologicalProcess-_11.01.2018_00h00	2.14253e-09	2.84743e-06	2.37093e-06	0.000806115	[5, 6, 7, 8, 9, 10]	Group336	31.7073	13	[CHD7, COL11A1, DLL4, DSP, FOXC2, HEY2, MYL3, NOG, NOTCH1, RXRA, SMAD7, TGFBR1, TPM1]
GO:0061383	trabecula morphogenesis	GO_BiologicalProcess-_11.01.2018_00h00	2.48517e-08	3.22327e-05	8.46447e-08	3.06414e-05	[3, 4]	Group185	29.2683	12	[ADGRG6, CHAD, CHD7, DLL4, FBN2, GREM1, HEY2, MSX2, NOG, NOTCH1, PLXNB1, TGFBR1]
GO:0003229	ventricular cardiac muscle tissue development	GO_BiologicalProcess-_11.01.2018_00h00	1.03758e-08	1.3582e-05	2.37093e-06	0.000806115	[6, 7, 8]	Group336	28.2609	13	[CHD7, COL11A1, DLL4, DSP, FOXC2, HEY2, MYL3, NOG, NOTCH1, RXRA, SMAD7, TGFBR1, TPM1]
GO:0060038	cardiac muscle cell proliferation	GO_BiologicalProcess-_11.01.2018_00h00	2.02177e-05	0.0240186	6.46008e-07	0.000224811	[4, 5, 6, 7, 8, 9]	Group311	25	8	[FOXC2, HEY2, NOG, NOTCH1, PIM1, RXRA, SMAD1, TGFBR1]
GO:0055008	cardiac muscle tissue morphogenesis	GO_BiologicalProcess-_11.01.2018_00h00	6.70536e-08	8.64321e-05	2.37093e-06	0.000806115	[5, 6, 7, 8, 9]	Group336	24.5283	13	[CHD7, COL11A1, DLL4, DSP, FOXC2, HEY2, MYL3, NOG, NOTCH1, RXRA, SMAD7, TGFBR1, TPM1]
GO:0060415	muscle tissue morphogenesis	GO_BiologicalProcess-_11.01.2018_00h00	8.0107e-09	1.05261e-05	2.37093e-06	0.000806115	[4, 5, 6, 7, 8]	Group336	24.1935	15	[CHD7, COL11A1, DLL4, DSP, FOXC2, HEY2, MYF5, MYF6, MYL3, NOG, NOTCH1, RXRA, SMAD7, TGFBR1, TPM1]
GO:0045668	negative regulation of osteoblast differentiation	GO_BiologicalProcess-_11.01.2018_00h00	3.262e-05	0.0382632	3.11668e-05	0.00994221	[4, 5, 6]	Group287	23.5294	8	[CHRD, GREM1, ID1, ID3, LIMD1, LRP5L, NOG, NOTCH1]
GO:0048644	muscle organ morphogenesis	GO_BiologicalProcess-_11.01.2018_00h00	4.94276e-09	6.51949e-06	5.95168e-12	2.28544e-09	[4, 5, 6, 7]	Group363	23.1884	16	[CHD7, COL11A1, DLL4, DSP, FOXC2, HEY2, MYF5, MYF6, MYL3, NOG, NOTCH1, RXRA, SMAD7, TCF15, TGFBR1, TPM1]
GO:0030199	collagen fibril organization	GO_BiologicalProcess-_11.01.2018_00h00	1.23953e-05	0.0149859	3.8235e-19	1.5141e-16	[4, 5]	Group116	23.0769	9	[ACAN, COL11A1, COL11A2, COL2A1, COL5A1, FOXC2, GREM1, LOX, TGFBR1]
GO:0072132	mesenchyme morphogenesis	GO_BiologicalProcess-_11.01.2018_00h00	2.35425e-05	0.0278273	1.4184e-13	5.54595e-11	[4, 5, 6, 7]	Group235	21.4286	9	[ACTA2, ACTG2, FOXC2, HEY1, MSX2, NOG, NOTCH1, TGFBR1, WNT11]
GO:0003208	cardiac ventricle morphogenesis	GO_BiologicalProcess-_11.01.2018_00h00	3.95012e-07	0.000502456	2.37093e-06	0.000806115	[4, 5, 6, 7, 8, 9]	Group336	21.3115	13	[CHD7, COL11A1, DLL4, DSP, FOXC2, HEY2, MYL3, NOG, NOTCH1, RXRA, SMAD7, TGFBR1, TPM1]
GO:0002062	chondrocyte differentiation	GO_BiologicalProcess-_11.01.2018_00h00	2.60023e-09	3.4453e-06	3.78334e-10	1.4301e-07	[4, 5, 6, 7]	Group119	21.1765	18	[ACAN, CHST11, COL11A1, COL11A2, COL27A1, COL2A1, CREB3L2, EFEMP1, GDF5, GREM1, MAF, MATN1, MEF2D, MSX2, PTH1R, SCIN, TGFBR1, ZBTB16]
GO:0030514	negative regulation of BMP signaling pathway	GO_BiologicalProcess-_11.01.2018_00h00	3.49629e-05	0.0408716	3.11668e-05	0.00994221	[4, 5, 6, 7, 8, 9, 10, 11, 12, 13, 14]	Group287	20.4545	9	[CHRD, DKK1, GREM1, HTRA3, NOG, NOTCH1, SMAD6, SMAD7, SOST]
GO:0030282	bone mineralization	GO_BiologicalProcess-_11.01.2018_00h00	4.71198e-08	6.08787e-05	1.27138e-11	4.86938e-09	[3, 5, 6, 7]	Group264	20	16	[ANKH, CLEC3B, FAM20C, FBN2, FZD9, GREM1, IBSP, IFITM5, MATN1, MGP, MMP13, P2RX7, PHEX, PTH1R, WNT11, WNT4]
GO:0060350	endochondral bone morphogenesis	GO_BiologicalProcess-_11.01.2018_00h00	4.22393e-05	0.049082	1.62728e-18	6.42776e-16	[5, 6, 7, 8, 9]	Group275	20	9	[COL13A1, COL27A1, COL2A1, COMP, CSGALNACT1, MATN1, MEF2D, MMP13, TRPV4]
GO:0061448	connective tissue development	GO_BiologicalProcess-_11.01.2018_00h00	1.23537e-16	1.68751e-13	3.8235e-19	1.5141e-16	[4]	Group116	19.6809	37	[ACAN, CHST11, COL11A1, COL11A2, COL27A1, COL2A1, COL5A1, COMP, CREB3L2, CSF1, CSGALNACT1, EFEMP1, FOXC2, FRZB, GDF5, GPR4, GREM1, LRP5L, MAF, MATN1, MEF2D, MGP, MMP13, MSX2, MYF5, NOG, NOTCH1, PKD1, PTH1R, SCIN, SH3PXD2B, SMAD1, SOX8, TGFBR1, TRPV4, ZBTB16, ZNF516]
GO:0031214	biomineral tissue development	GO_BiologicalProcess-_11.01.2018_00h00	2.0492e-09	2.72749e-06	1.27138e-11	4.86938e-09	[4, 5, 6]	Group264	19.2308	20	[ANKH, CLEC3B, FAM20A, FAM20C, FBN2, FZD9, GREM1, IBSP, IFITM5, MATN1, MGP, MMP13, MSX2, P2RX7, PHEX, PTH1R, SPP1, TUFT1, WNT11, WNT4]
GO:0051216	cartilage development	GO_BiologicalProcess-_11.01.2018_00h00	1.55064e-12	2.10421e-09	1.62728e-18	6.42776e-16	[4, 5, 6]	Group275	19.0476	28	[ACAN, CHST11, COL11A1, COL11A2, COL27A1, COL2A1, COMP, CREB3L2, CSGALNACT1, EFEMP1, FRZB, GDF5, GREM1, MAF, MATN1, MEF2D, MGP, MMP13, MSX2, MYF5, NOG, PKD1, PTH1R, SCIN, SMAD1, TGFBR1, TRPV4, ZBTB16]
GO:0030279	negative regulation of ossification	GO_BiologicalProcess-_11.01.2018_00h00	1.02705e-05	0.0124889	3.11668e-05	0.00994221	[3, 4, 5]	Group287	18.9655	11	[CHRD, DKK1, GREM1, ID1, ID3, LIMD1, LRP5L, NOG, NOTCH1, SMAD6, SOST]
GO:0048705	skeletal system morphogenesis	GO_BiologicalProcess-_11.01.2018_00h00	1.28221e-13	1.74509e-10	3.8235e-19	1.5141e-16	[4, 5, 6, 7]	Group116	17.7419	33	[ACAN, CHAD, CHST11, COL11A1, COL11A2, COL13A1, COL27A1, COL2A1, COMP, CSGALNACT1, CYP26B1, FBN2, FOXC2, GREM1, HHIP, IFITM5, IRX5, LRP5L, MATN1, MDFI, MEF2D, MEGF8, MMP13, MSX2, MYF5, NOG, P2RX7, PDGFRA, PKD1, SH3PXD2B, TCF15, TGFBR1, TRPV4]
GO:0060349	bone morphogenesis	GO_BiologicalProcess-_11.01.2018_00h00	1.52786e-06	0.00192205	1.62728e-18	6.42776e-16	[4, 5, 6, 7, 8]	Group275	17.7215	14	[COL13A1, COL27A1, COL2A1, COMP, CSGALNACT1, CYP26B1, IFITM5, LRP5L, MATN1, MEF2D, MEGF8, MMP13, MSX2, TRPV4]
GO:0003206	cardiac chamber morphogenesis	GO_BiologicalProcess-_11.01.2018_00h00	9.83898e-08	0.000126529	1.53946e-16	6.06548e-14	[3, 4, 5, 6, 7, 8]	Group411	16.9811	18	[ADGRG6, CHD7, COL11A1, DLL4, DSP, FGFRL1, FOXC2, HEY2, MSX2, MYL3, NOG, NOTCH1, RXRA, SMAD6, SMAD7, TGFBR1, TPM1, WNT11]
GO:0060840	artery development	GO_BiologicalProcess-_11.01.2018_00h00	3.16831e-05	0.037196	6.46008e-07	0.000224811	[4, 6, 7, 8, 9]	Group311	16.9231	11	[CHD7, DLL4, FOXC2, HEY2, LOX, NOG, NOTCH1, SMAD6, SMAD7, TGFBR1, WNT11]
GO:0090101	negative regulation of transmembrane receptor protein serine/threonine kinase signaling pathway	GO_BiologicalProcess-_11.01.2018_00h00	2.82116e-06	0.00351799	3.11668e-05	0.00994221	[4, 5, 6, 7, 8, 9]	Group287	16.8675	14	[BAMBI, CD109, CHRD, CHST11, DKK1, FBN2, GREM1, HTRA3, NOG, NOTCH1, SMAD6, SMAD7, SOST, VASN]
GO:0043062	extracellular structure organization	GO_BiologicalProcess-_11.01.2018_00h00	4.41241e-11	5.95235e-08	3.8235e-19	1.5141e-16	[3]	Group116	16.6667	28	[ACAN, ATXN1L, COL11A1, COL11A2, COL27A1, COL2A1, COL5A1, CSGALNACT1, DAG1, FAP, FOXC2, GREM1, IBSP, LOX, LOXL3, MELTF, MMP13, MMP9, MYF5, NOTCH1, NOXO1, PDGFRA, PHLDB2, SH3PXD2B, TCF15, TEX14, TGFBR1, VIT]
GO:0061053	somite development	GO_BiologicalProcess-_11.01.2018_00h00	1.63647e-05	0.0196213	1.4184e-13	5.54595e-11	[4, 5]	Group235	16.6667	12	[DKK1, FOXC2, FRZB, LOXL3, MYF5, MYF6, NOG, NOTCH1, PCDH8, TCF15, WNT11, WNT4]
GO:0001837	epithelial to mesenchymal transition	GO_BiologicalProcess-_11.01.2018_00h00	2.94442e-07	0.000375414	1.4184e-13	5.54595e-11	[5, 6, 7, 8]	Group235	16.6667	17	[ADAM15, BAMBI, DAG1, FOXA2, GREM1, HEY1, HEY2, LOXL3, MSX2, NOG, NOTCH1, PHLDB2, SMAD7, TGFBR1, VASN, WNT11, WNT4]
GO:0003231	cardiac ventricle development	GO_BiologicalProcess-_11.01.2018_00h00	7.58519e-07	0.000959526	1.53946e-16	6.06548e-14	[4, 6, 7, 8]	Group411	16.4948	16	[CHD7, COL11A1, DLL4, DSP, FGFRL1, FOXC2, HEY2, MYL3, NOG, NOTCH1, RXRA, SMAD6, SMAD7, TGFBR1, TPM1, WNT11]
GO:0060348	bone development	GO_BiologicalProcess-_11.01.2018_00h00	7.51201e-10	1.00436e-06	1.62728e-18	6.42776e-16	[4, 5, 6]	Group275	16.3399	25	[CHAD, COL13A1, COL27A1, COL2A1, COMP, CSGALNACT1, CYP26B1, FAM20C, GPR68, GREM1, IFITM5, LRP5L, MATN1, MEF2D, MEGF8, MEIS1, MMP13, MSX2, PAPSS2, PLXNB1, SH3PXD2B, SMAD1, TAL1, TNFSF11, TRPV4]
GO:0030198	extracellular matrix organization	GO_BiologicalProcess-_11.01.2018_00h00	2.00789e-10	2.6986e-07	3.8235e-19	1.5141e-16	[4]	Group116	16.1677	27	[ACAN, ATXN1L, COL11A1, COL11A2, COL27A1, COL2A1, COL5A1, CSGALNACT1, DAG1, FAP, FOXC2, GREM1, IBSP, LOX, LOXL3, MELTF, MMP13, MMP9, MYF5, NOTCH1, NOXO1, PDGFRA, PHLDB2, SH3PXD2B, TCF15, TGFBR1, VIT]
GO:0048738	cardiac muscle tissue development	GO_BiologicalProcess-_11.01.2018_00h00	1.25736e-08	1.63834e-05	2.49507e-11	9.5062e-09	[5, 6, 7]	Group313	15.942	22	[CHD7, COL11A1, CSRP3, DKK1, DLL4, DSP, FOXC2, GREM1, HEY2, MYL3, NEBL, NEXN, NOG, NOTCH1, PDGFRA, PIM1, RXRA, SGCG, SMAD1, SMAD7, TGFBR1, TPM1]
GO:0030278	regulation of ossification	GO_BiologicalProcess-_11.01.2018_00h00	6.48452e-09	8.5466e-06	1.27138e-11	4.86938e-09	[3, 4]	Group264	15.8621	23	[ANKH, CHRD, CSF1, DKK1, FAM20C, FBN2, FZD9, GREM1, ID1, ID3, LIMD1, LRP5L, MATN1, MGP, MSX2, NOG, NOTCH1, P2RX7, SMAD1, SMAD6, SOST, WNT4, ZBTB16]
GO:0045667	regulation of osteoblast differentiation	GO_BiologicalProcess-_11.01.2018_00h00	1.47155e-05	0.0177322	1.27138e-11	4.86938e-09	[4, 5]	Group264	15.6627	13	[CHRD, FAM20C, FBN2, GREM1, ID1, ID3, LIMD1, LRP5L, MSX2, NOG, NOTCH1, SMAD1, WNT4]
GO:0001501	skeletal system development	GO_BiologicalProcess-_11.01.2018_00h00	9.55347e-20	1.30691e-16	4.72454e-29	1.89926e-26	[4, 5]	Group331	15.2632	58	[ACAN, CHAD, CHD7, CHRD, CHST11, COL11A1, COL11A2, COL13A1, COL27A1, COL2A1, COMP, CREB3L2, CSGALNACT1, CYP26B1, EFEMP1, FAM20C, FBN2, FGFRL1, FOXC2, FRZB, GDF5, GPR68, GREM1, HAPLN1, HAPLN3, HHIP, IFITM5, IRX5, LRP5L, MAF, MATN1, MDFI, MEF2D, MEGF8, MEIS1, MGP, MMP13, MMP9, MSX2, MYF5, NOG, P2RX7, PAPSS2, PDGFRA, PKD1, PLXNB1, PTH1R, SCIN, SH3PXD2B, SMAD1, TAL1, TCF15, TGFBR1, TNFSF11, TRPV4, VD…
GO:0001763	morphogenesis of a branching structure	GO_BiologicalProcess-_11.01.2018_00h00	1.93868e-09	2.58233e-06	1.17104e-06	0.000404009	[2, 3, 4]	Group353	15.1163	26	[ADM, COL13A1, CSF1, DAG1, DLL4, ESRP2, FGF7, FOXC2, FZD5, GBX2, GREM1, HHIP, LRP5L, MSX2, NOG, NOTCH1, PKD1, PLXNA1, RASIP1, RERE, RXRA, SOX8, ST14, TGM2, VDR, WNT4]
GO:0061138	morphogenesis of a branching epithelium	GO_BiologicalProcess-_11.01.2018_00h00	1.07724e-08	1.40902e-05	1.17104e-06	0.000404009	[3, 4, 5, 6]	Group353	14.9068	24	[ADM, CSF1, DAG1, DLL4, ESRP2, FGF7, FOXC2, FZD5, GBX2, GREM1, HHIP, LRP5L, MSX2, NOG, NOTCH1, PKD1, PLXNA1, RASIP1, RXRA, SOX8, ST14, TGM2, VDR, WNT4]
GO:0090288	negative regulation of cellular response to growth factor stimulus	GO_BiologicalProcess-_11.01.2018_00h00	7.30041e-06	0.00895761	3.11668e-05	0.00994221	[3, 4, 5, 6, 7]	Group287	14.7059	15	[BAMBI, CD109, CHRD, CHST11, DKK1, FBN2, GREM1, HTRA3, NOG, NOTCH1, SMAD6, SMAD7, SOST, VASN, WNT4]
GO:0035265	organ growth	GO_BiologicalProcess-_11.01.2018_00h00	3.73071e-06	0.00462981	1.62728e-18	6.42776e-16	[2, 3]	Group275	14.6789	16	[COL27A1, COMP, FGF7, FOXC2, HEY2, HLX, MATN1, MMP13, MSX2, NOG, NOTCH1, PIM1, RXRA, SMAD1, TGFBR1, WWC1]
GO:0048762	mesenchymal cell differentiation	GO_BiologicalProcess-_11.01.2018_00h00	8.53419e-08	0.000109835	1.4184e-13	5.54595e-11	[4, 5, 6, 7]	Group235	14.3791	22	[ADAM15, BAMBI, DAG1, FOXA2, FOXC2, FRZB, GBX2, GREM1, HEY1, HEY2, LOXL3, MSX2, NOG, NOTCH1, NRTN, PHLDB2, SMAD7, SOX8, TGFBR1, VASN, WNT11, WNT4]
GO:0003205	cardiac chamber development	GO_BiologicalProcess-_11.01.2018_00h00	1.98138e-06	0.00248663	1.53946e-16	6.06548e-14	[3, 5, 6, 7]	Group411	13.9535	18	[ADGRG6, CHD7, COL11A1, DLL4, DSP, FGFRL1, FOXC2, HEY2, MSX2, MYL3, NOG, NOTCH1, RXRA, SMAD6, SMAD7, TGFBR1, TPM1, WNT11]
GO:0055001	muscle cell development	GO_BiologicalProcess-_11.01.2018_00h00	8.484e-06	0.0103674	1.40662e-07	5.04975e-05	[4, 5]	Group333	13.7931	16	[ACTA2, ACTN1, ADM, CSRP3, HEY2, MYBPC1, MYF5, MYF6, MYOM2, MYOZ1, NEBL, NEXN, NOTCH1, PDGFRA, SGCG, TPM1]
GO:0003007	heart morphogenesis	GO_BiologicalProcess-_11.01.2018_00h00	2.28664e-08	2.96805e-05	2.78206e-22	1.11282e-19	[4, 5, 6, 7]	Group409	13.4715	26	[ADAM15, ADGRG6, CHD7, COL11A1, COL2A1, COL5A1, DKK1, DLL4, DSP, FGFRL1, FOXC2, HEY1, HEY2, INSR, MEGF8, MSX2, MYL3, NOG, NOTCH1, PIM1, RXRA, SMAD6, SMAD7, TGFBR1, TPM1, WNT11]
GO:0001649	osteoblast differentiation	GO_BiologicalProcess-_11.01.2018_00h00	2.96416e-07	0.000377634	7.17312e-07	0.00024819	[3, 4]	Group304	13.4146	22	[CHRD, CLEC5A, FAM20C, FBN2, GREM1, IBSP, ID1, ID3, LIMD1, LRP5L, MEF2D, MSX2, NOG, NOTCH1, PTH1R, SEMA7A, SH3PXD2B, SMAD1, SOX8, SPP1, WNT11, WNT4]
GO:0006941	striated muscle contraction	GO_BiologicalProcess-_11.01.2018_00h00	1.31588e-05	0.0158959	1.06128e-08	3.92673e-06	[5]	Group369	13.3333	16	[ATP2A1, CACNA2D1, CSRP3, DSP, KCNE3, MAP2K6, MYBPC1, MYH14, MYL3, MYOM2, RGS2, SLC8A3, SMAD7, SNTA1, TNNI2, TPM1]
GO:0060047	heart contraction	GO_BiologicalProcess-_11.01.2018_00h00	2.70886e-06	0.00338066	1.06128e-08	3.92673e-06	[5]	Group369	13.1034	19	[ADM, CACNA2D1, CSRP3, DSP, HEY2, HOPX, IRX5, KCNE3, MAP2K6, MYL3, NOS3, RGS2, S100A1, SGCG, SMAD7, SNTA1, THRB, TNNI2, TPM1]
GO:0060485	mesenchyme development	GO_BiologicalProcess-_11.01.2018_00h00	7.57479e-08	9.75633e-05	1.4184e-13	5.54595e-11	[4, 5, 6]	Group235	13.089	25	[ACTA2, ACTG2, ADAM15, BAMBI, DAG1, FOXA2, FOXC2, FRZB, GBX2, GREM1, HEY1, HEY2, LOXL3, MSX2, NOG, NOTCH1, NRTN, PHLDB2, SMAD7, SOX8, TCF15, TGFBR1, VASN, WNT11, WNT4]
GO:0048754	branching morphogenesis of an epithelial tube	GO_BiologicalProcess-_11.01.2018_00h00	1.02691e-05	0.0124975	1.4184e-13	5.54595e-11	[4, 5, 6, 7]	Group235	12.9771	17	[CSF1, DAG1, DLL4, ESRP2, FOXC2, GBX2, GREM1, HHIP, LRP5L, MSX2, NOG, NOTCH1, PKD1, RASIP1, SOX8, VDR, WNT4]
GO:0003015	heart process	GO_BiologicalProcess-_11.01.2018_00h00	3.33059e-06	0.00414326	1.06128e-08	3.92673e-06	[4]	Group369	12.9252	19	[ADM, CACNA2D1, CSRP3, DSP, HEY2, HOPX, IRX5, KCNE3, MAP2K6, MYL3, NOS3, RGS2, S100A1, SGCG, SMAD7, SNTA1, THRB, TNNI2, TPM1]
GO:0008016	regulation of heart contraction	GO_BiologicalProcess-_11.01.2018_00h00	2.00001e-05	0.0237801	1.06128e-08	3.92673e-06	[5, 6]	Group369	12.9032	16	[ADM, CACNA2D1, CSRP3, DSP, HEY2, HOPX, IRX5, KCNE3, MYL3, NOS3, RGS2, S100A1, SMAD7, SNTA1, THRB, TPM1]
GO:0072073	kidney epithelium development	GO_BiologicalProcess-_11.01.2018_00h00	3.8966e-05	0.0453954	9.97333e-20	3.95941e-17	[5, 6, 7, 8]	Group403	12.8205	15	[AQP1, FOXC2, GREM1, MTSS1, NOG, NOTCH1, PKD1, SALL1, SMAD1, SMAD6, SMAD7, SOX8, WNK4, WNT11, WNT4]
GO:2000027	regulation of organ morphogenesis	GO_BiologicalProcess-_11.01.2018_00h00	8.74229e-06	0.0106743	6.46008e-07	0.000224811	[4, 5, 6, 7]	Group311	12.5874	18	[ANKRD6, CELSR3, CHAD, CSF1, DKK1, FGF7, FOXC2, GREM1, NOG, NOTCH1, PIM1, RXRA, SOX8, SP6, TGFBR1, VDR, WNT11, WNT4]
GO:1903708	positive regulation of hemopoiesis	GO_BiologicalProcess-_11.01.2018_00h00	2.05663e-05	0.0243711	8.5986e-16	3.37065e-13	[3, 4, 5, 6, 7, 8, 9]	Group378	12.3188	17	[ADAM8, ATXN1L, BCL6, CSF1, ETS1, FOS, FOXO3, GPR68, HLX, NLRP3, PRKCA, PRKCZ, SCIN, TAL1, TNFSF11, ZBTB16, ZBTB46]
GO:0009887	animal organ morphogenesis	GO_BiologicalProcess-_11.01.2018_00h00	4.6413e-24	6.36322e-21	4.72454e-29	1.89926e-26	[3, 4, 5, 6]	Group331	12.253	93	[ABR, ACAN, ACTA2, ACTG2, ADAM15, ADGRG6, ANKRD6, AQP1, BCR, CELSR3, CHAD, CHD7, CHST11, COL11A1, COL11A2, COL13A1, COL27A1, COL2A1, COL5A1, COMP, CSF1, CSGALNACT1, CYP26B1, DAG1, DKK1, DLL4, DLX3, DSP, EFEMP1, ESRP2, FAM20A, FAM20C, FBN2, FGF7, FGFRL1, FOXC2, FOXO3, FRZB, FZD5, GBX2, GNAT1, GREM1, HEY1, HEY2, HHIP, HLX, ID1, ID3, IFITM5, INSR, IRX5, ITGA6, LRIG3, LRP5L, MATN1, MDFI, MEF2D, MEGF8…
GO:0031032	actomyosin structure organization	GO_BiologicalProcess-_11.01.2018_00h00	1.5517e-05	0.0186514	4.30079e-05	0.0136765	[4, 6]	Group315	12.0805	18	[ACTA2, ACTN1, CSRP3, MYBPC1, MYH10, MYH14, MYOM2, MYOZ1, NEBL, PDGFRA, PHLDB2, PXN, RAPGEF3, SH3PXD2B, TGFBR1, TPM1, WNT11, WNT4]
GO:0071772	response to BMP	GO_BiologicalProcess-_11.01.2018_00h00	2.72728e-05	0.0321001	2.17502e-12	8.3956e-10	[3, 5]	Group371	12.0567	17	[CHRD, COL2A1, DKK1, FAM83G, GDF1, GDF5, GREM1, HTRA3, ID1, MEGF8, MSX2, NOG, NOTCH1, SMAD1, SMAD6, SMAD7, SOST]
GO:0071773	cellular response to BMP stimulus	GO_BiologicalProcess-_11.01.2018_00h00	2.72728e-05	0.0321001	2.17502e-12	8.3956e-10	[4, 6]	Group371	12.0567	17	[CHRD, COL2A1, DKK1, FAM83G, GDF1, GDF5, GREM1, HTRA3, ID1, MEGF8, MSX2, NOG, NOTCH1, SMAD1, SMAD6, SMAD7, SOST]
GO:0007507	heart development	GO_BiologicalProcess-_11.01.2018_00h00	5.75046e-12	7.79188e-09	2.78206e-22	1.11282e-19	[4, 5, 6]	Group409	11.9792	46	[ACAN, ADAM15, ADGRG6, ADM, CHD7, COL11A1, COL2A1, COL5A1, CSRP3, DKK1, DLL4, DSP, FGFRL1, FOXC2, FOXL1, GPER1, GREM1, HEY1, HEY2, HOPX, ID1, ID3, INSR, LOX, MEF2D, MEGF8, MSX2, MYL3, NEBL, NEXN, NOG, NOTCH1, PDGFRA, PIM1, PKD1, RXRA, SALL1, SGCG, SH3PXD2B, SMAD1, SMAD6, SMAD7, SOX18, TGFBR1, TPM1, WNT11]
GO:1903522	regulation of blood circulation	GO_BiologicalProcess-_11.01.2018_00h00	2.04161e-05	0.0242134	1.06128e-08	3.92673e-06	[4, 5]	Group369	11.8421	18	[ADM, ADRA2B, ASIC2, CACNA2D1, CSRP3, DSP, HEY2, HOPX, IRX5, KCNE3, MYL3, NOS3, RGS2, S100A1, SMAD7, SNTA1, THRB, TPM1]
GO:0045444	fat cell differentiation	GO_BiologicalProcess-_11.01.2018_00h00	4.94664e-06	0.0061091	0.000143291	0.0435604	[4]	Group064	11.7318	21	[ADGRF5, BNIP3, CMKLR1, FFAR4, FRZB, GPER1, ITGA6, LRP5L, MEDAG, METRNL, MSX2, RGS2, SH2B2, SH3PXD2B, SLC2A4, SMAD6, SOX8, TRPV4, ZBTB16, ZBTB7C, ZNF516]
GO:0030324	lung development	GO_BiologicalProcess-_11.01.2018_00h00	3.92056e-05	0.0456353	1.96644e-08	7.21684e-06	[4, 5, 6, 7]	Group144	11.7241	17	[ATXN1L, DAG1, ESRP2, FGF7, FLT4, HHIP, HOPX, ID1, LOX, LOXL3, NOG, NOS3, NOTCH1, PDGFRA, PKD1, THRB, WNT11]
GO:0048729	tissue morphogenesis	GO_BiologicalProcess-_11.01.2018_00h00	1.01606e-13	1.38489e-10	1.4184e-13	5.54595e-11	[3, 4]	Group235	11.5942	56	[ACTA2, ACTG2, ADM, ANKRD6, CELSR3, CHD7, CHRD, COL11A1, COL5A1, CSF1, DAG1, DKK1, DLL4, DSP, ESRP2, FGF7, FOXC2, FOXL1, FRZB, FZD5, GBX2, GREM1, HEY1, HEY2, HHIP, LRP5L, MATN1, MEGF8, MSX2, MTSS1, MYF5, MYF6, MYL3, NOG, NOTCH1, PCDH8, PHLDB2, PKD1, PLXNA1, RASIP1, RXRA, SALL1, SDC4, SMAD1, SMAD7, SOX8, ST14, TAL1, TCF15, TGFBR1, TGM2, TPM1, VDR, WNK4, WNT11, WNT4]
GO:0042060	wound healing	GO_BiologicalProcess-_11.01.2018_00h00	3.99934e-08	5.17515e-05	2.45837e-08	8.99764e-06	[4]	Group193	11.5672	31	[ADRA2B, AQP1, ASIC2, CD109, COL5A1, DYSF, F2RL3, FOXA2, FOXC2, FZD9, GPR4, HMOX1, HOPX, HSPB1, KANK1, LGR6, LYN, MSX2, NINJ1, NLRP6, NOG, NOS3, PAPSS2, PDGFRA, PHLDB2, PIK3CD, PRKCA, SDC4, SLC11A1, SYT7, WNT4]
GO:0060541	respiratory system development	GO_BiologicalProcess-_11.01.2018_00h00	1.80951e-05	0.0216236	1.96644e-08	7.21684e-06	[4, 5]	Group144	11.5152	19	[ATXN1L, CHD7, DAG1, ESRP2, FGF7, FGFRL1, FLT4, HHIP, HOPX, ID1, LOX, LOXL3, NOG, NOS3, NOTCH1, PDGFRA, PKD1, THRB, WNT11]
GO:0008015	blood circulation	GO_BiologicalProcess-_11.01.2018_00h00	1.14222e-08	1.49288e-05	1.06128e-08	3.92673e-06	[4]	Group369	11.4478	34	[ABR, ADM, ADRA2B, ASIC2, AVP, BCR, CACNA2D1, CHD7, CSRP3, DSP, FOXC2, GRIP2, HEY2, HOPX, IRX5, KCNE3, KCNMA1, LRP5L, LVRN, MAP2K6, MYL3, NOS2, NOS3, RGS2, S100A1, SGCG, SLC2A5, SMAD7, SNTA1, THRB, TNNI2, TPM1, TRPV4, UTS2R]
GO:0003013	circulatory system process	GO_BiologicalProcess-_11.01.2018_00h00	1.60168e-08	2.08538e-05	1.06128e-08	3.92673e-06	[3]	Group369	11.2957	34	[ABR, ADM, ADRA2B, ASIC2, AVP, BCR, CACNA2D1, CHD7, CSRP3, DSP, FOXC2, GRIP2, HEY2, HOPX, IRX5, KCNE3, KCNMA1, LRP5L, LVRN, MAP2K6, MYL3, NOS2, NOS3, RGS2, S100A1, SGCG, SLC2A5, SMAD7, SNTA1, THRB, TNNI2, TPM1, TRPV4, UTS2R]
GO:0090596	sensory organ morphogenesis	GO_BiologicalProcess-_11.01.2018_00h00	1.7396e-06	0.00218493	2.00378e-13	7.81473e-11	[4, 5, 6, 7]	Group326	11.1111	25	[ABR, AQP1, BCR, CHD7, COL11A1, COL2A1, COL5A1, CYP26B1, EFEMP1, FBN2, FRZB, FZD5, GBX2, GNAT1, IRX5, LRIG3, LRP5L, MEIS1, NOG, PDE6C, ROM1, SALL1, SDK2, SOBP, SOX8]
GO:0090287	regulation of cellular response to growth factor stimulus	GO_BiologicalProcess-_11.01.2018_00h00	2.02385e-05	0.0240231	2.17502e-12	8.3956e-10	[3, 4, 6]	Group371	10.7143	21	[BAMBI, CD109, CDKN1C, CHRD, CHST11, DKK1, FAM20C, FBN2, FLT1, GDF5, GREM1, HHIP, HTRA3, MSX2, NOG, NOTCH1, SMAD6, SMAD7, SOST, VASN, WNT4]
GO:1901342	regulation of vasculature development	GO_BiologicalProcess-_11.01.2018_00h00	2.54582e-05	0.0300152	1.75649e-08	6.48146e-06	[4, 5, 6, 7, 8]	Group215	10.5528	21	[ADM, AQP1, BTG1, CCL2, COL4A2, DLL4, ETS1, FLT1, FOXC2, GPER1, GPR4, GREM1, HEY2, HSPB1, ID1, NOS3, NOTCH1, PRKCA, PTGIS, RAPGEF3, WNT4]
GO:0051271	negative regulation of cellular component movement	GO_BiologicalProcess-_11.01.2018_00h00	2.54582e-05	0.0300152	3.01891e-09	1.12304e-06	[3, 4, 5]	Group368	10.5528	21	[ABR, ACTN1, ADAM15, BCR, CCL2, CHRD, DAG1, DLL4, KANK1, KCNE3, NOG, NOTCH1, PADI2, PHLDB2, SEMA6D, SRGAP1, STK26, TP53INP1, TPM1, WNT11, WNT4]
GO:0003012	muscle system process	GO_BiologicalProcess-_11.01.2018_00h00	4.0324e-06	0.00499614	1.06128e-08	3.92673e-06	[3]	Group369	10.3586	26	[ADRA2B, ATP2A1, CACNA1S, CACNA2D1, CSRP3, DSP, GATM, GPER1, GRIP2, HEY2, KCNE3, KCNMA1, MAP2K6, MYBPC1, MYH14, MYL3, MYOM2, NOS3, PRKCA, RGS2, SGCA, SLC8A3, SMAD7, SNTA1, TNNI2, TPM1]
GO:0001822	kidney development	GO_BiologicalProcess-_11.01.2018_00h00	3.42877e-05	0.0401166	1.67163e-05	0.0054495	[4, 5, 6, 7]	Group381	10.3448	21	[AQP1, FOXC2, GPR4, GREM1, ID3, MME, MTSS1, NOG, NOTCH1, PDGFRA, PKD1, SALL1, SMAD1, SMAD6, SMAD7, SOX8, TGFBR1, WNK4, WNT11, WNT4, ZBTB16]
GO:0007423	sensory organ development	GO_BiologicalProcess-_11.01.2018_00h00	2.05175e-09	2.72883e-06	2.00378e-13	7.81473e-11	[4, 5, 6]	Group326	10.3286	44	[ABR, AQP1, BCR, CDH23, CHD7, COL11A1, COL2A1, COL5A1, CYP26B1, DLL4, EFEMP1, FBN2, FOXC2, FRZB, FZD5, GBX2, GNAT1, HEY2, IRX5, KCNMA1, KERA, LAMC3, LRIG3, LRP5L, MAF, MEIS1, MEIS2, MYF5, NINJ1, NOG, NOTCH1, PDE6C, PDGFRA, RAB11FIP4, ROM1, RXRA, SALL1, SDC4, SDK2, SH3PXD2B, SOBP, SOX8, TCF15, TGFBR1]
GO:0043010	camera-type eye development	GO_BiologicalProcess-_11.01.2018_00h00	1.03585e-05	0.0125856	2.00378e-13	7.81473e-11	[6, 7, 8]	Group326	10.3004	24	[AQP1, CHD7, DLL4, EFEMP1, FBN2, FOXC2, FZD5, GNAT1, IRX5, KERA, LAMC3, LRP5L, MAF, MEIS1, MYF5, NINJ1, PDE6C, PDGFRA, RAB11FIP4, ROM1, RXRA, SDK2, SOX8, TGFBR1]
GO:0001525	angiogenesis	GO_BiologicalProcess-_11.01.2018_00h00	2.64791e-07	0.000338139	1.75649e-08	6.48146e-06	[3, 4, 5, 7, 8, 9, 10]	Group215	10.2484	33	[ACKR3, ADAM8, ADM, AQP1, BTG1, CCL2, COL4A2, DLL4, ETS1, FAP, FLT1, FLT4, FOXC2, FZD5, GBX2, GPR4, GREM1, HEY1, HSPB1, ID1, MEIS1, NOS3, NOTCH1, PDGFRA, PRKCA, PTGIS, RAPGEF3, RASIP1, ROBO4, RSPO3, SOX18, TAL1, TGFBR1]
GO:0048514	blood vessel morphogenesis	GO_BiologicalProcess-_11.01.2018_00h00	9.90132e-09	1.29707e-05	1.75649e-08	6.48146e-06	[3, 4, 6, 7, 8, 9]	Group215	10.2244	41	[ACKR3, ADAM8, ADM, AQP1, BTG1, CCL2, CHD7, COL4A2, DLL4, ETS1, FAP, FLT1, FLT4, FOXC2, FZD5, GBX2, GPR4, GREM1, HEY1, HEY2, HSPB1, ID1, LOX, LRP5L, MEIS1, NOG, NOS3, NOTCH1, PDGFRA, PRKCA, PTGIS, RAPGEF3, RASIP1, ROBO4, RSPO3, SMAD7, SOX18, TAL1, TGFBR1, WNT11, WNT4]
GO:0006936	muscle contraction	GO_BiologicalProcess-_11.01.2018_00h00	4.26135e-05	0.0494743	1.06128e-08	3.92673e-06	[4]	Group369	10.1942	21	[ADRA2B, ATP2A1, CACNA1S, CACNA2D1, CSRP3, DSP, GPER1, GRIP2, KCNE3, KCNMA1, MAP2K6, MYBPC1, MYH14, MYL3, MYOM2, RGS2, SLC8A3, SMAD7, SNTA1, TNNI2, TPM1]
GO:0009611	response to wounding	GO_BiologicalProcess-_11.01.2018_00h00	3.0557e-07	0.00038899	2.45837e-08	8.99764e-06	[3]	Group193	10.1852	33	[ADRA2B, AQP1, ASIC2, CCL2, CD109, COL5A1, DYSF, F2RL3, FOXA2, FOXC2, FZD9, GPR4, HMOX1, HOPX, HSPB1, KANK1, LGR6, LYN, MSX2, NINJ1, NLRP6, NOG, NOS3, PAPSS2, PDGFRA, PHLDB2, PIK3CD, PRKCA, SCARF1, SDC4, SLC11A1, SYT7, WNT4]
GO:0048598	embryonic morphogenesis	GO_BiologicalProcess-_11.01.2018_00h00	3.66382e-10	4.90952e-07	2.00378e-13	7.81473e-11	[3, 4, 5]	Group326	10.0806	50	[ABR, ADM, BCR, CHD7, CHRD, CHST11, COL11A1, COL2A1, COL4A2, COL5A1, CYP26B1, DAG1, DKK1, DLL4, DUSP4, EFEMP1, FBN2, FOXC2, FRZB, FZD5, GBX2, GDF5, GREM1, HES3, HLX, IL1RN, IRX5, LRIG3, LRP5L, MDFI, MEGF8, MMP9, MSX2, MYF5, NOG, NOTCH1, PCDH8, PDGFRA, PHLDB2, SALL1, SDC4, SMAD1, SOBP, SOX8, ST14, TAL1, TGFBR1, WNT11, WNT4, ZBTB16]
GO:0048562	embryonic organ morphogenesis	GO_BiologicalProcess-_11.01.2018_00h00	1.06515e-05	0.0129309	5.51923e-11	2.09179e-08	[4, 5, 6, 7]	Group234	10.0402	25	[ABR, BCR, CHD7, CHST11, COL11A1, COL2A1, EFEMP1, FBN2, FOXC2, FRZB, FZD5, GBX2, HLX, IRX5, LRIG3, MDFI, MEGF8, MYF5, NOG, NOTCH1, PDGFRA, SALL1, SOBP, TGFBR1, WNT11]
GO:0001568	blood vessel development	GO_BiologicalProcess-_11.01.2018_00h00	1.5337e-09	2.04443e-06	5.20679e-20	2.0723e-17	[3, 5, 6, 7, 8]	Group405	10.0213	47	[ACKR3, ADAM8, ADM, AQP1, BTG1, CCL2, CHD7, COL4A2, COL5A1, DLL4, DLX3, ETS1, FAP, FLT1, FLT4, FOXC2, FZD5, GBX2, GPER1, GPR4, GREM1, HEY1, HEY2, HSPB1, ID1, LOX, LRP5L, MEGF8, MEIS1, NOG, NOS3, NOTCH1, PDGFRA, PKD1, PRKCA, PTGIS, RAPGEF3, RASIP1, ROBO4, RSPO3, SMAD6, SMAD7, SOX18, TAL1, TGFBR1, WNT11, WNT4]
GO:0072001	renal system development	GO_BiologicalProcess-_11.01.2018_00h00	3.7877e-05	0.0441646	5.20679e-20	2.0723e-17	[4, 5, 6]	Group405	10	22	[AQP1, FOXC2, GPR4, GREM1, ID3, ITGA6, MME, MTSS1, NOG, NOTCH1, PDGFRA, PKD1, SALL1, SMAD1, SMAD6, SMAD7, SOX8, TGFBR1, WNK4, WNT11, WNT4, ZBTB16]
GO:0072359	circulatory system development	GO_BiologicalProcess-_11.01.2018_00h00	4.2782e-14	5.83975e-11	5.20679e-20	2.0723e-17	[4, 5]	Group405	9.95907	73	[ACAN, ACKR3, ADAM15, ADAM8, ADGRG6, ADM, AQP1, BTG1, CCL2, CHD7, COL11A1, COL2A1, COL4A2, COL5A1, CSRP3, DKK1, DLL4, DLX3, DSP, ETS1, FAP, FGFRL1, FLT1, FLT4, FOXC2, FOXL1, FZD5, GBX2, GPER1, GPR4, GREM1, HEY1, HEY2, HOPX, HSPB1, ID1, ID3, INSR, LOX, LRP5L, MEF2D, MEGF8, MEIS1, MSX2, MYL3, NEBL, NEXN, NOG, NOS3, NOTCH1, PDGFRA, PIM1, PKD1, PRKCA, PTGIS, RAPGEF3, RASIP1, ROBO4, ROM1, RSPO3, RXRA,…
GO:0071363	cellular response to growth factor stimulus	GO_BiologicalProcess-_11.01.2018_00h00	9.55566e-09	1.25275e-05	2.17502e-12	8.3956e-10	[5]	Group371	9.9537	43	[BAMBI, CCL2, CD109, CDKN1C, CHRD, CHST11, CLEC3B, COL2A1, COL4A2, DDIT4, DKK1, DLL4, FAM20C, FAM83G, FBN2, FGF7, FGFRL1, FLT1, FLT4, FOS, GDF1, GDF5, GREM1, HHIP, HSPB1, HTRA3, IBSP, ID1, INSR, LOC524719, MEGF8, MSX2, NOG, NOTCH1, PDGFRA, PXN, SMAD1, SMAD6, SMAD7, SOST, TGFBR1, VASN, WNT4]
GO:0001654	eye development	GO_BiologicalProcess-_11.01.2018_00h00	6.75313e-06	0.00830635	2.00378e-13	7.81473e-11	[5, 6, 7]	Group326	9.85401	27	[AQP1, CHD7, COL5A1, DLL4, EFEMP1, FBN2, FOXC2, FZD5, GNAT1, IRX5, KERA, LAMC3, LRP5L, MAF, MEIS1, MEIS2, MYF5, NINJ1, PDE6C, PDGFRA, RAB11FIP4, ROM1, RXRA, SDK2, SH3PXD2B, SOX8, TGFBR1]
GO:0001944	vasculature development	GO_BiologicalProcess-_11.01.2018_00h00	2.16581e-09	2.8762e-06	5.20679e-20	2.0723e-17	[4, 5, 6, 7]	Group405	9.79592	48	[ACKR3, ADAM8, ADM, AQP1, BTG1, CCL2, CHD7, COL4A2, COL5A1, DLL4, DLX3, ETS1, FAP, FLT1, FLT4, FOXC2, FZD5, GBX2, GPER1, GPR4, GREM1, HEY1, HEY2, HSPB1, ID1, LOX, LRP5L, MEGF8, MEIS1, NOG, NOS3, NOTCH1, PDGFRA, PKD1, PRKCA, PTGIS, RAPGEF3, RASIP1, ROBO4, ROM1, RSPO3, SMAD6, SMAD7, SOX18, TAL1, TGFBR1, WNT11, WNT4]
GO:0009888	tissue development	GO_BiologicalProcess-_11.01.2018_00h00	6.22352e-25	8.54489e-22	4.72454e-29	1.89926e-26	[3]	Group331	9.79381	133	[ACAN, ACTA2, ACTG2, ACTN1, ADAM15, ADM, ANKH, ANKRD6, AQP1, BAMBI, BTG1, CBFA2T2, CD109, CELSR3, CHD7, CHRD, CHST11, CLEC3B, COL11A1, COL11A2, COL27A1, COL2A1, COL4A2, COL5A1, COMP, CREB3L2, CSF1, CSGALNACT1, CSRP3, CYP26B1, DAG1, DKK1, DLL4, DLX3, DSP, DUSP4, EFEMP1, ESRP2, FAM20A, FAM20C, FBN2, FGF7, FN3K, FOS, FOXA2, FOXC2, FOXL1, FOXN2, FRZB, FZD5, FZD9, GBX2, GDF5, GPR4, GREM1, HES3, HEY1, …
GO:0035295	tube development	GO_BiologicalProcess-_11.01.2018_00h00	2.47582e-09	3.28293e-06	1.96644e-08	7.21684e-06	[3, 4]	Group144	9.7561	48	[ADM, AQP1, ATXN1L, CBFA2T2, CHD7, COL2A1, CSF1, DAG1, DLL4, ESRP2, FGF7, FLT4, FOXC2, FOXL1, GBX2, GREM1, HES3, HHIP, HLX, HOPX, ID1, ITGA6, LOX, LOXL3, LRP5L, MEGF8, MSX2, MTSS1, NOG, NOS3, NOTCH1, PDGFRA, PKD1, RASIP1, SALL1, SDC4, SMAD1, SMAD6, SMAD7, SOX18, SOX8, ST14, TGM2, THRB, VDR, WNK4, WNT11, WNT4]
GO:0070848	response to growth factor	GO_BiologicalProcess-_11.01.2018_00h00	1.87708e-08	2.44021e-05	2.17502e-12	8.3956e-10	[4]	Group371	9.72851	43	[BAMBI, CCL2, CD109, CDKN1C, CHRD, CHST11, CLEC3B, COL2A1, COL4A2, DDIT4, DKK1, DLL4, FAM20C, FAM83G, FBN2, FGF7, FGFRL1, FLT1, FLT4, FOS, GDF1, GDF5, GREM1, HHIP, HSPB1, HTRA3, IBSP, ID1, INSR, LOC524719, MEGF8, MSX2, NOG, NOTCH1, PDGFRA, PXN, SMAD1, SMAD6, SMAD7, SOST, TGFBR1, VASN, WNT4]
GO:0007178	transmembrane receptor protein serine/threonine kinase signaling pathway	GO_BiologicalProcess-_11.01.2018_00h00	1.83564e-05	0.0219175	2.17502e-12	8.3956e-10	[5, 6, 7]	Group371	9.72763	25	[BAMBI, CD109, CDKN1C, CHRD, CHST11, DKK1, FAM83G, FBN2, FOS, GDF1, GDF5, GREM1, HTRA3, ID1, MEGF8, MSX2, NOG, NOTCH1, PXN, SMAD1, SMAD6, SMAD7, SOST, TGFBR1, VASN]
GO:0072358	cardiovascular system development	GO_BiologicalProcess-_11.01.2018_00h00	3.679e-09	4.85996e-06	5.20679e-20	2.0723e-17	[4, 5, 6]	Group405	9.63855	48	[ACKR3, ADAM8, ADM, AQP1, BTG1, CCL2, CHD7, COL4A2, COL5A1, DLL4, DLX3, ETS1, FAP, FLT1, FLT4, FOXC2, FZD5, GBX2, GPER1, GPR4, GREM1, HEY1, HEY2, HSPB1, ID1, LOX, LRP5L, MEGF8, MEIS1, NOG, NOS3, NOTCH1, PDGFRA, PKD1, PRKCA, PTGIS, RAPGEF3, RASIP1, ROBO4, ROM1, RSPO3, SMAD6, SMAD7, SOX18, TAL1, TGFBR1, WNT11, WNT4]
GO:0048568	embryonic organ development	GO_BiologicalProcess-_11.01.2018_00h00	7.96909e-07	0.00100729	5.51923e-11	2.09179e-08	[4, 5, 6]	Group234	9.60452	34	[ABR, ADM, BCR, CHD7, CHST11, COL11A1, COL2A1, EFEMP1, FBN2, FOXC2, FRZB, FZD5, GBX2, HEY2, HLX, ID3, IRX5, KMT2A, LRIG3, MDFI, MEGF8, MYF5, NOG, NOTCH1, PCDH12, PDGFRA, PKD1, SALL1, SOBP, SOX18, ST14, TAL1, TGFBR1, WNT11]
GO:0042692	muscle cell differentiation	GO_BiologicalProcess-_11.01.2018_00h00	3.33209e-05	0.0390188	1.40662e-07	5.04975e-05	[4]	Group333	9.6	24	[ACTA2, ACTN1, ADM, CSRP3, CYP26B1, DKK1, GPER1, GREM1, HEY1, HEY2, HOPX, MYBPC1, MYF5, MYF6, MYOM2, MYOZ1, NEBL, NEXN, NOTCH1, PDGFRA, RXRA, SGCG, TPM1, WNT4]
GO:0048646	anatomical structure formation involved in morphogenesis	GO_BiologicalProcess-_11.01.2018_00h00	1.08851e-13	1.48256e-10	5.20679e-20	2.0723e-17	[2, 3, 4]	Group405	9.58386	76	[ACKR3, ACTA2, ACTN1, ADAM8, ADGRG6, ADM, AQP1, BCL6, BTG1, CCL2, CD109, CHAD, CHRD, COL11A1, COL2A1, COL4A2, COL5A1, CSRP3, DAG1, DKK1, DLL4, DUSP4, ETS1, FAM20A, FAM20C, FAP, FBN2, FLT1, FLT4, FOXC2, FZD5, GBX2, GPR4, GREM1, HEY1, HEY2, HOPX, HSPB1, ID1, ITGA6, MEIS1, MMP9, MSX2, MYBPC1, MYF5, MYF6, MYOM2, MYOZ1, NEBL, NOG, NOS3, NOTCH1, PCDH8, PDGFRA, PHLDB2, PIM1, PRKCA, PTGIS, RAPGEF3, RASIP…
GO:0002009	morphogenesis of an epithelium	GO_BiologicalProcess-_11.01.2018_00h00	5.93953e-07	0.000752538	1.17104e-06	0.000404009	[4, 5]	Group353	9.43878	37	[ADM, ANKRD6, CELSR3, COL5A1, CSF1, DAG1, DLL4, ESRP2, FGF7, FOXC2, FRZB, FZD5, GBX2, GREM1, HHIP, LRP5L, MEGF8, MSX2, MTSS1, NOG, NOTCH1, PCDH8, PHLDB2, PKD1, PLXNA1, RASIP1, RXRA, SALL1, SDC4, SOX8, ST14, TCF15, TGM2, VDR, WNK4, WNT11, WNT4]
GO:0051272	positive regulation of cellular component movement	GO_BiologicalProcess-_11.01.2018_00h00	4.24524e-06	0.0052556	3.01891e-09	1.12304e-06	[3, 4, 5]	Group368	9.38416	32	[ADAM8, AQP1, BCL6, CCL2, CEMIP, CMKLR1, CSF1, ETS1, FGF7, FLT1, FLT4, FOXC2, GPER1, HSPB1, IGF1R, INSR, IRS2, ITGA6, LGR6, LYN, MEGF8, MMP9, NOTCH1, PDGFRA, PIK3CD, PLVAP, PRKCA, SEMA6D, TGFBR1, TRPV4, WNT11, ZNF609]
GO:0030335	positive regulation of cell migration	GO_BiologicalProcess-_11.01.2018_00h00	9.17215e-06	0.0111809	3.01891e-09	1.12304e-06	[4, 5, 6, 7]	Group368	9.375	30	[ADAM8, AQP1, CCL2, CEMIP, CMKLR1, CSF1, ETS1, FGF7, FLT1, FLT4, FOXC2, GPER1, HSPB1, IGF1R, INSR, IRS2, ITGA6, LGR6, LYN, MMP9, NOTCH1, PDGFRA, PIK3CD, PLVAP, PRKCA, SEMA6D, TGFBR1, TRPV4, WNT11, ZNF609]
GO:0035239	tube morphogenesis	GO_BiologicalProcess-_11.01.2018_00h00	1.19953e-05	0.0145143	1.17104e-06	0.000404009	[3, 4, 5]	Group353	9.36455	28	[ADM, CHD7, CSF1, DAG1, DLL4, ESRP2, FOXC2, GBX2, GREM1, HHIP, HLX, LRP5L, MEGF8, MSX2, MTSS1, NOG, NOTCH1, PDGFRA, PKD1, RASIP1, SDC4, SOX8, ST14, TGM2, VDR, WNK4, WNT11, WNT4]
GO:0040017	positive regulation of locomotion	GO_BiologicalProcess-_11.01.2018_00h00	3.47143e-06	0.00431152	3.01891e-09	1.12304e-06	[2, 3, 4]	Group368	9.2437	33	[ADAM8, AQP1, CCL2, CEMIP, CHMP4C, CMKLR1, CSF1, ETS1, FGF7, FLT1, FLT4, FOXC2, GPER1, HSPB1, IGF1R, IL16, INSR, IRS2, ITGA6, LGR6, LYN, MEGF8, MMP9, NOTCH1, PDGFRA, PIK3CD, PLVAP, PRKCA, SEMA6D, TGFBR1, TRPV4, WNT11, ZNF609]
GO:2000147	positive regulation of cell motility	GO_BiologicalProcess-_11.01.2018_00h00	1.53316e-05	0.0184439	3.01891e-09	1.12304e-06	[3, 4, 5, 6]	Group368	8.98204	30	[ADAM8, AQP1, CCL2, CEMIP, CMKLR1, CSF1, ETS1, FGF7, FLT1, FLT4, FOXC2, GPER1, HSPB1, IGF1R, INSR, IRS2, ITGA6, LGR6, LYN, MMP9, NOTCH1, PDGFRA, PIK3CD, PLVAP, PRKCA, SEMA6D, TGFBR1, TRPV4, WNT11, ZNF609]
GO:0009653	anatomical structure morphogenesis	GO_BiologicalProcess-_11.01.2018_00h00	4.94486e-28	6.79918e-25	8.5986e-16	3.37065e-13	[2, 3]	Group378	8.93971	172	[ABR, ACAN, ACKR3, ACTA2, ACTG2, ACTN1, ADAM15, ADAM8, ADGRG6, ADM, ANKRD6, AQP1, BAMBI, BCL6, BCR, BNIP3, BTBD3, BTG1, CCK, CCL2, CD109, CELSR3, CHAD, CHD7, CHRD, CHST11, COL11A1, COL11A2, COL13A1, COL25A1, COL27A1, COL2A1, COL4A2, COL5A1, COMP, CSF1, CSGALNACT1, CSRP3, CYP26B1, DAB1, DAG1, DKK1, DLL4, DLX3, DSP, DUSP4, EFEMP1, EFNA3, ESRP2, ETS1, FAM20A, FAM20C, FAP, FBN2, FGF7, FGFRL1, FLT1, F…
GO:0022603	regulation of anatomical structure morphogenesis	GO_BiologicalProcess-_11.01.2018_00h00	4.57791e-10	6.12982e-07	3.01891e-09	1.12304e-06	[3, 4]	Group368	8.90805	62	[ABR, ADM, ANKRD6, AQP1, BAMBI, BCR, BNIP3, BTG1, CCL2, CELSR3, CHAD, COL4A2, COL5A1, CSF1, DAB1, DAG1, DKK1, DLL4, ETS1, FGF7, FLT1, FLT4, FOXC2, GORASP1, GPR4, GREM1, HEY2, HSPB1, ID1, IL1RN, KANK1, LIMD1, MAP2, MAPT, MEGF8, MELTF, MYF5, MYF6, MYH10, MYO10, NOG, NOS3, NOTCH1, PHLDB2, PIM1, PLXNA1, PLXNB1, PREX1, PRKCA, PTGIS, RAPGEF3, RASAL1, RXRA, SEMA7A, SOX8, SP6, SSH1, TGFBR1, TPM1, VDR, WN…
GO:0045597	positive regulation of cell differentiation	GO_BiologicalProcess-_11.01.2018_00h00	6.58533e-09	8.67288e-06	8.5986e-16	3.37065e-13	[3, 4, 5]	Group378	8.82825	55	[ADAM8, ADM, ADRA2B, BAMBI, BCL6, BTG1, CBFA2T2, CMKLR1, CSF1, CYP26B1, DAB1, DKK1, ETS1, FAM20C, FBN2, FOS, FOXO3, FRZB, GDF5, GPER1, GPR68, GREM1, HLX, HOPX, LRP5L, LYN, MAPT, MEDAG, MEGF8, METRNL, MSX2, MYF5, MYF6, NLRP3, NOTCH1, PLXNB1, PREX1, PRKCA, PRKCZ, RASAL1, SCARF1, SCIN, SEMA7A, SH3PXD2B, SMAD1, SOX8, TAL1, TGFBR1, TNFSF11, VDR, WNT4, ZBTB16, ZBTB46, ZBTB7C, ZNF609]
GO:0030036	actin cytoskeleton organization	GO_BiologicalProcess-_11.01.2018_00h00	3.98357e-07	0.000506312	0.000144278	0.0437161	[3, 5]	Group191	8.81148	43	[ABLIM3, ABR, ACTA2, ACTN1, AQP1, BCL6, BCR, CSRP3, ESPN, FCHSD2, FGF7, HIP1R, IQSEC1, KANK1, KIRREL1, LIMA1, MICAL3, MICALL2, MTSS1, MYBPC1, MYH10, MYH14, MYOM2, MYOZ1, NEBL, PDGFRA, PHLDB2, PLS1, PXN, RAPGEF3, SCIN, SH2B2, SH3PXD2B, SHROOM4, SPIRE1, SSH1, SYNPO, SYNPO2, TGFBR1, TPM1, TRPV4, WNT11, WNT4]
GO:0030334	regulation of cell migration	GO_BiologicalProcess-_11.01.2018_00h00	5.39722e-08	6.96242e-05	2.27863e-07	8.13472e-05	[4, 5, 6]	Group295	8.79713	49	[ABI3, ABR, ADAM15, ADAM8, AQP1, BCR, CCL2, CEMIP, CHRD, CMKLR1, CSF1, DAG1, DLL4, ETS1, FGF7, FLT1, FLT4, FOXC2, GPER1, HSPB1, IGF1R, INSR, IRS2, ITGA6, KANK1, LGR6, LYN, MMP9, NEXN, NOG, NOTCH1, PADI2, PDGFRA, PHLDB2, PIK3CD, PLVAP, PLXNA1, PRKCA, SDC4, SEMA6D, SRGAP1, STK26, TGFBR1, TP53INP1, TPM1, TRPV4, WNT11, WNT4, ZNF609]
GO:0010942	positive regulation of cell death	GO_BiologicalProcess-_11.01.2018_00h00	1.15942e-05	0.0140405	2.51936e-07	8.94373e-05	[3, 4, 5]	Group134	8.62944	34	[ADAM8, BCL6, BMF, BNIP3, BTG1, CDKN1A, DDIT4, FANK1, FAP, FOXO3, FRZB, HIP1R, HMOX1, ITGA6, KCNMA1, LRP1, LYN, MMP9, MSX2, NACC2, NLRP3, NOTCH1, P2RX7, PIK3CD, PTGIS, S100A8, SCIN, TGFBR1, TGM2, TIMP3, TP53INP1, VDR, WNT11, ZBTB16]
GO:0030155	regulation of cell adhesion	GO_BiologicalProcess-_11.01.2018_00h00	6.57201e-07	0.000832017	1.24508e-07	4.4823e-05	[2, 3]	Group205	8.6	43	[ADAM15, ADAM8, BCL6, CCL2, CHRD, CSF1, CYP26B1, DAB1, ETS1, FOXC2, GREM1, HLX, IBSP, IL1RN, ITGA6, KANK1, LOXL3, LYN, MELTF, MYF5, MYO10, NINJ1, NLRP3, NOS3, NOTCH1, NUAK1, PHLDB2, PIEZO1, PKD1, PLXNB1, PREX1, PRKCA, PRKCZ, SDC4, SLC46A2, SMAD7, TGM2, TNFSF11, TRPV4, VAV3, VIT, WNT4, ZBTB16]
GO:0007167	enzyme linked receptor protein signaling pathway	GO_BiologicalProcess-_11.01.2018_00h00	3.66999e-09	4.85172e-06	5.67677e-08	2.06067e-05	[4, 5, 6]	Group109	8.59599	60	[ADRA2B, BAMBI, BLK, CD109, CDKN1C, CHRD, CHST11, COL4A2, CSF1, CSPG4, DDIT4, DKK1, EFEMP1, EFNA3, FAM20C, FAM83G, FBN2, FGF7, FGFRL1, FLT1, FLT4, FOS, FOXC2, GDF1, GDF5, GIGYF1, GPER1, GREM1, HHIP, HIP1R, HSPB1, HTRA3, ID1, IGF1R, INSR, IRS2, KANK1, LIFR, LYN, MATK, MEGF8, MMP9, MSX2, NOG, NOTCH1, NPR1, NRTN, PDGFRA, PRKCZ, PXN, SH2B2, SH3TC2, SMAD1, SMAD6, SMAD7, SOST, TGFBR1, TNK2, VASN, WNT4]
GO:0051270	regulation of cellular component movement	GO_BiologicalProcess-_11.01.2018_00h00	1.90066e-08	2.46896e-05	2.27863e-07	8.13472e-05	[3, 4]	Group295	8.59375	55	[ABI3, ABR, ACTN1, ADAM15, ADAM8, AQP1, BCL6, BCR, CCL2, CEMIP, CHRD, CMKLR1, CSF1, DAG1, DLL4, DSP, ETS1, FGF7, FLT1, FLT4, FOXC2, GPER1, HSPB1, IGF1R, INSR, IRS2, ITGA6, KANK1, KCNE3, LGR6, LYN, MAPT, MEGF8, MMP9, NEXN, NOG, NOTCH1, PADI2, PDGFRA, PHLDB2, PIK3CD, PLVAP, PLXNA1, PRKCA, SDC4, SEMA6D, SRGAP1, STK26, TGFBR1, TP53INP1, TPM1, TRPV4, WNT11, WNT4, ZNF609]
GO:0043068	positive regulation of programmed cell death	GO_BiologicalProcess-_11.01.2018_00h00	2.58286e-05	0.0304261	2.51936e-07	8.94373e-05	[4, 5, 6]	Group134	8.53333	32	[ADAM8, BCL6, BMF, BNIP3, BTG1, CDKN1A, FANK1, FAP, FOXO3, FRZB, HIP1R, HMOX1, ITGA6, KCNMA1, LYN, MMP9, MSX2, NACC2, NLRP3, NOTCH1, P2RX7, PIK3CD, PTGIS, S100A8, SCIN, TGFBR1, TGM2, TIMP3, TP53INP1, VDR, WNT11, ZBTB16]
GO:2000145	regulation of cell motility	GO_BiologicalProcess-_11.01.2018_00h00	2.7443e-07	0.000350173	2.27863e-07	8.13472e-05	[3, 4, 5]	Group295	8.33333	49	[ABI3, ABR, ADAM15, ADAM8, AQP1, BCR, CCL2, CEMIP, CHRD, CMKLR1, CSF1, DAG1, DLL4, ETS1, FGF7, FLT1, FLT4, FOXC2, GPER1, HSPB1, IGF1R, INSR, IRS2, ITGA6, KANK1, LGR6, LYN, MMP9, NEXN, NOG, NOTCH1, PADI2, PDGFRA, PHLDB2, PIK3CD, PLVAP, PLXNA1, PRKCA, SDC4, SEMA6D, SRGAP1, STK26, TGFBR1, TP53INP1, TPM1, TRPV4, WNT11, WNT4, ZNF609]
GO:0009790	embryo development	GO_BiologicalProcess-_11.01.2018_00h00	1.47218e-09	1.96388e-06	3.23354e-06	0.00109617	[3, 4]	Group309	8.32313	68	[ABR, ADM, BCR, CHD7, CHRD, CHST11, COL11A1, COL2A1, COL4A2, COL5A1, CYP26B1, DAG1, DKK1, DLL4, DUSP4, EFEMP1, FBN2, FOXC2, FRZB, FZD5, GBX2, GDF5, GREM1, HES3, HEY2, HLX, HOPX, ID3, IFITM5, IL1RN, INSR, IRX5, KMT2A, LOXL3, LRIG3, LRP5L, MAFF, MDFI, MEGF8, MMP9, MSX2, MYF5, MYF6, NOG, NOS3, NOTCH1, PCDH12, PCDH8, PCSK6, PDGFRA, PHLDB2, PKD1, RXRA, SALL1, SDC4, SMAD1, SMAD6, SOBP, SOX18, SOX8, ST1…
GO:0040012	regulation of locomotion	GO_BiologicalProcess-_11.01.2018_00h00	1.32305e-07	0.000169614	2.27863e-07	8.13472e-05	[2, 3]	Group295	8.26833	53	[ABI3, ABR, ADAM15, ADAM8, AQP1, BCR, CCL2, CEMIP, CHMP4C, CHRD, CMKLR1, CSF1, CXCR4, DAG1, DLL4, ETS1, FGF7, FLT1, FLT4, FOXC2, GPER1, HSPB1, IGF1R, IL16, INSR, IRS2, ITGA6, KANK1, LGR6, LYN, MEGF8, MMP9, NEXN, NOG, NOTCH1, PADI2, PDGFRA, PHLDB2, PIK3CD, PLVAP, PLXNA1, PRKCA, SDC4, SEMA6D, SRGAP1, STK26, TGFBR1, TP53INP1, TPM1, TRPV4, WNT11, WNT4, ZNF609]
GO:0051094	positive regulation of developmental process	GO_BiologicalProcess-_11.01.2018_00h00	2.85806e-10	3.83266e-07	8.5986e-16	3.37065e-13	[2, 3, 4]	Group378	8.17204	76	[ADAM8, ADM, ADRA2B, AQP1, ASIC2, ATXN1L, BAMBI, BCL6, BNIP3, BTG1, CBFA2T2, CHD7, CMKLR1, CSF1, CYP26B1, DAB1, DAG1, DKK1, ETS1, FAM20C, FBN2, FGF7, FLT1, FOS, FOXC2, FOXO3, FRZB, FZD9, GDF5, GPER1, GPR68, GREM1, HEY2, HLX, HOPX, HSPB1, INSR, LRP5L, LYN, MAPT, MEDAG, MEGF8, METRNL, MSX2, MYF5, MYF6, NLRP3, NOG, NOS3, NOTCH1, P2RX7, PHLDB2, PIM1, PLS1, PLXNB1, PREX1, PRKCA, PRKCZ, PTGIS, RAPGEF3,…
GO:0016477	cell migration	GO_BiologicalProcess-_11.01.2018_00h00	1.22934e-10	1.65346e-07	2.27863e-07	8.13472e-05	[3, 4]	Group295	8.15273	79	[ABI3, ABR, ADAM15, ADAM8, AQP1, BAMBI, BCR, BLK, CCK, CCL2, CELSR3, CEMIP, CHRD, CMKLR1, COL5A1, CSF1, CSPG4, DAB1, DAG1, DDIT4, DLL4, ETS1, FAP, FGF7, FLT1, FLT4, FOXC2, GBX2, GPER1, GREM1, HSPB1, IGF1R, IL16, INSR, IRS2, ITGA6, KANK1, LGR6, LIMD1, LRP5L, LYN, MAPT, MEGF8, MMP9, MSX2, NEXN, NOG, NOS3, NOTCH1, NRTN, PADI2, PDGFRA, PHLDB2, PIK3CD, PLVAP, PLXNA1, PREX1, PRKCA, PSTPIP2, PXN, RERE, …
GO:0008285	negative regulation of cell proliferation	GO_BiologicalProcess-_11.01.2018_00h00	1.56818e-05	0.0188338	2.51936e-07	8.94373e-05	[2, 3, 4, 5]	Group134	8.14978	37	[BCL6, BTG1, CD109, CDKN1A, CDKN1C, DLEC1, DLL4, FAP, FGFRL1, FRZB, FZD5, GDF5, GPER1, GREM1, HMOX1, KMT2A, LYN, MSX2, MTSS1, NACC2, NOG, NOS3, NOTCH1, P3H2, PLXNB1, PTH1R, SCIN, SDC4, SMAD1, SMAD6, TGFBR1, TP53INP1, TPM1, VDR, WNT11, ZBTB16, ZBTB7C]
GO:0060429	epithelium development	GO_BiologicalProcess-_11.01.2018_00h00	9.2642e-09	1.21546e-05	7.05378e-09	2.61695e-06	[4]	Group117	7.97619	67	[ADM, ANKRD6, AQP1, BTG1, CBFA2T2, CD109, CELSR3, CHD7, COL2A1, COL5A1, CSF1, CYP26B1, DAG1, DKK1, DLL4, DLX3, DSP, ESRP2, FAM20C, FGF7, FN3K, FOXC2, FRZB, FZD5, GBX2, GPR4, GREM1, HES3, HEY2, HHIP, ID1, ID3, KCNMA1, LOXL3, LRP5L, MAF, MAFF, MEGF8, MSX2, MTSS1, MYF5, MYF6, NOG, NOTCH1, PCDH8, PHLDB2, PKD1, PLXNA1, RAPGEF3, RASIP1, RXRA, SALL1, SDC4, SMAD1, SMAD6, SMAD7, SOX18, SOX8, ST14, TCF15, …
GO:0007169	transmembrane receptor protein tyrosine kinase signaling pathway	GO_BiologicalProcess-_11.01.2018_00h00	3.14438e-05	0.0369464	5.67677e-08	2.06067e-05	[5, 6, 7]	Group109	7.94702	36	[ADRA2B, BLK, COL4A2, CSF1, CSPG4, DDIT4, EFEMP1, EFNA3, FAM20C, FGF7, FGFRL1, FLT1, FLT4, FOXC2, GIGYF1, GPER1, GREM1, HHIP, HIP1R, HSPB1, IGF1R, INSR, IRS2, KANK1, LYN, MATK, MMP9, NOG, NRTN, PDGFRA, PRKCZ, PXN, SH2B2, SH3TC2, TNK2, WNT4]
GO:2000026	regulation of multicellular organismal development	GO_BiologicalProcess-_11.01.2018_00h00	5.25724e-13	7.13933e-10	3.50083e-16	1.37583e-13	[3, 4]	Group194	7.93893	104	[ADAM8, ADM, ADRA2B, ANKH, ANKRD6, AQP1, ASIC2, ATXN1L, BAMBI, BCL6, BTG1, CBFA2T2, CCL2, CD109, CELSR3, CHAD, CHD7, CHRD, COL4A2, COL5A1, CSF1, CYP26B1, DAB1, DAG1, DKK1, DLL4, EFEMP1, ETS1, FAM20C, FBN2, FGF7, FLT1, FOS, FOXA2, FOXC2, FOXO3, FRZB, FZD9, GDF5, GORASP1, GPER1, GPR4, GPR68, GREM1, HES3, HEY2, HLX, HOPX, HSPB1, ID1, IL1RN, INSR, KANK1, LOXL3, LYN, MAF, MAFF, MAP2, MAPT, MATN1, MEGF…
GO:0048513	animal organ development	GO_BiologicalProcess-_11.01.2018_00h00	9.09307e-24	1.24575e-20	8.5986e-16	3.37065e-13	[3, 4, 5]	Group378	7.88136	186	[ABR, ACAN, ACTA2, ACTG2, ACTN1, ADAM15, ADAM8, ADGRG6, ADM, ANKH, ANKRD6, AQP1, ASB1, ATRN, ATXN1L, BAMBI, BCL6, BCR, BTBD3, CD109, CDH23, CELSR3, CHAD, CHD7, CHRD, CHST11, CLEC3B, CLEC5A, COL11A1, COL11A2, COL13A1, COL27A1, COL2A1, COL5A1, COMP, CREB3L2, CSF1, CSGALNACT1, CSRP3, CYP26B1, DAB1, DAG1, DDIT4, DKK1, DLL4, DLX3, DSP, EFEMP1, ESRP2, ETS1, FAM20A, FAM20C, FBN2, FGF7, FGFRL1, FLT4, FOS…
GO:1901701	cellular response to oxygen-containing compound	GO_BiologicalProcess-_11.01.2018_00h00	1.69558e-06	0.00213134	2.17502e-12	8.3956e-10	[4]	Group371	7.87781	49	[AQP1, BCR, CACNA2D1, CCL2, CHRNA4, CPEB3, CPEB4, CYP26B1, DDIT4, FOS, FOXC2, GNAI1, GPER1, GPR68, HSPH1, ID3, IGF1R, INSR, IRS2, KANK1, LOC524719, LRP1, LRP5L, LYN, MMP9, MSX2, NLRP3, NOS2, NOS3, NPAS4, OSBPL7, PDGFRA, PIM1, PRKCA, PRKCZ, PXN, RAPGEF3, SH2B2, SLC2A4, SLC2A5, SPON2, SPP1, SSH1, STK26, TNFRSF1B, TP53INP1, TPM1, TREM2, VDR]
GO:0043408	regulation of MAPK cascade	GO_BiologicalProcess-_11.01.2018_00h00	1.42653e-05	0.0172182	0.000131701	0.0401688	[5, 6, 7, 8, 9, 10]	Group279	7.79468	41	[ACKR3, ADAM8, ADRA2B, ANKRD6, CCL2, CSPG4, DAG1, DKK1, DUSP4, FFAR4, FLT1, FLT4, FZD5, GDF1, GDF5, GPER1, HSPH1, ID1, IGF1R, INSR, LOC524719, LYN, MAP2K6, MAP3K15, NLRP6, NOTCH1, P2RX7, PDGFRA, PHLPP1, PRKCA, PRKCZ, RGS2, SEMA7A, SPRY4, STK26, TGFBR1, TIMP3, TNFSF11, TREM2, TRPV4, WWC1]
GO:0051241	negative regulation of multicellular organismal process	GO_BiologicalProcess-_11.01.2018_00h00	1.99839e-07	0.000255594	2.20897e-12	8.50454e-10	[2, 3, 4]	Group122	7.7821	60	[ABR, ADM, BCL6, BCR, CCL2, CHAD, CHRD, CMKLR1, COL4A2, COL5A1, DAB1, DKK1, DLL4, EFEMP1, FFAR4, FOXA2, FOXC2, FRZB, FURIN, GDF5, GORASP1, GPR4, GPR68, GREM1, HLX, ID1, ID3, KANK1, KCNE3, KCNMA1, LIMD1, LOXL3, LRP5L, LYN, MAPKBP1, MEIS1, MEIS2, MSX2, NLRP3, NOG, NOS3, NOTCH1, P2RX7, PDGFRA, RGS2, RNF128, SLC11A1, SMAD6, SMAD7, SOST, SOX8, STC2, TGFBR1, VASN, WNK4, WNT11, WNT4, WWC1, ZBTB16, ZBTB4…
GO:0000165	MAPK cascade	GO_BiologicalProcess-_11.01.2018_00h00	6.76165e-06	0.00831007	0.000107238	0.0332437	[4, 5, 6, 8, 9]	Group292	7.77202	45	[ACKR3, ADAM8, ADRA2B, ANKRD6, AVP, CCL2, CSPG4, DAG1, DKK1, DUSP4, FFAR4, FLT1, FLT4, FZD5, GDF1, GDF5, GPER1, HSPH1, ID1, IGF1R, INSR, LOC524719, LYN, MAP2K6, MAP3K15, NLRP6, NOTCH1, P2RX7, PDGFRA, PHLPP1, PLVAP, PRKCA, PRKCZ, RGS2, SEMA7A, SH2D3C, SMAD1, SPRY4, STK26, TGFBR1, TIMP3, TNFSF11, TREM2, TRPV4, WWC1]
GO:0051093	negative regulation of developmental process	GO_BiologicalProcess-_11.01.2018_00h00	2.56062e-06	0.00319822	2.20897e-12	8.50454e-10	[2, 3, 4]	Group122	7.76398	50	[ABR, BCL6, BCR, BNIP3, CCL2, CHAD, CHRD, COL4A2, COL5A1, DAB1, DKK1, DLL4, EFEMP1, FOXA2, FOXC2, FRZB, GDF5, GORASP1, GPER1, GPR4, GPR68, GREM1, HLX, ID1, ID3, KANK1, LIMD1, LOXL3, LRP5L, LYN, MEIS1, MEIS2, MELTF, MSX2, NOG, NOTCH1, PHLDB2, RAPGEF3, SMAD7, SOST, SOX8, STC2, TGFBR1, TP53INP1, TRPV4, VASN, WNT4, WWC1, ZBTB16, ZBTB46]
GO:0009968	negative regulation of signal transduction	GO_BiologicalProcess-_11.01.2018_00h00	3.0335e-08	3.93142e-05	1.31745e-05	0.00432125	[3, 4, 5, 6]	Group373	7.76256	68	[ACKR3, ADM, ANKRD6, APLN, AVP, BAMBI, BCL6, BGN, CBFA2T2, CD109, CHAD, CHRD, CHST11, COL2A1, CYP26B1, DAB1, DAG1, DDIT4, DKK1, DLL4, DUSP4, FBN2, FOXO3, FRZB, GPER1, GREM1, HEY1, HEY2, HHIP, HMOX1, HSPB1, HSPH1, HTRA3, IGF1R, IL1RN, ITGA6, KANK1, LIMD1, LYN, MAPKBP1, MMP9, NLRC5, NLRP3, NLRP6, NOG, NOS3, NOTCH1, P2RX7, PADI2, PHLPP1, PREX1, PRKCZ, RASA3, RASAL1, RGS2, SGK3, SMAD6, SMAD7, SOST, S…
GO:0048870	cell motility	GO_BiologicalProcess-_11.01.2018_00h00	2.20795e-09	2.92995e-06	2.27863e-07	8.13472e-05	[2, 3]	Group295	7.61994	81	[ABI3, ABR, ADAM15, ADAM8, AQP1, BAMBI, BCR, BLK, CCK, CCL2, CELSR3, CEMIP, CHRD, CMKLR1, COL5A1, CSF1, CSPG4, DAB1, DAG1, DDIT4, DLL4, ETS1, FAP, FGF7, FLT1, FLT4, FOXC2, GBX2, GPER1, GREM1, HSPB1, IGF1R, IL16, INSR, IRS2, ITGA6, KANK1, LGR6, LIMD1, LRP5L, LYN, MAPT, MEGF8, MMP9, MSX2, NEXN, NOG, NOS3, NOTCH1, NRTN, PADI2, PDGFRA, PHLDB2, PIK3CD, PLTP, PLVAP, PLXNA1, PREX1, PRKCA, PSTPIP2, PXN, …
GO:0045595	regulation of cell differentiation	GO_BiologicalProcess-_11.01.2018_00h00	5.10842e-10	6.83506e-07	2.20897e-12	8.50454e-10	[3, 4]	Group122	7.56664	88	[ADAM8, ADM, ADRA2B, BAMBI, BCL6, BTG1, CBFA2T2, CD109, CHD7, CHRD, CMKLR1, COL5A1, CSF1, CYP26B1, DAB1, DAG1, DKK1, DLL4, EFEMP1, ETS1, FAM20C, FBN2, FOS, FOXA2, FOXO3, FRZB, GDF5, GORASP1, GPER1, GPR68, GREM1, HES3, HEY2, HLX, HOPX, ID1, ID3, KANK1, LIMD1, LOXL3, LRP5L, LYN, MAF, MAFF, MAP2, MAPT, MEDAG, MEGF8, MEIS1, MEIS2, MELTF, METRNL, MSX2, MYF5, MYF6, NLRP3, NOG, NOTCH1, PDGFRA, PHLDB2, P…
GO:0051239	regulation of multicellular organismal process	GO_BiologicalProcess-_11.01.2018_00h00	4.83512e-17	6.60961e-14	3.50083e-16	1.37583e-13	[2, 3]	Group194	7.50988	152	[ABR, ADAM8, ADM, ADRA2B, AGPAT2, ANKH, ANKRD6, AQP1, ASIC2, ATP2A1, ATRN, ATXN1L, BAMBI, BCL6, BCR, BTG1, CACNA2D1, CBFA2T2, CCL2, CD109, CELSR3, CHAD, CHD7, CHRD, CLEC5A, CMKLR1, COL4A2, COL5A1, CSF1, CSRP3, CYBA, CYP26B1, DAB1, DAG1, DKK1, DLL4, DSP, EFEMP1, ETS1, FAM20C, FAP, FBN2, FFAR4, FGF7, FLT1, FLT4, FOS, FOXA2, FOXC2, FOXO3, FRZB, FURIN, FZD5, FZD9, GDF5, GORASP1, GPER1, GPR4, GPR68, G…
GO:0043066	negative regulation of apoptotic process	GO_BiologicalProcess-_11.01.2018_00h00	9.96429e-06	0.0121365	1.91163e-07	6.84365e-05	[5, 6, 7]	Group364	7.49601	47	[ACKR3, ADAM8, AQP1, ASIC2, AVP, BCL6, BNIP3, CCL2, CHST11, CLEC5A, COL2A1, COMP, DKK1, FANK1, FFAR4, FLT4, FOXC2, FZD9, GDF5, GREM1, HEY2, HIP1R, HMOX1, HSPB1, HSPH1, ID1, IGF1R, IRS2, ITGA6, MMP9, MSX2, NOG, NOS3, NOTCH1, PIM1, PLK2, PRKCA, SGK3, SLC46A2, SMAD6, SOX8, TGFBR1, TNFRSF1B, TNFRSF6B, UNC5B, WNT11, WNT4]
GO:0048585	negative regulation of response to stimulus	GO_BiologicalProcess-_11.01.2018_00h00	4.31843e-09	5.70033e-06	3.50083e-16	1.37583e-13	[2, 3, 4]	Group194	7.45455	82	[A2M, ABR, ACKR3, ADM, ANKRD6, APLN, AVP, BAMBI, BCL6, BCR, BGN, CBFA2T2, CCL2, CD109, CHAD, CHRD, CHST11, COL2A1, CYP26B1, DAB1, DAG1, DDIT4, DKK1, DLL4, DUSP4, ETS1, FBN2, FFAR4, FOXO3, FRZB, GPER1, GREM1, HEY1, HEY2, HHIP, HLX, HMOX1, HSPB1, HSPH1, HTRA3, IGF1R, IL1RN, ITGA6, KANK1, LIMD1, LOXL3, LYN, MAPKBP1, METRNL, MMP9, NLRC5, NLRP3, NLRP6, NOG, NOS3, NOTCH1, P2RX7, PADI2, PDGFRA, PHLDB2, …
GO:0010648	negative regulation of cell communication	GO_BiologicalProcess-_11.01.2018_00h00	1.27503e-07	0.000163714	1.31745e-05	0.00432125	[3, 4, 5]	Group373	7.41935	69	[ACKR3, ADM, ANKRD6, APLN, AVP, BAMBI, BCL6, BGN, CBFA2T2, CD109, CHAD, CHRD, CHST11, COL2A1, CYP26B1, DAB1, DAG1, DDIT4, DKK1, DLL4, DUSP4, FBN2, FOXO3, FRZB, GPER1, GREM1, GRID2IP, HEY1, HEY2, HHIP, HMOX1, HSPB1, HSPH1, HTRA3, IGF1R, IL1RN, ITGA6, KANK1, LIMD1, LYN, MAPKBP1, MMP9, NLRC5, NLRP3, NLRP6, NOG, NOS3, NOTCH1, P2RX7, PADI2, PHLPP1, PREX1, PRKCZ, RASA3, RASAL1, RGS2, SGK3, SMAD6, SMAD7…
GO:0023057	negative regulation of signaling	GO_BiologicalProcess-_11.01.2018_00h00	1.31911e-07	0.000169242	1.31745e-05	0.00432125	[2, 3, 4]	Group373	7.40343	69	[ACKR3, ADM, ANKRD6, APLN, AVP, BAMBI, BCL6, BGN, CBFA2T2, CD109, CHAD, CHRD, CHST11, COL2A1, CYP26B1, DAB1, DAG1, DDIT4, DKK1, DLL4, DUSP4, FBN2, FOXO3, FRZB, GPER1, GREM1, GRID2IP, HEY1, HEY2, HHIP, HMOX1, HSPB1, HSPH1, HTRA3, IGF1R, IL1RN, ITGA6, KANK1, LIMD1, LYN, MAPKBP1, MMP9, NLRC5, NLRP3, NLRP6, NOG, NOS3, NOTCH1, P2RX7, PADI2, PHLPP1, PREX1, PRKCZ, RASA3, RASAL1, RGS2, SGK3, SMAD6, SMAD7…
GO:0050793	regulation of developmental process	GO_BiologicalProcess-_11.01.2018_00h00	7.26732e-14	9.91263e-11	3.50083e-16	1.37583e-13	[2, 3]	Group194	7.37379	130	[ABR, ADAM8, ADM, ADRA2B, ANKH, ANKRD6, AQP1, ASIC2, ATRN, ATXN1L, BAMBI, BCL6, BCR, BNIP3, BTG1, CBFA2T2, CCL2, CD109, CELSR3, CHAD, CHD7, CHRD, CMKLR1, COL4A2, COL5A1, CSF1, CYP26B1, DAB1, DAG1, DKK1, DLL4, EFEMP1, ETS1, FAM20C, FBN2, FGF7, FLT1, FLT4, FOS, FOXA2, FOXC2, FOXO3, FRZB, FZD9, GDF5, GORASP1, GPER1, GPR4, GPR68, GREM1, HES3, HEY2, HLX, HOPX, HSPB1, ID1, ID3, IL1RN, INSR, KANK1, LIMD…
GO:0023014	signal transduction by protein phosphorylation	GO_BiologicalProcess-_11.01.2018_00h00	3.32202e-05	0.038934	0.000107238	0.0332437	[3, 4, 5, 7, 8]	Group292	7.35294	45	[ACKR3, ADAM8, ADRA2B, ANKRD6, AVP, CCL2, CSPG4, DAG1, DKK1, DUSP4, FFAR4, FLT1, FLT4, FZD5, GDF1, GDF5, GPER1, HSPH1, ID1, IGF1R, INSR, LOC524719, LYN, MAP2K6, MAP3K15, NLRP6, NOTCH1, P2RX7, PDGFRA, PHLPP1, PLVAP, PRKCA, PRKCZ, RGS2, SEMA7A, SH2D3C, SMAD1, SPRY4, STK26, TGFBR1, TIMP3, TNFSF11, TREM2, TRPV4, WWC1]
GO:0043069	negative regulation of programmed cell death	GO_BiologicalProcess-_11.01.2018_00h00	1.92366e-05	0.0229108	1.91163e-07	6.84365e-05	[4, 5, 6]	Group364	7.34375	47	[ACKR3, ADAM8, AQP1, ASIC2, AVP, BCL6, BNIP3, CCL2, CHST11, CLEC5A, COL2A1, COMP, DKK1, FANK1, FFAR4, FLT4, FOXC2, FZD9, GDF5, GREM1, HEY2, HIP1R, HMOX1, HSPB1, HSPH1, ID1, IGF1R, IRS2, ITGA6, MMP9, MSX2, NOG, NOS3, NOTCH1, PIM1, PLK2, PRKCA, SGK3, SLC46A2, SMAD6, SOX8, TGFBR1, TNFRSF1B, TNFRSF6B, UNC5B, WNT11, WNT4]
GO:0051240	positive regulation of multicellular organismal process	GO_BiologicalProcess-_11.01.2018_00h00	9.15198e-09	1.20166e-05	8.5986e-16	3.37065e-13	[2, 3, 4]	Group378	7.34109	82	[ADAM8, ADM, ADRA2B, AGPAT2, AQP1, ASIC2, ATP2A1, ATXN1L, BAMBI, BCL6, BTG1, CBFA2T2, CHD7, CLEC5A, CSF1, CYBA, CYP26B1, DAB1, DAG1, DKK1, ETS1, FAM20C, FBN2, FGF7, FLT1, FLT4, FOS, FOXC2, FOXO3, FZD5, FZD9, GDF5, GPER1, GPR68, GREM1, HEY2, HLX, HSPB1, LRP1, LYN, MAPT, MEGF8, METRNL, MMP9, MSX2, MYF5, MYF6, NLRP3, NOG, NOS3, NOTCH1, P2RX7, PHLDB2, PIM1, PLS1, PLXNB1, PRKCA, PRKCZ, PTGIS, RAPGEF3,…
GO:0048731	system development	GO_BiologicalProcess-_11.01.2018_00h00	3.41265e-26	4.68899e-23	8.5986e-16	3.37065e-13	[3, 4]	Group378	7.29814	235	[ABR, ACAN, ACKR3, ACTA2, ACTG2, ACTN1, ADAM15, ADAM8, ADGRG6, ADM, ADRA2B, ANKH, ANKRD6, AQP1, ASB1, ASIC2, ATRN, ATXN1L, BAMBI, BCL6, BCR, BTBD3, BTG1, C1QL1, CBFA2T2, CCK, CCL2, CD109, CDH23, CELSR3, CHAD, CHD7, CHRD, CHST11, CLEC3B, CLEC5A, COL11A1, COL11A2, COL13A1, COL25A1, COL27A1, COL2A1, COL4A2, COL5A1, COMP, CREB3L2, CSF1, CSGALNACT1, CSPG4, CSRP3, CYP26B1, DAB1, DAG1, DDIT4, DKK1, DLL4…
GO:0048468	cell development	GO_BiologicalProcess-_11.01.2018_00h00	8.44926e-11	1.13727e-07	8.5986e-16	3.37065e-13	[3, 4]	Group378	7.21997	107	[ACAN, ACTA2, ACTN1, ADGRG6, ADM, ADRA2B, BCL6, BTBD3, C1QL1, CBFA2T2, CCK, CDH23, CELSR3, CHD7, CHST11, CLEC5A, COL11A1, COL25A1, COL27A1, CSF1, CSRP3, DAB1, DAG1, DKK1, DLL4, EFHD1, EFNA3, FAM20C, FOXC2, FOXO3, FRZB, FZD5, GBX2, GDF1, GDF5, GLDN, GNAT1, GORASP1, GPER1, GPR4, GPR68, HES3, HEY2, ID1, IRX5, KANK1, KCNMA1, LAMC3, LIMD1, LRP1, LRP5L, LYN, MAF, MAP2, MAPT, MATN1, MCMDC2, MEGF8, MEIS1…
GO:0071495	cellular response to endogenous stimulus	GO_BiologicalProcess-_11.01.2018_00h00	1.25983e-06	0.0015899	2.17502e-12	8.3956e-10	[3]	Group371	7.16724	63	[AQP1, BAMBI, CACNA2D1, CCL2, CD109, CDKN1C, CHRD, CHRNA4, CHST11, CLEC3B, COL2A1, COL4A2, CPEB3, CPEB4, DDIT4, DKK1, DLL4, FAM20C, FAM83G, FBN2, FGF7, FGFRL1, FOS, FOXC2, GDF1, GDF5, GPER1, GREM1, HHIP, HTRA3, ID1, IGF1R, INSR, IRS2, KANK1, LRP1, MEGF8, MSX2, NCOA2, NLRP3, NOG, NOTCH1, NPAS4, PADI2, PDGFRA, PRKCZ, PXN, RAPGEF3, RXRA, SH2B2, SLC2A4, SMAD1, SMAD6, SMAD7, SOST, SPP1, SSH1, TGFBR1, …
GO:1901700	response to oxygen-containing compound	GO_BiologicalProcess-_11.01.2018_00h00	1.25983e-06	0.0015899	2.17502e-12	8.3956e-10	[3]	Group371	7.16724	63	[ABR, AQP1, BCR, CACNA2D1, CCL2, CHRNA4, CPEB3, CPEB4, CYP26B1, DDIT4, DKK1, FOS, FOXC2, GNAI1, GPER1, GPR68, HOMER2, HSPH1, ID3, IGF1R, INSR, IRS2, KANK1, KCNMA1, LOC524719, LRP1, LRP5L, LYN, MAFA, MATN4, MMP9, MSX2, NLRP3, NOS2, NOS3, NOTCH1, NPAS4, OSBPL7, P2RX7, PDGFRA, PIM1, PRKCA, PRKCZ, PTGER1, PXN, RAPGEF3, RXRA, SH2B2, SLC11A1, SLC2A4, SLC2A5, SPON2, SPP1, SSH1, STK26, TGFBR1, TNFRSF1B, …
GO:0007267	cell-cell signaling	GO_BiologicalProcess-_11.01.2018_00h00	1.48022e-06	0.00186359	6.56222e-07	0.000227709	[2, 3]	Group269	7.07396	66	[ACTN1, ADRA2B, ANKRD6, AQP1, BAMBI, BLK, CACNA2D1, CELSR3, CHD7, CHRNA4, CHRNG, CSPG5, DKK1, EXOC3L1, FCHSD2, FFAR4, FGF7, FOXL1, FOXO3, FRAT2, FRZB, FZD5, FZD9, GPER1, GPR68, GREM1, GRID2IP, IL1RN, IRS2, ITPR3, JPH3, KANK1, KCNC4, KCNMA1, KMT2A, LGR6, LIMD1, LRP5L, LVRN, MAFA, MCHR1, NOG, NOS2, NOTCH1, NPAS4, NRXN2, P2RX7, PANX3, PCDH12, PCDH8, PLK2, PORCN, RSPO3, SALL1, SLC8A3, SMPD3, SOST, SP…
GO:0030154	cell differentiation	GO_BiologicalProcess-_11.01.2018_00h00	5.96157e-20	8.16139e-17	8.5986e-16	3.37065e-13	[3]	Group378	7.06751	201	[A2M, ACAN, ACKR3, ACTA2, ACTN1, ADAM15, ADAM8, ADGRF5, ADGRG6, ADM, ADRA2B, BAMBI, BCL6, BLK, BNIP3, BTBD3, BTG1, C1QL1, CBFA2T2, CCK, CCL2, CD109, CDH23, CELSR3, CHD7, CHRD, CHST11, CLEC5A, CMKLR1, COL11A1, COL11A2, COL25A1, COL27A1, COL2A1, COL4A2, COL5A1, CREB3L2, CSF1, CSPG4, CSRP3, CYP26B1, DAB1, DAG1, DDIT4, DKK1, DLL4, DLX3, DSP, EFEMP1, EFHD1, EFNA3, ETS1, FAM20C, FBN2, FFAR4, FN3K, FOS,…
GO:0032989	cellular component morphogenesis	GO_BiologicalProcess-_11.01.2018_00h00	7.52513e-06	0.00922581	2.46213e-27	9.87313e-25	[3, 4]	Group396	7.05446	57	[ACTA2, ACTN1, ADAM8, BAMBI, BCL6, BTBD3, CCK, CCL2, CELSR3, COL25A1, CSRP3, DAB1, DAG1, DKK1, EFNA3, GBX2, GORASP1, GREM1, ID1, KANK1, LAMC3, LIMD1, MAP2, MAPT, MATN1, MEGF8, MELTF, MICALL2, MYBPC1, MYH10, MYH14, MYO10, MYOM2, MYOZ1, NEBL, NOG, NOTCH1, OGN, P2RX7, PDGFRA, PHLDB2, PLXNA1, PLXNB1, PREX1, PRKCZ, RADIL, RAPH1, RASAL1, RERE, SEMA7A, SSH1, ST14, STK26, TAL1, TPM1, UNC5B, VDR]
GO:0007275	multicellular organism development	GO_BiologicalProcess-_11.01.2018_00h00	2.29127e-24	3.14362e-21	8.5986e-16	3.37065e-13	[2, 3]	Group378	6.94131	246	[ABR, ACAN, ACKR3, ACTA2, ACTG2, ACTN1, ADAM15, ADAM8, ADGRG6, ADM, ADRA2B, ANKH, ANKRD6, AQP1, ASB1, ASIC2, ATRN, ATXN1L, BAMBI, BCL6, BCR, BTBD3, BTG1, C1QL1, CBFA2T2, CCK, CCL2, CD109, CDH23, CELSR3, CHAD, CHD7, CHMP4C, CHRD, CHST11, CLEC3B, CLEC5A, COL11A1, COL11A2, COL13A1, COL25A1, COL27A1, COL2A1, COL4A2, COL5A1, COMP, CREB3L2, CSF1, CSGALNACT1, CSPG4, CSRP3, CYP26B1, DAB1, DAG1, DDIT4, DK…
GO:0007399	nervous system development	GO_BiologicalProcess-_11.01.2018_00h00	1.41299e-09	1.88635e-06	1.787e-09	6.68338e-07	[4, 5]	Group209	6.92612	105	[ABR, ACAN, ADGRG6, ADM, ADRA2B, AQP1, ASIC2, ATRN, ATXN1L, BCL6, BCR, BTBD3, C1QL1, CBFA2T2, CCK, CCL2, CDH23, CELSR3, CHD7, CHRD, COL25A1, COL2A1, CSF1, CSPG4, DAB1, DAG1, DDIT4, DKK1, DLL4, EFHD1, EFNA3, FOS, FOXA2, FOXO3, FZD9, GAL3ST1, GBX2, GLDN, GNAT1, GORASP1, GPER1, HAPLN1, HAPLN3, HES3, HEY2, HHIP, HLX, ID3, IRS2, IRX5, KANK1, KCNMA1, LAMC3, LOXL3, LRP1, LYN, MAP2, MAPT, MEGF8, MEIS1, M…
GO:0007166	cell surface receptor signaling pathway	GO_BiologicalProcess-_11.01.2018_00h00	2.38322e-11	3.21734e-08	6.07932e-05	0.0191498	[3, 4, 5]	Group200	6.80985	130	[ACKR3, ADAM15, ADGRA1, ADGRD1, ADGRF5, ADGRG6, ADRA2B, ANKRD6, BAMBI, BCL6, BGN, BLK, CBFA2T2, CCL2, CD109, CDKN1C, CELSR3, CHAD, CHRD, CHRNA4, CHRNG, CHST11, COL2A1, COL4A2, CSF1, CSPG4, CXCR4, DDIT4, DKK1, DLL4, DTX2, EFEMP1, EFNA3, ENHO, FAM20C, FAM83G, FBN2, FGF7, FGFRL1, FLT1, FLT4, FOS, FOXC2, FOXL1, FOXO3, FRAT2, FRZB, FZD5, FZD9, GDF1, GDF5, GIGYF1, GPER1, GREM1, GRIP2, HEY1, HEY2, HHIP,…
GO:0022008	neurogenesis	GO_BiologicalProcess-_11.01.2018_00h00	1.41287e-06	0.00178162	2.46213e-27	9.87313e-25	[4, 5, 6]	Group396	6.7907	73	[ADGRG6, ADRA2B, BCL6, BTBD3, C1QL1, CBFA2T2, CCK, CCL2, CDH23, CELSR3, CHD7, COL25A1, CSF1, CSPG4, DAB1, DAG1, DDIT4, DKK1, DLL4, EFHD1, EFNA3, FOXA2, FZD9, GBX2, GLDN, GNAT1, GORASP1, GPER1, HES3, HEY2, HHIP, IRX5, KANK1, KCNMA1, LAMC3, LRP1, LYN, MAP2, MAPT, MEGF8, MEIS1, MICALL2, MXRA8, NEFM, NOG, NOTCH1, NRTN, OGN, PDE6C, PLXNA1, PLXNB1, PRKCZ, RAPH1, RASAL1, RERE, ROM1, S100A8, SALL1, SCARF…
GO:0043067	regulation of programmed cell death	GO_BiologicalProcess-_11.01.2018_00h00	2.23804e-06	0.00280426	1.91163e-07	6.84365e-05	[4, 5]	Group364	6.74677	73	[ACKR3, ADAM8, AQP1, ASIC2, AVP, BCL6, BMF, BNIP3, BTG1, CCL2, CDKN1A, CHST11, CLEC5A, COL2A1, COMP, DKK1, FANK1, FAP, FFAR4, FLT4, FOXC2, FOXO3, FRZB, FZD9, GDF1, GDF5, GREM1, HEY2, HIP1R, HMOX1, HSPB1, HSPH1, ID1, IGF1R, IRS2, ITGA6, KCNMA1, LRP5L, LYN, MAP2K6, MMP9, MSX2, NACC2, NLRP3, NOG, NOS3, NOTCH1, P2RX7, PHLPP1, PIK3CD, PIM1, PLK2, PRKCA, PTGIS, S100A8, SCIN, SGK3, SLC46A2, SMAD6, SOX8,…
GO:0042981	regulation of apoptotic process	GO_BiologicalProcess-_11.01.2018_00h00	2.07775e-06	0.0026055	1.91163e-07	6.84365e-05	[5, 6]	Group364	6.74157	72	[ACKR3, ADAM8, AQP1, ASIC2, AVP, BCL6, BMF, BNIP3, BTG1, CCL2, CHST11, CLEC5A, COL2A1, COMP, DKK1, FANK1, FAP, FFAR4, FLT4, FOXC2, FOXO3, FRZB, FZD9, GDF1, GDF5, GREM1, HEY2, HIP1R, HMOX1, HSPB1, HSPH1, ID1, IGF1R, IRS2, ITGA6, KCNMA1, LRP5L, LYN, MAP2K6, MMP9, MSX2, NACC2, NLRP3, NOG, NOS3, NOTCH1, P2RX7, PHLPP1, PIK3CD, PIM1, PLK2, PRKCA, PTGIS, S100A8, SCIN, SGK3, SLC46A2, SMAD6, SOX8, STK26, …
GO:0006812	cation transport	GO_BiologicalProcess-_11.01.2018_00h00	4.04551e-05	0.0470493	2.1254e-06	0.000724762	[5]	Group243	6.61345	58	[AQP1, ASIC2, ATP2A1, ATP7A, CACNA1S, CACNA2D1, CALHM5, CCL2, CEMIP, CHD7, CHRNA4, CHRNG, CNNM2, CYBA, F2RL3, GPER1, HEPH, IL16, ITPR3, JPH3, KCNC4, KCNE3, KCNK17, KCNK5, KCNMA1, KCNN3, KCNN4, KCNS1, KLHL24, LYN, MCUR1, MELTF, MMP9, NDUFA4L2, NIPAL4, NOS3, P2RX7, PANX3, PIEZO1, PKD1, RASA3, SCN4A, SERINC5, SLC11A1, SLC2A13, SLC36A1, SLC36A2, SLC38A3, SLC7A1, SLC8A3, SLC9A3, SNTA1, STC2, SYT7, TRP…
GO:0010646	regulation of cell communication	GO_BiologicalProcess-_11.01.2018_00h00	3.64555e-13	4.95431e-10	6.07932e-05	0.0191498	[3, 4]	Group200	6.60989	163	[ABR, ACKR3, ACTN1, ADAM8, ADM, ADRA2B, ANKRD6, APLN, AVP, BAMBI, BCL6, BCR, BGN, BLK, BNIP3, CBFA2T2, CCK, CCL2, CD109, CDKN1C, CHAD, CHD7, CHRD, CHST11, CMKLR1, COL2A1, CSF1, CSPG4, CSPG5, CYBA, CYP26B1, DAB1, DAG1, DDIT4, DKK1, DLL4, DUSP4, ENHO, F2RL3, FAM20C, FBN2, FFAR4, FGD3, FGF7, FLT1, FLT4, FOXL1, FOXO3, FRZB, FURIN, FZD5, FZD9, GDF1, GDF5, GNAI1, GPER1, GPR4, GPR68, GREM1, GRID2IP, HEY…
GO:0042127	regulation of cell proliferation	GO_BiologicalProcess-_11.01.2018_00h00	3.37782e-06	0.00419863	2.51936e-07	8.94373e-05	[2, 3, 4]	Group134	6.60714	74	[ADM, AQP1, ATXN1L, BAMBI, BCL6, BLK, BTG1, CD109, CDKN1A, CDKN1C, CHRD, CHST11, CSF1, DLEC1, DLL4, ESRP2, FAP, FGF7, FGFRL1, FLT4, FOXO3, FRZB, FZD5, FZD9, GDF5, GPER1, GREM1, HEY2, HLX, HMOX1, INSR, IRS2, KMT2A, LIFR, LOC524719, LRP5L, LYN, MATK, MEIS2, MMP9, MSX2, MTSS1, NACC2, NOG, NOS2, NOS3, NOTCH1, P3H2, PDGFRA, PIM1, PLXNB1, PRKCA, PTH1R, SCIN, SDC4, SGK3, SMAD1, SMAD6, SOX18, SOX8, SP6, …
GO:0023051	regulation of signaling	GO_BiologicalProcess-_11.01.2018_00h00	3.10667e-13	4.22507e-10	6.07932e-05	0.0191498	[2, 3]	Group200	6.59429	164	[ABR, ACKR3, ACTN1, ADAM8, ADM, ADRA2B, ANKRD6, APLN, AVP, BAMBI, BCL6, BCR, BGN, BLK, BNIP3, CBFA2T2, CCK, CCL2, CD109, CDKN1C, CHAD, CHD7, CHRD, CHST11, CMKLR1, COL2A1, CSF1, CSPG4, CSPG5, CYBA, CYP26B1, DAB1, DAG1, DDIT4, DKK1, DLL4, DUSP4, ENHO, F2RL3, FAM20C, FBN2, FFAR4, FGD3, FGF7, FLT1, FLT4, FOXL1, FOXO3, FRZB, FURIN, FZD5, FZD9, GDF1, GDF5, GNAI1, GPER1, GPR4, GPR68, GREM1, GRID2IP, HEY…
GO:0071310	cellular response to organic substance	GO_BiologicalProcess-_11.01.2018_00h00	1.24308e-08	1.62222e-05	2.17502e-12	8.3956e-10	[4]	Group371	6.58938	108	[ACKR3, AQP1, BAMBI, BCR, BGN, CACNA2D1, CCL2, CD109, CDKN1C, CHAD, CHRD, CHRNA4, CHST11, CLEC3B, COL2A1, COL4A2, CPEB3, CPEB4, CREB3L2, CSF1, CXCR4, CYP26B1, DDIT4, DKK1, DLL4, FAM20C, FAM83G, FBN2, FGF7, FGFRL1, FLT1, FLT4, FOS, FOXC2, FOXO3, GDF1, GDF5, GFPT2, GNAI1, GPER1, GPR68, GREM1, HHIP, HSPB1, HTRA3, IBSP, ID1, ID3, IGF1R, IL1RN, INSR, IRS2, KANK1, LIFR, LOC524719, LRP1, LRP5L, LYN, MAP…
GO:0009966	regulation of signal transduction	GO_BiologicalProcess-_11.01.2018_00h00	1.01134e-11	1.36632e-08	6.07932e-05	0.0191498	[3, 4, 5]	Group200	6.56966	149	[ABR, ACKR3, ADAM8, ADM, ADRA2B, ANKRD6, APLN, AVP, BAMBI, BCL6, BCR, BGN, BNIP3, CBFA2T2, CCK, CCL2, CD109, CDKN1C, CHAD, CHRD, CHST11, CMKLR1, COL2A1, CSF1, CSPG4, CYBA, CYP26B1, DAB1, DAG1, DDIT4, DKK1, DLL4, DUSP4, ENHO, F2RL3, FAM20C, FBN2, FFAR4, FGD3, FGF7, FLT1, FLT4, FOXL1, FOXO3, FRZB, FURIN, FZD5, FZD9, GDF1, GDF5, GNAI1, GPER1, GPR4, GREM1, HEY1, HEY2, HHIP, HIP1R, HMOX1, HOMER2, HSPB…
GO:0010941	regulation of cell death	GO_BiologicalProcess-_11.01.2018_00h00	6.92386e-06	0.00850251	1.91163e-07	6.84365e-05	[3, 4]	Group364	6.47668	75	[ACKR3, ADAM8, AQP1, ASIC2, AVP, BCL6, BMF, BNIP3, BTG1, CCL2, CDKN1A, CHST11, CLEC5A, COL2A1, COMP, DDIT4, DKK1, FANK1, FAP, FFAR4, FLT4, FOXC2, FOXO3, FRZB, FZD9, GDF1, GDF5, GREM1, HEY2, HIP1R, HMOX1, HSPB1, HSPH1, ID1, IGF1R, IRS2, ITGA6, KCNMA1, LRP1, LRP5L, LYN, MAP2K6, MMP9, MSX2, NACC2, NLRP3, NOG, NOS3, NOTCH1, P2RX7, PHLPP1, PIK3CD, PIM1, PLK2, PRKCA, PTGIS, S100A8, SCIN, SGK3, SLC46A2,…
GO:0001932	regulation of protein phosphorylation	GO_BiologicalProcess-_11.01.2018_00h00	3.653e-05	0.042667	0.000107238	0.0332437	[6, 7, 8]	Group292	6.34191	69	[ACKR3, ADAM8, ADRA2B, ANKRD6, AVP, BGN, CCL2, CD109, CDKN1A, CDKN1C, CELSR3, CEMIP, CHAD, CSF1, CSPG4, DAB1, DAG1, DDIT4, DKK1, DUSP4, FAM20A, FFAR4, FGF7, FLT1, FLT4, FZD5, GDF1, GDF5, GPER1, GREM1, HSPB1, HSPH1, ID1, IGF1R, INSR, KIRREL1, LOC524719, LRP5L, LYN, MAP2K6, MAP3K15, MMP9, NLRP6, NOG, NOTCH1, P2RX7, PDGFRA, PHLPP1, PKD1, PKIA, PREX1, PRKCA, PRKCZ, RAPGEF3, RGS2, SEMA7A, SLC11A1, SMA…
GO:0032879	regulation of localization	GO_BiologicalProcess-_11.01.2018_00h00	1.72539e-08	2.24473e-05	2.1254e-06	0.000724762	[2, 3]	Group243	6.27871	123	[ABCG1, ABI3, ABLIM3, ABR, ACTN1, ADAM15, ADAM8, APLN, AQP1, ASIC2, BAMBI, BCL6, BCR, BLK, CACNA1S, CACNA2D1, CCL2, CDKN1A, CELSR3, CEMIP, CHD7, CHRD, CHRNA4, CLCN3, CLEC5A, CMKLR1, CSF1, CYBA, DAG1, DKK1, DLL4, DSP, ETS1, F2RL3, FFAR4, FGF7, FLT1, FLT4, FOXC2, FZD5, FZD9, GNAI1, GPER1, GPR68, GREM1, HIP1R, HSPB1, HSPH1, IGF1R, IL16, INSR, IRS2, ITGA6, ITPR3, JPH3, KANK1, KCNC4, KCNE3, KCNMA1, KC…
GO:0070887	cellular response to chemical stimulus	GO_BiologicalProcess-_11.01.2018_00h00	1.17981e-08	1.54083e-05	2.17502e-12	8.3956e-10	[3]	Group371	6.27178	126	[ACKR3, ADAM8, AQP1, BAMBI, BCR, BGN, BNIP3, CACNA2D1, CCL2, CD109, CDKN1C, CDO1, CHAD, CHRD, CHRNA4, CHST11, CLEC3B, CMKLR1, COL2A1, COL4A2, CPEB3, CPEB4, CREB3L2, CSF1, CXCR4, CYP26B1, DDIT4, DKK1, DLL4, FAM20C, FAM83G, FBN2, FGF7, FGFRL1, FLT1, FLT4, FOS, FOXC2, FOXO3, GDF1, GDF5, GFPT2, GNAI1, GPER1, GPR68, GREM1, HHIP, HMOX1, HSPB1, HSPH1, HTRA3, IBSP, ID1, ID3, IGF1R, IL16, IL1RN, INSR, IRS…
GO:0048583	regulation of response to stimulus	GO_BiologicalProcess-_11.01.2018_00h00	6.62568e-12	8.96454e-09	6.07932e-05	0.0191498	[2, 3]	Group200	6.22112	175	[A2M, ABR, ACKR3, ADAM8, ADM, ADRA2B, ANKRD6, APLN, ASIC2, AVP, BAMBI, BCL6, BCR, BGN, BLK, BNIP3, CBFA2T2, CCK, CCL2, CD109, CDKN1C, CHAD, CHRD, CHRNA4, CHST11, CMKLR1, COL2A1, CSF1, CSPG4, CXCR4, CYBA, CYP26B1, DAB1, DAG1, DDIT4, DKK1, DLL4, DUSP4, ENHO, ETS1, F2RL3, FAM20C, FBN2, FFAR4, FGD3, FGF7, FIGNL2, FLT1, FLT4, FOXA2, FOXC2, FOXL1, FOXO3, FRZB, FURIN, FZD5, FZD9, GDF1, GDF5, GNAI1, GPER…
GO:0010033	response to organic substance	GO_BiologicalProcess-_11.01.2018_00h00	4.94829e-08	6.38824e-05	2.17502e-12	8.3956e-10	[3]	Group371	6.19877	121	[ABCG1, ABR, ACKR3, AQP1, BAMBI, BCR, BGN, CACNA2D1, CCL2, CD109, CDKN1C, CHAD, CHRD, CHRNA4, CHST11, CLEC3B, COL2A1, COL4A2, CPEB3, CPEB4, CREB3L2, CSF1, CXCR4, CYP26B1, DDIT4, DKK1, DLL4, FAM20C, FAM83G, FBN2, FGF7, FGFRL1, FLT1, FLT4, FOS, FOXC2, FOXO3, FZD5, GDF1, GDF5, GFPT2, GNAI1, GPER1, GPR68, GREM1, HHIP, HOMER2, HSPB1, HTRA3, IBSP, ID1, ID3, IGF1R, IL1RN, INSR, IRS2, KANK1, KCNMA1, LIFR…
GO:0035556	intracellular signal transduction	GO_BiologicalProcess-_11.01.2018_00h00	1.32629e-07	0.000169898	6.07932e-05	0.0191498	[3, 4, 5]	Group200	6.08346	121	[ABR, ACKR3, ADAM15, ADAM8, ADCY4, ADCY9, ADGRG6, ADRA2B, ANKRD6, ARL15, ARL4D, ASB1, ATP2A1, AVP, BCL6, BCR, BGN, BNIP3, CCL2, CDKN1A, CHAD, CMKLR1, CSF1, CSPG4, CXCR4, DAB1, DAG1, DDIT4, DKK1, DUSP4, F2RL3, FFAR4, FGD3, FLT1, FLT4, FOXO3, FZD5, GDF1, GDF5, GNAI1, GPER1, GPR4, GREM1, HMOX1, HOMER2, HSPB1, HSPH1, HUNK, ID1, IGF1R, INSR, IQSEC1, ITPR3, JPH3, KANK1, LIMD1, LOC524719, LPAR4, LYN, MA…
GO:0048522	positive regulation of cellular process	GO_BiologicalProcess-_11.01.2018_00h00	5.57791e-11	7.51345e-08	5.79645e-05	0.0183168	[2, 3, 4]	Group254	5.68807	217	[ABLIM3, ABR, ACKR3, ADAM8, ADGRF5, ADM, ADRA2B, ANKRD6, APLN, AQP1, ARID3C, ASIC2, ATXN1L, AVP, BAMBI, BCL6, BCR, BLK, BMF, BNIP3, BTG1, CBFA2T2, CCL2, CDKN1A, CDKN1C, CEMIP, CHD7, CHRD, CLEC3B, CLEC5A, CMKLR1, CPEB3, CREB3L2, CSF1, CSPG4, CSRP3, CYBA, CYP26B1, DAB1, DAG1, DDIT4, DKK1, DLL4, DLX3, ENHO, ESPN, ESRP2, ETS1, F2RL3, FAM20A, FAM20C, FANK1, FAP, FBN2, FFAR4, FGF7, FLT1, FLT4, FOS, FOX…
GO:0048523	negative regulation of cellular process	GO_BiologicalProcess-_11.01.2018_00h00	2.6386e-09	3.4935e-06	5.79645e-05	0.0183168	[2, 3, 4]	Group254	5.64163	193	[A2M, ABR, ACKR3, ACTN1, ADAM15, ADAM8, ADGRF5, ADM, ANKRD6, APLN, AQP1, ASIC2, ATXN1L, AVP, BAMBI, BCL6, BCR, BGN, BMF, BNIP3, BTG1, CBFA2T2, CCL2, CD109, CDKN1A, CDKN1C, CEMIP, CHAD, CHD7, CHMP4C, CHRD, CHST11, CIART, CLEC5A, COL2A1, COL5A1, COMP, CPEB3, CPEB4, CST6, CYBA, CYP26B1, DAB1, DAG1, DDIT4, DKK1, DLEC1, DLL4, DUSP4, EFEMP1, ESPN, F2RL3, FANK1, FAP, FBN2, FFAR4, FGFRL1, FLT4, FOXA2, FO…
GO:0048518	positive regulation of biological process	GO_BiologicalProcess-_11.01.2018_00h00	6.01861e-12	8.14919e-09	5.79645e-05	0.0183168	[1, 2, 3]	Group254	5.63645	240	[A2M, ABCG1, ABLIM3, ABR, ACKR3, ACTA2, ACTG2, ADAM8, ADGRF5, ADM, ADRA2B, AGPAT2, ANKRD6, APLN, AQP1, ARID3C, ASIC2, ATP2A1, ATP7A, ATXN1L, AVP, BAMBI, BCL6, BCR, BLK, BMF, BNIP3, BTG1, CBFA2T2, CCL2, CDKN1A, CDKN1C, CEMIP, CHD7, CHMP4C, CHRD, CLEC3B, CLEC5A, CMKLR1, CPEB3, CREB3L2, CSF1, CSPG4, CSRP3, CYBA, CYP26B1, DAB1, DAG1, DDIT4, DKK1, DLL4, DLX3, ENHO, ESPN, ESRP2, ETS1, F2RL3, FAM20A, FA…
GO:0048519	negative regulation of biological process	GO_BiologicalProcess-_11.01.2018_00h00	3.50848e-09	4.64172e-06	5.79645e-05	0.0183168	[1, 2, 3]	Group254	5.51392	206	[A2M, ABCG1, ABR, ACKR3, ACTN1, ADAM15, ADAM8, ADGRF5, ADM, ANKRD6, APLN, AQP1, ASIC2, ATXN1L, AVP, BAMBI, BCL6, BCR, BGN, BMF, BNIP3, BTG1, CBFA2T2, CCL2, CD109, CDKN1A, CDKN1C, CEMIP, CHAD, CHD7, CHMP4C, CHRD, CHST11, CIART, CLEC5A, CMKLR1, COL2A1, COL4A2, COL5A1, COMP, CPEB3, CPEB4, CSDC2, CST6, CYBA, CYP26B1, DAB1, DAG1, DDIT4, DKK1, DLEC1, DLL4, DUSP4, EFEMP1, ESPN, ETS1, F2RL3, FANK1, FAP, …
GO:0007165	signal transduction	GO_BiologicalProcess-_11.01.2018_00h00	4.15366e-08	5.37069e-05	6.07932e-05	0.0191498	[2, 3, 4]	Group200	5.10638	252	[ABR, ACKR3, ADAM15, ADAM8, ADCY4, ADCY9, ADGRA1, ADGRD1, ADGRF5, ADGRG6, ADM, ADRA2B, ANKRD6, ANXA9, APLN, ARHGAP27, ARL15, ARL4D, ASB1, ASIC2, ATP2A1, AVP, BAMBI, BCL6, BCR, BGN, BLK, BNIP3, CBFA2T2, CCK, CCL2, CD109, CDKN1A, CDKN1C, CELSR3, CHAD, CHRD, CHRNA4, CHRNG, CHST11, CMKLR1, COL2A1, COL4A2, CREB3L2, CSF1, CSPG4, CXCR4, CYBA, CYP26B1, DAB1, DAG1, DDIT4, DKK1, DLL4, DTX2, DUSP4, EFEMP1, …

## Sheet: TZvsCA-Protein
ID	Term	Ontology Source	Term PValue	Term PValue Corrected with Bonferroni step down	Group PValue	Group PValue Corrected with Bonferroni step down	GOLevels	GOGroups	% Associated Genes	Nr. Genes	Associated Genes Found
GO:1901135	carbohydrate derivative metabolic process	GO_BiologicalProcess-_11.01.2018_00h00	9.8317e-06	0.00404083	4.39816e-07	4.09029e-05	[3]	Group092	4.64088	42	[ACAN, ADA, ADAL, ALDOA, APCS, CALM, CEMIP, CLPX, COX5B, COX7A2L, CXCL10, DNPH1, DPAGT1, DPY19L1, ENPP1, GALT, GAPDHS, GLA, GMPR2, GPI, LYVE1, NDUFB6, NME1, NME2, NPC1, NT5C, PCSK6, PF4, PFKP, PGAM1, PGAP2, PGK2, PGLYRP2, PKM, PNP, PSEN1, TCIRG1, UAP1, UCKL1, UQCR10, UQCRB, XYLT2]
GO:0019637	organophosphate metabolic process	GO_BiologicalProcess-_11.01.2018_00h00	2.37688e-07	0.000101255	4.39816e-07	4.09029e-05	[3, 4]	Group092	5.35032	42	[ADA, ADAL, AGPAT1, ALDOA, APOA2, APOA4, APOC2, CALM, CHPT1, CLPX, COX5B, COX7A2L, CXCL10, DNPH1, DPAGT1, ENPP1, FABP3, FDPS, FIG4, GAPDHS, GMPR2, GPI, MPC2, MVD, NDUFB6, NME1, NME2, NT5C, PF4, PFKP, PGAM1, PGAP2, PGK2, PGS1, PHEX, PKM, PLPP3, SMPD3, TCIRG1, UCKL1, UQCR10, UQCRB]
GO:0048878	chemical homeostasis	GO_BiologicalProcess-_11.01.2018_00h00	4.00904e-06	0.00166776	8.36406e-06	0.000744401	[4]	Group095	5.04648	38	[APOA2, APOA4, APOB, APOC2, APOC3, ATP13A3, ATP6AP1, ATP6V0D2, BDH2, CA12, CALM, CD36, CEMIP, CXCL10, CYBA, DMXL1, ENPP1, FABP3, GPI, HMGB1, IMMT, ITPR1, LETMD1, MPC2, MYOC, NPC1, NUCKS1, PLSCR3, PRND, PSEN1, RGN, SFRP4, SLC4A2, SLC9B2, TCIRG1, TGM2, WNK4, XPR1]
GO:0055086	nucleobase-containing small molecule metabolic process	GO_BiologicalProcess-_11.01.2018_00h00	1.04182e-05	0.00427147	4.39816e-07	4.09029e-05	[3, 4, 5]	Group092	5.51471	30	[ADA, ADAL, ALDOA, CALM, CLPX, COX5B, COX7A2L, CXCL10, DNPH1, ENPP1, GALT, GAPDHS, GMPR2, GPI, MPC2, NDUFB6, NME1, NME2, NT5C, PF4, PFKP, PGAM1, PGK2, PKM, PNP, TCIRG1, UAP1, UCKL1, UQCR10, UQCRB]
GO:0006753	nucleoside phosphate metabolic process	GO_BiologicalProcess-_11.01.2018_00h00	1.75035e-05	0.00707141	4.39816e-07	4.09029e-05	[4, 5, 6]	Group092	5.57851	27	[ADA, ADAL, ALDOA, CALM, CLPX, COX5B, COX7A2L, CXCL10, DNPH1, ENPP1, GAPDHS, GMPR2, GPI, MPC2, NDUFB6, NME1, NME2, NT5C, PF4, PFKP, PGAM1, PGK2, PKM, TCIRG1, UCKL1, UQCR10, UQCRB]
GO:0009117	nucleotide metabolic process	GO_BiologicalProcess-_11.01.2018_00h00	1.40226e-05	0.0057072	4.39816e-07	4.09029e-05	[5, 6, 7]	Group092	5.64854	27	[ADA, ADAL, ALDOA, CALM, CLPX, COX5B, COX7A2L, CXCL10, DNPH1, ENPP1, GAPDHS, GMPR2, GPI, MPC2, NDUFB6, NME1, NME2, NT5C, PF4, PFKP, PGAM1, PGK2, PKM, TCIRG1, UCKL1, UQCR10, UQCRB]
GO:0006820	anion transport	GO_BiologicalProcess-_11.01.2018_00h00	9.71752e-05	0.0365379	0.000112734	0.00924419	[5]	Group047	5.30786	25	[ABCC5, ABCD1, ANKH, ANO5, APOA2, APOA4, APOC2, APOC3, CD36, CLCN7, CLNS1A, ENPP1, FABP3, MPC2, PSEN1, SFRP4, SLC25A6, SLC35B2, SLC36A2, SLC37A2, SLC38A7, SLC4A2, SLC7A6, WNK4, XPR1]
GO:0017144	drug metabolic process	GO_BiologicalProcess-_11.01.2018_00h00	5.29672e-05	0.0203924	4.39816e-07	4.09029e-05	[3]	Group092	5.56845	24	[ADA, ADAL, ALDOA, APOA4, CHPT1, CLPX, COX5B, COX7A2L, CYBB, GAPDHS, GPI, HSP90AA1, MAOA, MMAB, NDUFB6, OAT, PFKP, PGAM1, PGK2, PKM, PTGIS, TCIRG1, UQCR10, UQCRB]
GO:0019693	ribose phosphate metabolic process	GO_BiologicalProcess-_11.01.2018_00h00	0.000116111	0.0431933	4.39816e-07	4.09029e-05	[4, 5]	Group092	5.54156	22	[ALDOA, CALM, CLPX, COX5B, COX7A2L, CXCL10, ENPP1, GAPDHS, GMPR2, GPI, NDUFB6, NME1, NME2, PF4, PFKP, PGAM1, PGK2, PKM, TCIRG1, UCKL1, UQCR10, UQCRB]
GO:0006163	purine nucleotide metabolic process	GO_BiologicalProcess-_11.01.2018_00h00	8.0211e-05	0.0304	4.39816e-07	4.09029e-05	[5, 6, 7, 8]	Group092	5.68475	22	[ADA, ALDOA, CALM, CLPX, COX5B, COX7A2L, CXCL10, ENPP1, GAPDHS, GMPR2, GPI, NDUFB6, NME1, NME2, PF4, PFKP, PGAM1, PGK2, PKM, TCIRG1, UQCR10, UQCRB]
GO:0009259	ribonucleotide metabolic process	GO_BiologicalProcess-_11.01.2018_00h00	8.64745e-05	0.0326009	4.39816e-07	4.09029e-05	[5, 6, 7, 8]	Group092	5.65553	22	[ALDOA, CALM, CLPX, COX5B, COX7A2L, CXCL10, ENPP1, GAPDHS, GMPR2, GPI, NDUFB6, NME1, NME2, PF4, PFKP, PGAM1, PGK2, PKM, TCIRG1, UCKL1, UQCR10, UQCRB]
GO:0006091	generation of precursor metabolites and energy	GO_BiologicalProcess-_11.01.2018_00h00	1.5918e-05	0.00644678	2.83726e-07	2.72377e-05	[3]	Group099	6.73401	20	[ALDOA, COX5B, COX7A2L, CYBA, CYBB, ENPP1, GAPDHS, GPI, HMGB1, NDUFA4, NDUFB6, PFKP, PGAM1, PGK2, PKM, PTGES3, STBD1, TGFBRAP1, UQCR10, UQCRB]
GO:0009141	nucleoside triphosphate metabolic process	GO_BiologicalProcess-_11.01.2018_00h00	8.50753e-07	0.000359868	2.08346e-06	0.000189595	[5, 6, 7]	Group087	8.52018	19	[ADA, ALDOA, CLPX, COX5B, COX7A2L, ENPP1, GAPDHS, GPI, NDUFB6, NME1, NME2, PFKP, PGAM1, PGK2, PKM, TCIRG1, UCKL1, UQCR10, UQCRB]
GO:0009123	nucleoside monophosphate metabolic process	GO_BiologicalProcess-_11.01.2018_00h00	6.22974e-06	0.00257288	2.08346e-06	0.000189595	[5, 6, 7]	Group087	7.75862	18	[ADA, ALDOA, CLPX, COX5B, COX7A2L, DNPH1, GAPDHS, GMPR2, GPI, NDUFB6, PFKP, PGAM1, PGK2, PKM, TCIRG1, UCKL1, UQCR10, UQCRB]
GO:0009161	ribonucleoside monophosphate metabolic process	GO_BiologicalProcess-_11.01.2018_00h00	1.26064e-05	0.00514343	2.08346e-06	0.000189595	[6, 7, 8]	Group087	7.69231	17	[ADA, ALDOA, CLPX, COX5B, COX7A2L, GAPDHS, GMPR2, GPI, NDUFB6, PFKP, PGAM1, PGK2, PKM, TCIRG1, UCKL1, UQCR10, UQCRB]
GO:0009144	purine nucleoside triphosphate metabolic process	GO_BiologicalProcess-_11.01.2018_00h00	4.34888e-06	0.00180044	4.39816e-07	4.09029e-05	[6, 7, 8]	Group092	8.33333	17	[ADA, ALDOA, CLPX, COX5B, COX7A2L, GAPDHS, GPI, NDUFB6, NME1, NME2, PFKP, PGAM1, PGK2, PKM, TCIRG1, UQCR10, UQCRB]
GO:0009199	ribonucleoside triphosphate metabolic process	GO_BiologicalProcess-_11.01.2018_00h00	4.06956e-06	0.00168887	4.39816e-07	4.09029e-05	[6, 7, 8]	Group092	8.37438	17	[ALDOA, CLPX, COX5B, COX7A2L, GAPDHS, GPI, NDUFB6, NME1, NME2, PFKP, PGAM1, PGK2, PKM, TCIRG1, UCKL1, UQCR10, UQCRB]
GO:0009126	purine nucleoside monophosphate metabolic process	GO_BiologicalProcess-_11.01.2018_00h00	2.54775e-05	0.0100636	4.39816e-07	4.09029e-05	[6, 7, 8]	Group092	7.61905	16	[ADA, ALDOA, CLPX, COX5B, COX7A2L, GAPDHS, GMPR2, GPI, NDUFB6, PFKP, PGAM1, PGK2, PKM, TCIRG1, UQCR10, UQCRB]
GO:0009167	purine ribonucleoside monophosphate metabolic process	GO_BiologicalProcess-_11.01.2018_00h00	2.40253e-05	0.00953805	4.39816e-07	4.09029e-05	[7, 8, 9]	Group092	7.6555	16	[ADA, ALDOA, CLPX, COX5B, COX7A2L, GAPDHS, GMPR2, GPI, NDUFB6, PFKP, PGAM1, PGK2, PKM, TCIRG1, UQCR10, UQCRB]
GO:0009205	purine ribonucleoside triphosphate metabolic process	GO_BiologicalProcess-_11.01.2018_00h00	1.22642e-05	0.00501605	4.39816e-07	4.09029e-05	[7, 8, 9]	Group092	8.08081	16	[ALDOA, CLPX, COX5B, COX7A2L, GAPDHS, GPI, NDUFB6, NME1, NME2, PFKP, PGAM1, PGK2, PKM, TCIRG1, UQCR10, UQCRB]
GO:0046034	ATP metabolic process	GO_BiologicalProcess-_11.01.2018_00h00	4.48237e-05	0.0173916	4.39816e-07	4.09029e-05	[4, 7, 8, 9, 10]	Group092	8.04598	14	[ALDOA, CLPX, COX5B, COX7A2L, GAPDHS, GPI, NDUFB6, PFKP, PGAM1, PGK2, PKM, TCIRG1, UQCR10, UQCRB]
GO:1902600	hydrogen ion transmembrane transport	GO_BiologicalProcess-_11.01.2018_00h00	3.35672e-05	0.0131583	6.44784e-05	0.00548067	[6, 8]	Group075	11.236	10	[ATP6AP1, ATP6V0D2, COX5B, COX7A2L, NDUFA4, SLC36A2, SLC9B2, TCIRG1, UQCR10, UQCRB]
GO:0009132	nucleoside diphosphate metabolic process	GO_BiologicalProcess-_11.01.2018_00h00	0.000131897	0.0489338	3.22157e-07	3.06049e-05	[5, 6, 7]	Group097	10.5882	9	[ALDOA, GAPDHS, GPI, NME1, NME2, PFKP, PGAM1, PGK2, PKM]
GO:0046939	nucleotide phosphorylation	GO_BiologicalProcess-_11.01.2018_00h00	3.9499e-05	0.0154046	3.22157e-07	3.06049e-05	[6, 7, 8]	Group097	12.3288	9	[ALDOA, GAPDHS, GPI, NME1, NME2, PFKP, PGAM1, PGK2, PKM]
GO:0006165	nucleoside diphosphate phosphorylation	GO_BiologicalProcess-_11.01.2018_00h00	1.96097e-05	0.00786349	3.22157e-07	3.06049e-05	[6, 7, 8, 9]	Group097	13.4328	9	[ALDOA, GAPDHS, GPI, NME1, NME2, PFKP, PGAM1, PGK2, PKM]
GO:0034381	plasma lipoprotein particle clearance	GO_BiologicalProcess-_11.01.2018_00h00	0.000112939	0.0421262	4.32904e-06	0.000389613	[2, 3, 4]	Group101	22.7273	5	[APOA2, APOB, APOC2, APOC3, CNPY2]
GO:0033700	phospholipid efflux	GO_BiologicalProcess-_11.01.2018_00h00	7.63092e-05	0.0289975	4.32904e-06	0.000389613	[6, 7, 8]	Group101	36.3636	4	[APOA2, APOA4, APOC2, APOC3]

## Sheet: TZvsCA-RNA
ID	Term	Ontology Source	Term PValue	Term PValue Corrected with Bonferroni step down	Group PValue	Group PValue Corrected with Bonferroni step down	GOLevels	GOGroups	% Associated Genes	Nr. Genes	Associated Genes Found
GO:0030154	cell differentiation	GO_BiologicalProcess-_11.01.2018_00h00	2.55178e-07	0.000363118	3.51259e-08	1.31019e-05	[3]	Group413	7.06751	201	[ACTA2, AGER, AIMP2, ANGPT1, ANGPT4, ANPEP, APBB2, APOD, ARMC6, ARRB2, ATF3, AVIL, BBS7, BFSP2, BHLHA15, BMP6, BNIP3, CARMIL1, CD8A, CFAP157, CHSY1, CLEC4D, CMKLR1, CNTN2, COL12A1, COL3A1, CRABP2, CREB3L2, CSRP3, CYR61, CYTL1, DBNDD2, DCLK1, DKK1, DNAH1, DNASE1L2, DPYSL3, DPYSL4, EDNRB, EFEMP1, EFHD1, EPCAM, EPHA4, EPHB2, ERBB3, ERO1A, ESR1, F2, FABP7, FBN2, FEZ1, FIG4, FLNC, FLOT2, FLRT2, FOXA3,…
GO:0030278	regulation of ossification	GO_BiologicalProcess-_11.01.2018_00h00	2.592e-07	0.000368582	3.00107e-05	0.0106838	[3, 4]	Group396	16.5517	24	[ANKH, BMP6, CHSY1, CYR61, DKK1, FBN2, ID1, IGFBP5, IL6ST, KREMEN1, MATN1, MGP, MSX2, NOCT, OSR1, PKDCC, PTK2B, SEMA4D, SFRP1, SFRP2, SMAD5, SOST, TNN, WNT4]
GO:0048584	positive regulation of response to stimulus	GO_BiologicalProcess-_11.01.2018_00h00	4.68998e-07	0.000665509	3.16e-06	0.00114708	[2, 3, 4]	Group414	7.99727	117	[ADRA1B, AGER, AIF1, ANGPT1, ARG1, ARRB2, ATF3, BLNK, BMP6, BNIP3, C1QA, C3AR1, CD44, CD8A, CDKN1C, CFD, CHSY1, CLEC6A, CLEC7A, CMKLR1, CNTN2, COL3A1, CYR61, DCN, DKK1, EDEM1, EPHA4, EPHB2, ERBB3, ESM1, ESR1, F12, F2, FAM162A, GADD45B, GDF5, GDF9, GLIPR2, GOLT1B, GPER1, GRM4, HTR2A, HTR2B, IGFBP5, IL17D, IL18, IL6ST, IRF1, ITGAM, ITGB2, KITLG, KMT2A, LAT, LDLRAP1, LGALS1, LGR4, LPAR6, MAP3K14, MA…
GO:0007275	multicellular organism development	GO_BiologicalProcess-_11.01.2018_00h00	4.7047e-07	0.000667127	3.51259e-08	1.31019e-05	[2, 3]	Group413	6.74379	239	[ACE, ACP4, ACP5, ACTA2, ACTG2, AGER, AIMP2, AK8, ALOX12, AMIGO3, ANGPT1, ANGPT4, ANKH, ANPEP, APBB2, APOD, AQP3, AQP5, ARHGDIB, ARMC6, ARRB2, ARVCF, ASL, ATF3, AVIL, BBS7, BFSP2, BMP6, C3AR1, CD44, CD8A, CHAD, CHRDL1, CHSY1, CLEC4D, CNTN2, COL12A1, COL1A2, COL3A1, COLQ, CPE, CRABP2, CREB3L2, CSGALNACT1, CSRP3, CTNS, CYR61, CYTL1, DBNDD2, DCLK1, DCN, DGAT2, DKK1, DKK3, DNAI2, DNASE1L2, DPYSL3, DP…
GO:0048731	system development	GO_BiologicalProcess-_11.01.2018_00h00	1.15492e-06	0.00163537	3.51259e-08	1.31019e-05	[3, 4]	Group413	6.80124	219	[ACE, ACP4, ACP5, ACTA2, ACTG2, AGER, AIMP2, AK8, ALOX12, AMIGO3, ANGPT1, ANGPT4, ANKH, ANPEP, APBB2, APOD, AQP3, AQP5, ARMC6, ARRB2, ATF3, AVIL, BBS7, BFSP2, BMP6, C3AR1, CD44, CD8A, CHAD, CHRDL1, CHSY1, CLEC4D, CNTN2, COL1A2, COL3A1, COLQ, CPE, CRABP2, CREB3L2, CSGALNACT1, CSRP3, CTNS, CYR61, CYTL1, DBNDD2, DCLK1, DCN, DGAT2, DKK1, DNASE1L2, DPYSL3, DPYSL4, EBP, EDNRB, EFEMP1, EFHD1, ELN, ENPEP…
GO:0006935	chemotaxis	GO_BiologicalProcess-_11.01.2018_00h00	2.84604e-06	0.00401861	3.04663e-10	1.14553e-07	[3, 4]	Group411	10.7579	44	[AGER, AIF1, ANGPT1, APBB2, ARHGEF16, ARRB2, C3AR1, CMKLR1, CNTN2, CXCR4, DPYSL4, EDNRB, EPHA4, EPHB2, FEZ1, FLRT2, GBX2, GLI2, ITGA9, ITGB2, JAML, LGALS3, LMX1A, LOC613966, MIF, NCKAP1L, NR4A3, NTN1, PIK3CD, PLA2G7, PLXNA4, PRKCQ, PTK2B, PTPRO, ROBO1, SCG2, SCN1B, SEMA3E, SEMA4D, SLIT1, SLIT2, SYK, TNFSF8, VAV3]
GO:0042330	taxis	GO_BiologicalProcess-_11.01.2018_00h00	2.84604e-06	0.00401861	3.04663e-10	1.14553e-07	[2, 3]	Group411	10.7579	44	[AGER, AIF1, ANGPT1, APBB2, ARHGEF16, ARRB2, C3AR1, CMKLR1, CNTN2, CXCR4, DPYSL4, EDNRB, EPHA4, EPHB2, FEZ1, FLRT2, GBX2, GLI2, ITGA9, ITGB2, JAML, LGALS3, LMX1A, LOC613966, MIF, NCKAP1L, NR4A3, NTN1, PIK3CD, PLA2G7, PLXNA4, PRKCQ, PTK2B, PTPRO, ROBO1, SCG2, SCN1B, SEMA3E, SEMA4D, SLIT1, SLIT2, SYK, TNFSF8, VAV3]
GO:0048513	animal organ development	GO_BiologicalProcess-_11.01.2018_00h00	3.48835e-06	0.00492206	3.51259e-08	1.31019e-05	[3, 4, 5]	Group413	7.07627	167	[ACE, ACP4, ACP5, ACTA2, ACTG2, AGER, AIMP2, AK8, ALOX12, ANGPT1, ANKH, APOD, AQP3, AQP5, ARMC6, ARRB2, ATF3, BBS7, BFSP2, BMP6, CD44, CD8A, CHAD, CHRDL1, CHSY1, CLEC4D, CNTN2, COL1A2, COL3A1, CPE, CREB3L2, CSGALNACT1, CSRP3, CTNS, CYR61, CYTL1, DGAT2, DKK1, DNASE1L2, EBP, EDNRB, EFEMP1, ELN, ENPEP, EPCAM, EPHA4, EPHB2, EPOR, ERBB3, ESR1, FABP7, FBN2, FLRT2, FOSL1, FOXH1, FRAS1, FZD1, GBX2, GDF5,…
GO:0051093	negative regulation of developmental process	GO_BiologicalProcess-_11.01.2018_00h00	5.13296e-06	0.00723234	3.04663e-10	1.14553e-07	[2, 3, 4]	Group411	9.31677	60	[ANGPT4, ARHGDIB, BHLHA15, BNIP3, CHAD, CNTN2, COL3A1, DCN, DKK1, DPYSL3, EDNRB, EFEMP1, EPHA4, EPHB2, F2, FIG4, FOXO4, GDF5, GLI2, GPER1, ID1, IGFBP5, IL17D, IL18, IRF1, IRX3, JDP2, LGMN, LMX1A, LOC521207, MAFB, MEIS1, MIF, MSX2, NKD1, NOCT, NTN1, OMA1, OSR1, PTK2B, RAB29, ROBO1, S1PR3, SEMA3E, SEMA4D, SFRP1, SFRP2, SIX1, SLIT2, SNAPIN, SOST, SPOCK1, TNFRSF21, TNFSF8, TNN, ULK2, VASH1, WNT4, WNT…
GO:0006810	transport	GO_BiologicalProcess-_11.01.2018_00h00	6.10132e-06	0.00859066	1.50327e-06	0.000550196	[3]	Group409	6.5741	232	[ABCD1, ACE, ACE2, ACSL3, ADHFE1, AGER, AIF1, ANGPT1, ANKH, ANXA11, APOD, APPL1, AQP3, AQP5, ARFGAP1, ARRB2, ASIC1, ATG9B, ATP1B1, ATP6V0B, ATP6V1B2, BBS7, BHLHA15, BMP6, BNIP3, CA2, CACNA1S, CACNA2D1, CARMIL1, CHRNA4, CHRNB4, CHRNE, CLEC6A, CLEC7A, CNNM2, CNTN2, COG7, COPZ2, CP, CRABP2, CREB3L2, CRY1, CTNS, CTSK, CTSS, DAPK1, DDX39A, DERL1, DHRS7C, DKK1, DNAJC1, DPP6, EDEM1, EPHB2, ERBB3, ERO1A,…
GO:0009888	tissue development	GO_BiologicalProcess-_11.01.2018_00h00	9.6596e-06	0.0135717	3.51259e-08	1.31019e-05	[3]	Group413	7.73196	105	[ACTA2, ACTG2, AIMP2, ANKH, APOD, ARRB2, ATF3, BFSP2, BMP6, CA2, CD44, CHSY1, COL12A1, COL3A1, CREB3L2, CSGALNACT1, CSRP3, CYR61, CYTL1, DGAT2, DKK1, DNASE1L2, DUSP1, EDNRB, EFEMP1, ELN, EPCAM, EPHA4, EPOR, ERBB3, ESR1, FBN2, FOXH1, FRAS1, FZD1, GBX2, GDF5, GLI2, GLIPR2, HEG1, HHIP, HTR2B, IBSP, ID1, IFT20, IGFBP5, IRX3, ITGAM, ITGB2, KITLG, LGALS3, LGR4, LMNA, LOC615145, MATN1, MCOLN3, MGP, MMP1…
GO:0009653	anatomical structure morphogenesis	GO_BiologicalProcess-_11.01.2018_00h00	1.10482e-05	0.0155116	3.51259e-08	1.31019e-05	[2, 3]	Group413	7.22453	139	[ACP4, ACP5, ACTA2, ACTG2, ALOX12, ANGPT1, ANGPT4, ANPEP, APBB2, AQP3, AQP5, BMP6, BNIP3, C3AR1, CA2, CARMIL1, CD44, CHAD, CHSY1, CNTN2, COL12A1, COL1A2, COL3A1, CPE, CRABP2, CSGALNACT1, CSRP3, CYR61, DCLK1, DCN, DDHD1, DKK1, DPYSL4, DUSP1, EFEMP1, ENPEP, EPHA4, EPHB2, ESM1, ESR1, F2, FBN2, FEZ1, FIG4, FLRT2, FOXA3, FOXH1, FOXO4, FRAS1, FZD1, GBX2, GDF5, GLI2, GNAT1, HEG1, HHIP, HNF4A, HPGD, HTR2…
GO:0051049	regulation of transport	GO_BiologicalProcess-_11.01.2018_00h00	2.50271e-05	0.0350379	3.16e-06	0.00114708	[3, 4]	Group414	7.63994	101	[ACSL3, AGER, ANGPT1, APOD, APPL1, ARFGAP1, ARRB2, ASIC1, ATP1B1, BMP6, CA2, CACNA1S, CACNA2D1, CHRNA4, CLEC6A, CRY1, CTSK, CTSS, DAPK1, DHRS7C, DKK1, DNAJC1, DPP6, EDEM1, EPHB2, ERBB3, F2, FZD1, GABRE, GDF9, GPER1, GSDMD, HK2, HNF4A, HTR2A, HTR2B, IL18, IL1R2, ITGAM, ITGB2, KCND1, KCNG2, KCNH2, KMT2A, LCP1, LDLRAP1, LGALS3, LGR4, LOC613966, LRRC8D, MAPKBP1, MIF, MMP9, NCKAP1L, NDFIP2, NLRP6, NR4…
GO:0009887	animal organ morphogenesis	GO_BiologicalProcess-_11.01.2018_00h00	2.76974e-05	0.038721	3.51259e-08	1.31019e-05	[3, 4, 5, 6]	Group413	8.5639	65	[ACP4, ACP5, ACTA2, ACTG2, AQP3, AQP5, BMP6, CHAD, CHSY1, COL1A2, COL3A1, CPE, CSGALNACT1, CYR61, DKK1, EFEMP1, EPHB2, ESR1, FBN2, FLRT2, FOXH1, FRAS1, FZD1, GBX2, GLI2, GNAT1, HEG1, HHIP, HTR2B, ID1, IGFBP5, IRX3, LGR4, LOC615145, LRIG1, MAFB, MATN1, MEIS1, MMP13, MSX2, MYO7A, NKD1, NR4A3, NTN1, NTN4, OSR1, PTPRQ, RAB23, RDH13, RPGRIP1, SCX, SERP1, SERPINH1, SFRP1, SFRP2, SIX1, SRC, STOX1, TBC1D…
GO:0097485	neuron projection guidance	GO_BiologicalProcess-_11.01.2018_00h00	3.0421e-05	0.0424982	3.04663e-10	1.14553e-07	[3, 4, 5, 7, 8, 9, 10, 11, 12]	Group411	14.0845	20	[APBB2, CNTN2, DPYSL4, EPHA4, EPHB2, FEZ1, FLRT2, GBX2, GLI2, LMX1A, LOC613966, NR4A3, NTN1, PLXNA4, PTPRO, ROBO1, SCN1B, SLIT1, SLIT2, TNFSF8]

## Sheet: CAvsMC-Protein
ID	Term	Ontology Source	Term PValue	Term PValue Corrected with Bonferroni step down	Group PValue	Group PValue Corrected with Bonferroni step down	GOLevels	GOGroups	% Associated Genes	Nr. Genes	Associated Genes Found
GO:0030199	collagen fibril organization	GO_BiologicalProcess-_11.01.2018_00h00	1.76213e-09	1.45552e-06	1.27237e-05	0.00272287	[4, 5]	Group224	30.7692	12	[ACAN, ADAMTS2, COL11A1, COL11A2, COL2A1, COL3A1, CYP1B1, DCN, DPT, FMOD, LOXL2, TGFB2]
GO:0030204	chondroitin sulfate metabolic process	GO_BiologicalProcess-_11.01.2018_00h00	3.70775e-05	0.0295137	0.0053789	0.957444	[4, 5, 7, 8]	Group203	28.5714	6	[BGN, CHPF, CHST13, DCN, DSE, XYLT2]
GO:0060351	cartilage development involved in endochondral bone morphogenesis	GO_BiologicalProcess-_11.01.2018_00h00	9.4618e-06	0.00767352	0.0073378	1	[5, 6, 7, 8, 9, 10]	Group192	28	7	[COL2A1, COMP, IHH, MATN1, SDC3, THBS3, TRPV4]
GO:0050832	defense response to fungus	GO_BiologicalProcess-_11.01.2018_00h00	4.96133e-05	0.0393434	8.39733e-05	0.0177184	[4, 5, 6]	Group228	27.2727	6	[ARG1, LOC505658, LTF, MPO, RARRES2, SPON2]
GO:0018149	peptide cross-linking	GO_BiologicalProcess-_11.01.2018_00h00	1.25934e-05	0.0101629	1.25934e-05	0.00270758	[6, 7]	Group017	26.9231	7	[BGN, COL3A1, DCN, EPB42, F13A1, TGM1, THBS1]
GO:0000027	ribosomal large subunit assembly	GO_BiologicalProcess-_11.01.2018_00h00	2.74962e-05	0.021997	0.00380473	0.711485	[5, 6, 7, 8]	Group220	24.1379	7	[BOP1, BRIX1, MRTO4, NOP2, PPAN, RPL23A, RPL5]
GO:0019730	antimicrobial humoral response	GO_BiologicalProcess-_11.01.2018_00h00	1.12459e-05	0.00908668	8.39733e-05	0.0177184	[3, 4, 5]	Group228	22.8571	8	[AZU1, KLK7, LTF, MATN4, RARRES2, S100A9, SPINK5, SPON2]
GO:0006029	proteoglycan metabolic process	GO_BiologicalProcess-_11.01.2018_00h00	8.72058e-07	0.000715088	0.0053789	0.957444	[5, 6]	Group203	20.3704	11	[ACAN, BGN, CHPF, CHST13, COL11A1, COL2A1, DCN, DSE, EXTL3, IHH, XYLT2]
GO:0030837	negative regulation of actin filament polymerization	GO_BiologicalProcess-_11.01.2018_00h00	3.85773e-05	0.0306689	1.27237e-05	0.00272287	[5, 6, 7, 8, 9, 10, 11]	Group224	19.5122	8	[ADD2, CAPZB, DMTN, FHOD3, KANK1, SCIN, SPTB, TMOD1]
GO:0030834	regulation of actin filament depolymerization	GO_BiologicalProcess-_11.01.2018_00h00	3.85773e-05	0.0306689	1.27237e-05	0.00272287	[6, 7, 8, 9, 10]	Group224	19.5122	8	[ACTN2, ADD2, CAPZB, DMTN, SCIN, SH3BP1, SPTB, TMOD1]
GO:0030198	extracellular matrix organization	GO_BiologicalProcess-_11.01.2018_00h00	7.92398e-14	6.56105e-11	1.65217e-27	3.63477e-25	[4]	Group141	17.3653	29	[ACAN, ADAMTS2, ADAMTSL4, CCDC80, COL11A1, COL11A2, COL2A1, COL3A1, CYP1B1, DCN, DPP4, DPT, ECM2, ERO1B, FMOD, IHH, LAMB2, LAMC1, LOXL2, LOXL3, MELTF, MFAP4, POSTN, RECK, SERAC1, SMOC2, TGFB2, TGFBI, VIT]
GO:0043062	extracellular structure organization	GO_BiologicalProcess-_11.01.2018_00h00	9.29671e-14	7.68838e-11	1.65217e-27	3.63477e-25	[3]	Group141	17.2619	29	[ACAN, ADAMTS2, ADAMTSL4, CCDC80, COL11A1, COL11A2, COL2A1, COL3A1, CYP1B1, DCN, DPP4, DPT, ECM2, ERO1B, FMOD, IHH, LAMB2, LAMC1, LOXL2, LOXL3, MELTF, MFAP4, POSTN, RECK, SERAC1, SMOC2, TGFB2, TGFBI, VIT]
GO:1901879	regulation of protein depolymerization	GO_BiologicalProcess-_11.01.2018_00h00	1.81077e-05	0.0145224	1.27237e-05	0.00272287	[5, 6, 7, 8]	Group224	16.6667	10	[ACTN2, ADD2, CAPZB, CIB1, DMTN, NAV3, SCIN, SH3BP1, SPTB, TMOD1]
GO:0042273	ribosomal large subunit biogenesis	GO_BiologicalProcess-_11.01.2018_00h00	4.87695e-05	0.038723	0.00380473	0.711485	[4, 5]	Group220	14.9254	10	[BOP1, BRIX1, FTSJ3, MRTO4, NOC2L, NOP2, PPAN, RPL10A, RPL23A, RPL5]
GO:0002062	chondrocyte differentiation	GO_BiologicalProcess-_11.01.2018_00h00	1.55926e-05	0.0125365	0.000303233	0.0618595	[4, 5, 6, 7]	Group194	14.1176	12	[ACAN, COL11A1, COL11A2, COL2A1, FGFR1, IHH, LOXL2, MATN1, PTH1R, SCIN, SDC3, WNT5B]
GO:0051216	cartilage development	GO_BiologicalProcess-_11.01.2018_00h00	4.6495e-06	0.00379399	0.0073378	1	[4, 5, 6]	Group192	11.5646	17	[ACAN, CNMD, COL11A1, COL11A2, COL2A1, COMP, FGFR1, FRZB, IHH, LOXL2, MATN1, PTH1R, SCIN, SDC3, THBS3, TRPV4, WNT5B]
GO:0007162	negative regulation of cell adhesion	GO_BiologicalProcess-_11.01.2018_00h00	5.50686e-06	0.00448258	8.39733e-05	0.0177184	[3, 4, 5]	Group228	10.4972	19	[APOD, ARG1, CD74, CD9, CDH1, CYP1B1, DMTN, GTPBP4, HMGB1, IHH, KANK1, LOXL3, MELTF, PRNP, PTPN22, SDC4, THBS1, TMEM131L, TRPV4]
GO:0010810	regulation of cell-substrate adhesion	GO_BiologicalProcess-_11.01.2018_00h00	5.33102e-05	0.0422217	8.39733e-05	0.0177184	[3, 4]	Group228	10.4895	15	[APOD, CCDC80, CIB1, DMTN, DOCK5, ECM2, EDIL3, KANK1, LDB1, MELTF, RAC2, S100A10, SMOC2, THBS1, VIT]
GO:0097435	supramolecular fiber organization	GO_BiologicalProcess-_11.01.2018_00h00	2.69478e-06	0.00220433	1.27237e-05	0.00272287	[3]	Group224	7.40741	36	[ACAN, ACTN2, ADAMTS2, ADD2, ANG, BAIAP2, CAPZB, CD36, CIB1, COL11A1, COL11A2, COL2A1, COL3A1, CSRP3, CYP1B1, DCN, DMTN, DPT, DVL1, FHOD3, FMOD, KANK1, LOXL2, LOXL3, MFAP4, NAV3, RAC2, S100A10, SCIN, SH3BP1, SPTB, TGFB2, TMOD1, TPPP3, TRPV4, VIM]
GO:0030155	regulation of cell adhesion	GO_BiologicalProcess-_11.01.2018_00h00	3.17236e-06	0.00259182	8.39733e-05	0.0177184	[2, 3]	Group228	7.4	37	[APOD, ARG1, AZU1, CCDC80, CD74, CD9, CDH1, CIB1, CYP1B1, DMTN, DOCK5, DPP4, ECM2, EDIL3, GTPBP4, HMGB1, IGFBP2, IHH, KANK1, LAMA4, LDB1, LOXL3, MELTF, PML, PRNP, PTPN22, RAC2, S100A10, SDC4, SMOC2, SPINK5, SPTA1, TGFB2, THBS1, TMEM131L, TRPV4, VIT]
GO:0030334	regulation of cell migration	GO_BiologicalProcess-_11.01.2018_00h00	3.57708e-05	0.0285094	8.39733e-05	0.0177184	[4, 5, 6]	Group228	6.64273	37	[APOD, CCL3, CD74, CIB1, COL3A1, CXCL10, CXCL12, CYP1B1, DCN, DMTN, DOCK5, FGFR1, FLT1, GTPBP4, HMGB1, IGF1R, IGFBP5, KANK1, LAMA4, LDB1, LMNA, MIF, NAV3, NEXN, PTPN22, RAC2, RARRES2, RECK, RHOB, SDC4, SDCBP, SH3BP1, SRPX2, TGFB2, THBS1, TRPV4, WNT5B]
GO:0071822	protein complex subunit organization	GO_BiologicalProcess-_11.01.2018_00h00	4.42196e-08	3.64369e-05	1.27237e-05	0.00272287	[4]	Group224	6.34921	68	[ACAN, ACTN2, ADAMTS2, ADD2, ANG, BAIAP2, CAPZB, CAT, CD36, CD74, CIB1, CLGN, COL11A1, COL11A2, COL2A1, COL3A1, COL6A1, COL6A2, CYP1B1, DCN, DKK1, DMTN, DPT, FGFRL1, FHOD3, FMOD, GTF2F2, HMGB1, IGF1R, KANK1, KCNMA1, LAMC1, LAMP2, LNX2, LOXL2, ME1, MIF, NAV3, NDUFA8, NDUFB1, NDUFB9, NDUFC1, NDUFC2, NUP35, PML, PREB, PRNP, RHOC, RXRA, S100A10, SAMHD1, SCIN, SCUBE1, SCUBE3, SH3BP1, SLC2A1, SOST, SPT…
GO:0016477	cell migration	GO_BiologicalProcess-_11.01.2018_00h00	1.75969e-06	0.00144119	8.39733e-05	0.0177184	[3, 4]	Group228	6.08875	59	[ADD2, APOD, ASPM, AZU1, CCL3, CD151, CD74, CIB1, COL3A1, CSPG4, CXCL10, CXCL12, CYP1B1, DCN, DMTN, DOCK5, DPP4, ENPEP, FGFR1, FLT1, GTPBP4, HMGB1, HMGB2, IGF1R, IGFBP5, KANK1, LAMA4, LAMC1, LDB1, LMNA, LOXL2, MATN2, MIF, NAV3, NEXN, PML, PRTN3, PTPN22, RAC2, RARRES2, RECK, RHOB, RHOC, S100A2, S100A8, S100A9, SAA1, SAA4, SCARB1, SDC3, SDC4, SDCBP, SH3BP1, SRPX2, TGFB2, THBS1, TNN, TRPV4, WNT5B]
GO:0043933	macromolecular complex subunit organization	GO_BiologicalProcess-_11.01.2018_00h00	2.86028e-08	2.35973e-05	1.27237e-05	0.00272287	[3]	Group224	5.87422	85	[ACAN, ACTN2, ADAMTS2, ADD2, ANG, APOC3, BAIAP2, BOP1, BRIX1, CAPZB, CAT, CD36, CD74, CIB1, CLGN, COL11A1, COL11A2, COL2A1, COL3A1, COL6A1, COL6A2, CYP1B1, DCK, DCN, DKK1, DMTN, DPT, FGFRL1, FHOD3, FMOD, GTF2F2, HMGB1, IGF1R, KANK1, KCNMA1, LAMC1, LAMP2, LNX2, LOXL2, LUC7L3, ME1, MIF, MPO, MRTO4, NAP1L1, NAV3, NDUFA8, NDUFB1, NDUFB9, NDUFC1, NDUFC2, NOP2, NUP35, PML, PPAN, PREB, PRNP, RHOC, RPL23…
GO:0048870	cell motility	GO_BiologicalProcess-_11.01.2018_00h00	1.79296e-05	0.0143975	8.39733e-05	0.0177184	[2, 3]	Group228	5.6444	60	[ADD2, APOD, ASPM, AZU1, CCL3, CD151, CD74, CIB1, COL3A1, CSPG4, CXCL10, CXCL12, CYP1B1, DCN, DMTN, DOCK5, DPP4, ENPEP, FGFR1, FLT1, GTPBP4, HMGB1, HMGB2, IGF1R, IGFBP5, KANK1, LAMA4, LAMC1, LDB1, LMNA, LOXL2, MATN2, MIF, NAV3, NEXN, PML, PRTN3, PTPN22, RAC2, RARRES2, RECK, RHOB, RHOC, S100A2, S100A8, S100A9, SAA1, SAA4, SCARB1, SDC3, SDC4, SDCBP, SH3BP1, SLC9B2, SRPX2, TGFB2, THBS1, TNN, TRPV4, …

## Sheet: CAvsMC-RNA
ID	Term	Ontology Source	Term PValue	Term PValue Corrected with Bonferroni step down	Group PValue	Group PValue Corrected with Bonferroni step down	GOLevels	GOGroups	% Associated Genes	Nr. Genes	Associated Genes Found
GO:0010755	regulation of plasminogen activation	GO_BiologicalProcess-_11.01.2018_00h00	1.48978e-05	0.0212889	2.78276e-12	1.29677e-09	[7, 8, 9]	Group513	54.5455	6	[CLEC3B, F12, MELTF, SERPINE1, SERPINE2, THBS1]
GO:0003413	chondrocyte differentiation involved in endochondral bone morphogenesis	GO_BiologicalProcess-_11.01.2018_00h00	1.48978e-05	0.0212889	7.46633e-12	3.47184e-09	[5, 6, 7, 8, 9, 10, 11]	Group500	54.5455	6	[AXIN2, COL27A1, IHH, MATN1, SDC3, SERPINH1]
GO:0060351	cartilage development involved in endochondral bone morphogenesis	GO_BiologicalProcess-_11.01.2018_00h00	2.61701e-10	3.98047e-07	1.52291e-11	7.05106e-09	[5, 6, 7, 8, 9, 10]	Group518	52	13	[AXIN2, CBS, COL27A1, COL2A1, COMP, IHH, MATN1, RARB, SDC3, SERPINH1, SHOX2, THBS3, TRPV4]
GO:0002063	chondrocyte development	GO_BiologicalProcess-_11.01.2018_00h00	3.16825e-05	0.0447991	7.46633e-12	3.47184e-09	[4, 5, 6, 7, 8]	Group500	34.7826	8	[ACAN, AXIN2, COL11A1, COL27A1, MATN1, SERPINH1, SHOX2, SULF1]
GO:0060350	endochondral bone morphogenesis	GO_BiologicalProcess-_11.01.2018_00h00	1.69633e-07	0.000251906	1.52291e-11	7.05106e-09	[5, 6, 7, 8, 9]	Group518	31.1111	14	[AXIN2, CBS, COL27A1, COL2A1, COMP, IHH, MATN1, MMP14, RARB, SDC3, SERPINH1, SHOX2, THBS3, TRPV4]
GO:0002062	chondrocyte differentiation	GO_BiologicalProcess-_11.01.2018_00h00	2.60537e-09	3.92109e-06	7.46633e-12	3.47184e-09	[4, 5, 6, 7]	Group500	25.8824	22	[ACAN, AXIN2, COL11A1, COL27A1, COL2A1, CREB3L2, CYTL1, FGFR1, GDF5, GREM1, IHH, LOXL2, MAF, MATN1, RARB, SCIN, SDC3, SERPINH1, SHOX2, SULF1, WNT9A, ZBTB16]
GO:0006029	proteoglycan metabolic process	GO_BiologicalProcess-_11.01.2018_00h00	1.12347e-05	0.0161218	0.00014811	0.0608731	[5, 6]	Group475	24.0741	13	[ACAN, CHST13, CHST7, COL11A1, COL2A1, CSGALNACT2, CYTL1, HPSE, HS6ST1, IHH, PXYLP1, SPOCK2, SULF1]
GO:0061035	regulation of cartilage development	GO_BiologicalProcess-_11.01.2018_00h00	3.11995e-05	0.0441473	7.46633e-12	3.47184e-09	[4, 5, 6, 7]	Group500	23.5294	12	[AXIN2, BMP1, FRZB, GDF5, GREM1, LOXL2, MAF, RARB, SCIN, SHOX2, WNT9A, ZBTB16]
GO:0051216	cartilage development	GO_BiologicalProcess-_11.01.2018_00h00	1.94762e-11	2.97207e-08	7.46633e-12	3.47184e-09	[4, 5, 6]	Group500	22.449	33	[ACAN, AXIN2, BMP1, CBS, CNMD, COL11A1, COL27A1, COL2A1, COMP, CREB3L2, CYTL1, FGFR1, FRZB, GDF5, GREM1, HIF1A, IHH, LOXL2, MAF, MATN1, MGP, MSX1, RARB, SATB2, SCIN, SDC3, SERPINH1, SHOX2, SULF1, THBS3, TRPV4, WNT9A, ZBTB16]
GO:0060349	bone morphogenesis	GO_BiologicalProcess-_11.01.2018_00h00	2.76853e-06	0.00404759	1.52291e-11	7.05106e-09	[4, 5, 6, 7, 8]	Group518	21.519	17	[ACP5, AXIN2, CBS, COL27A1, COL2A1, COMP, IFITM5, IHH, MATN1, MMP14, MSX1, RARB, SDC3, SERPINH1, SHOX2, THBS3, TRPV4]
GO:0061448	connective tissue development	GO_BiologicalProcess-_11.01.2018_00h00	1.7394e-11	2.65781e-08	7.46633e-12	3.47184e-09	[4]	Group500	20.2128	38	[ACAN, AXIN2, BMP1, BMP7, CBS, CNMD, COL11A1, COL27A1, COL2A1, COMP, CREB3L2, CYTL1, EGR1, FGFR1, FOXC2, FRZB, GDF5, GREM1, HIF1A, IHH, LOXL2, MAF, MATN1, MGP, MSX1, PIK3CA, RARB, SATB2, SCIN, SDC3, SELENOM, SERPINH1, SHOX2, SULF1, THBS3, TRPV4, WNT9A, ZBTB16]
GO:0090090	negative regulation of canonical Wnt signaling pathway	GO_BiologicalProcess-_11.01.2018_00h00	4.31143e-06	0.00627313	1.96355e-09	9.05195e-07	[5, 6, 7, 8, 9, 10]	Group422	20	18	[ANKRD6, APOE, AXIN2, CDH2, EGR1, FRZB, GLI1, GREM1, JADE1, NKD2, PTPRO, RBMS3, SFRP5, SOST, SOSTDC1, TMEM88, WNT11, ZNRF3]
GO:0030178	negative regulation of Wnt signaling pathway	GO_BiologicalProcess-_11.01.2018_00h00	7.95596e-06	0.0115202	1.96355e-09	9.05195e-07	[4, 5, 6, 7, 8, 9]	Group422	17.8571	20	[ANKRD6, APCDD1, APOE, AXIN2, CDH2, DKK3, EGR1, FRZB, GLI1, GREM1, JADE1, NKD2, PTPRO, RBMS3, SFRP5, SOST, SOSTDC1, TMEM88, WNT11, ZNRF3]
GO:0030198	extracellular matrix organization	GO_BiologicalProcess-_11.01.2018_00h00	1.46276e-07	0.000217513	2.31074e-11	1.06756e-08	[4]	Group342	17.3653	29	[ACAN, ADAMTS14, ADAMTSL2, AGT, ATXN1L, CCDC80, COL11A1, COL1A2, COL27A1, COL2A1, CRISPLD2, DMP1, FMOD, FOXC2, GPM6B, GREM1, IHH, ITGA8, KAZALD1, LOXL2, LOXL3, MELTF, MYO1E, OLFML2B, SERPINH1, SMOC2, SPINT1, SPOCK2, SULF1]
GO:0031214	biomineral tissue development	GO_BiologicalProcess-_11.01.2018_00h00	3.45617e-05	0.0487665	0.000460379	0.18231	[4, 5, 6]	Group483	17.3077	18	[ANKH, AXIN2, BMP7, CLEC3B, DMP1, FAM20A, FBN2, FZD9, GPM6B, GREM1, HIF1A, IFITM5, LGR4, MATN1, MGP, SPP1, TGFB3, WNT11]
GO:0043062	extracellular structure organization	GO_BiologicalProcess-_11.01.2018_00h00	1.67028e-07	0.000248204	2.31074e-11	1.06756e-08	[3]	Group342	17.2619	29	[ACAN, ADAMTS14, ADAMTSL2, AGT, ATXN1L, CCDC80, COL11A1, COL1A2, COL27A1, COL2A1, CRISPLD2, DMP1, FMOD, FOXC2, GPM6B, GREM1, IHH, ITGA8, KAZALD1, LOXL2, LOXL3, MELTF, MYO1E, OLFML2B, SERPINH1, SMOC2, SPINT1, SPOCK2, SULF1]
GO:0010951	negative regulation of endopeptidase activity	GO_BiologicalProcess-_11.01.2018_00h00	2.17543e-08	3.24791e-05	0.000348239	0.139296	[7, 8, 9, 10]	Group522	17	34	[A2M, AVP, C3, CD109, COL6A3, CST3, CST6, FURIN, ITIH4, KNG1, LAMP3, MATN4, MT3, NGF, NLRC4, NR4A1, PAK2, PCSK1N, PLAUR, PTGS2, RPS6KA1, SERPINA1, SERPINE1, SERPINE2, SERPINE3, SERPINF1, SERPINH1, SPINT1, TFPI2, THBS1, TIMP3, TNFAIP8, WFDC2, WNT9A]
GO:1903034	regulation of response to wounding	GO_BiologicalProcess-_11.01.2018_00h00	2.29395e-05	0.0326429	2.78276e-12	1.29677e-09	[4, 5]	Group513	16.6667	20	[ALOX12, APOE, CD109, ENPP4, F12, F2, FKBP1B, FOXA2, FOXC2, HOPX, HPSE, KANK1, KNG1, PRKCA, PTPRS, RTN4RL1, SCARA5, SERPINE1, SERPINE2, THBS1]
GO:0042445	hormone metabolic process	GO_BiologicalProcess-_11.01.2018_00h00	9.35341e-06	0.0134783	0.00334212	1	[2, 4]	Group400	16.1972	23	[ALDH1A1, ALDH1A2, BMP5, CACNA1A, CPE, CRABP1, CRABP2, DHRS9, EGR1, ENPEP, FGFR1, FURIN, HIF1A, HSD17B1, PCSK1N, RDH12, SCG5, SELENOM, SLC16A13, SPP1, STC2, TG, TIPARP]
GO:0010810	regulation of cell-substrate adhesion	GO_BiologicalProcess-_11.01.2018_00h00	1.05355e-05	0.01515	2.24209e-06	0.000979794	[3, 4]	Group481	16.0839	23	[APOD, CCDC80, COL8A1, DMP1, EDIL3, EFNA5, EPHA1, FZD7, GPM6B, GREM1, JAK2, KANK1, MELTF, PIK3R1, RAC3, SEMA3E, SERPINE1, SMOC2, SPOCK2, TACSTD2, THBS1, VEGFC, VWC2]
GO:0060348	bone development	GO_BiologicalProcess-_11.01.2018_00h00	1.05692e-05	0.015188	7.46633e-12	3.47184e-09	[4, 5, 6]	Group500	15.6863	24	[ACP5, AXIN2, CBS, CHAD, COL27A1, COL2A1, COMP, GREM1, IFITM5, IHH, MATN1, MMP14, MSX1, PAPSS2, RARB, SDC3, SERPINH1, SHOX2, SLC38A10, SULF1, THBS3, TRIM45, TRPV4, ZFPM1]
GO:0048705	skeletal system morphogenesis	GO_BiologicalProcess-_11.01.2018_00h00	1.49545e-06	0.00219831	1.27127e-19	6.00039e-17	[4, 5, 6, 7]	Group524	15.5914	29	[ACAN, ACP5, AXIN2, BMP7, CBS, CHAD, COL11A1, COL27A1, COL2A1, COMP, FBN2, FOXC2, GREM1, HHIP, IFITM5, IHH, MATN1, MMP14, MSX1, RARB, SATB2, SDC3, SERPINH1, SHOX2, SULF1, THBS3, TIPARP, TRPV4, WNT9A]
GO:0010466	negative regulation of peptidase activity	GO_BiologicalProcess-_11.01.2018_00h00	3.28566e-07	0.000487264	0.000348239	0.139296	[6, 7, 8, 9]	Group522	15.2466	34	[A2M, AVP, C3, CD109, COL6A3, CST3, CST6, FURIN, ITIH4, KNG1, LAMP3, MATN4, MT3, NGF, NLRC4, NR4A1, PAK2, PCSK1N, PLAUR, PTGS2, RPS6KA1, SERPINA1, SERPINE1, SERPINE2, SERPINE3, SERPINF1, SERPINH1, SPINT1, TFPI2, THBS1, TIMP3, TNFAIP8, WFDC2, WNT9A]
GO:0060070	canonical Wnt signaling pathway	GO_BiologicalProcess-_11.01.2018_00h00	1.64137e-06	0.00240953	2.48967e-08	1.12284e-05	[5, 6, 7, 8]	Group498	15.2284	30	[ANKRD6, APOE, AXIN2, CDH2, DIXDC1, EGR1, FRZB, FZD1, FZD2, FZD7, FZD9, GLI1, GREM1, JADE1, LGR4, NDP, NKD2, PORCN, PTPRO, PTPRU, RBMS3, RSPO1, SDC1, SFRP5, SOST, SOSTDC1, TMEM88, WNT11, WNT9A, ZNRF3]
GO:0007162	negative regulation of cell adhesion	GO_BiologicalProcess-_11.01.2018_00h00	7.95779e-06	0.0115149	3.50144e-13	1.63867e-10	[3, 4, 5]	Group517	14.9171	27	[ALOX12, ANGPT1, APOD, CEBPB, DAB1, DLG5, EFNA5, FZD7, GPNMB, IHH, KANK1, KNG1, LOXL3, MELTF, PIK3R1, PLA2G2F, PLXNB3, RIPOR2, RND1, SDC4, SEMA3E, SERPINE1, SERPINE2, SOCS5, TACSTD2, THBS1, TRPV4]
GO:0001501	skeletal system development	GO_BiologicalProcess-_11.01.2018_00h00	2.67301e-10	4.06297e-07	1.27127e-19	6.00039e-17	[4, 5]	Group524	14.7368	56	[ACAN, ACP5, AXIN2, BMP1, BMP5, BMP7, CBS, CHAD, CNMD, COL11A1, COL1A2, COL27A1, COL2A1, COMP, CREB3L2, CYTL1, DLX1, FBN2, FGFR1, FGFRL1, FOXC2, FRZB, GDF5, GREM1, HAPLN1, HAPLN3, HHIP, HIF1A, IFITM5, IHH, LOXL2, MAF, MATN1, MBTD1, MGP, MMP14, MSX1, PAPSS2, RARB, RASSF2, SATB2, SCIN, SDC3, SERPINH1, SHOX2, SLC38A10, SULF1, THBS3, TIPARP, TRIM45, TRPV4, VCAN, WNT11, WNT9A, ZBTB16, ZFPM1]
GO:0003007	heart morphogenesis	GO_BiologicalProcess-_11.01.2018_00h00	9.33313e-06	0.0134584	1.27127e-19	6.00039e-17	[4, 5, 6, 7]	Group524	14.5078	28	[ACTC1, ADGRG6, ALDH1A2, AXIN2, BMP5, BMP7, COL11A1, COL2A1, CPE, EFNA1, FGFRL1, FOXC2, FZD1, FZD2, HEY2, HIF1A, IHH, JUN, MIB1, MSX1, NOTCH2, PKD2, RARB, SHOX2, TMEM100, WNT11, ZFPM1, ZFPM2]
GO:1901342	regulation of vasculature development	GO_BiologicalProcess-_11.01.2018_00h00	2.18213e-05	0.0310953	1.27127e-19	6.00039e-17	[4, 5, 6, 7, 8]	Group524	14.0704	28	[ADGRB2, ALOX12, ANGPT4, ANGPTL4, BMP7, C3, CNMD, EFNA1, EGR1, EPHA1, ETS1, FOXC2, GPER1, GREM1, HEY2, HIF1A, NGFR, PIK3R6, PRKCA, SEMA3E, SERPINE1, SERPINF1, SULF1, THBS1, THBS2, THBS4, TMEM100, VEGFC]
GO:0007169	transmembrane receptor protein tyrosine kinase signaling pathway	GO_BiologicalProcess-_11.01.2018_00h00	1.54459e-09	2.3277e-06	8.20351e-14	3.84745e-11	[5, 6, 7]	Group501	13.4658	61	[AGT, ANGPT1, ANGPT4, ANGPTL4, APOD, BAIAP2, BAIAP2L2, BLK, BLNK, BMP5, BTK, CHN1, CPNE3, CSPG4, CYFIP2, DDIT4, EFNA1, EFNA2, EFNA5, EPHA1, EPHB3, ERRFI1, FGFR1, FGFRL1, FOXC2, GPER1, GREM1, HHIP, HIF1A, IGF1R, IGFBP2, INSRR, IRS2, ITGA1, JAK2, KANK1, LCK, MT3, MYO1E, NCF1, NGF, NRTN, PID1, PIK3R1, PLAT, PLAUR, PTGIR, RASSF2, SESN3, SOCS1, SOCS3, SOCS5, SPRY1, SREBF1, SULF1, THBS1, TIPARP, TMEM10…
GO:0045861	negative regulation of proteolysis	GO_BiologicalProcess-_11.01.2018_00h00	1.93127e-06	0.00282737	0.000348239	0.139296	[5, 6, 7, 8]	Group522	13.3106	39	[A2M, AVP, C3, CD109, CHAC1, COL6A3, CST3, CST6, EFNA1, F2, FURIN, GAS1, ITIH4, KNG1, LAMP3, MATN4, MT3, NGF, NLRC4, NR4A1, PAK2, PCSK1N, PLAT, PLAUR, PTGS2, RPS6KA1, SERPINA1, SERPINE1, SERPINE2, SERPINE3, SERPINF1, SERPINH1, SPINT1, TFPI2, THBS1, TIMP3, TNFAIP8, WFDC2, WNT9A]
GO:0031589	cell-substrate adhesion	GO_BiologicalProcess-_11.01.2018_00h00	1.43765e-05	0.0205584	2.24209e-06	0.000979794	[3]	Group481	13.3065	33	[ANGPT1, APOD, CCDC80, COL8A1, DMP1, EDIL3, EFNA1, EFNA5, EPHA1, EPHB3, FZD7, GPM6B, GREM1, HPSE, ITGA1, ITGA8, ITGB2, JAK2, KANK1, MELTF, OTOA, PIK3R1, RAC3, RADIL, SEMA3E, SERPINE1, SMOC2, SPOCK2, SRCIN1, TACSTD2, THBS1, VEGFC, VWC2]
GO:0009611	response to wounding	GO_BiologicalProcess-_11.01.2018_00h00	5.70191e-07	0.000843313	2.78276e-12	1.29677e-09	[3]	Group513	13.2716	43	[ALOX12, APOD, APOE, ARHGEF19, CD109, ENPP4, EPB41L4B, F12, F13A1, F2, FKBP1B, FOXA2, FOXC2, FZD7, FZD9, GLI1, GRIN2C, HIF1A, HNF4A, HOPX, HPSE, JUN, KANK1, KNG1, LGR6, MATN2, MMRN1, NEFL, NLRP6, P2RY1, PAPSS2, PIK3CA, PRKCA, PTPRS, RTN4RL1, SCARA5, SDC1, SDC4, SERPINE1, SERPINE2, SLC1A3, TFPI2, THBS1]
GO:0052548	regulation of endopeptidase activity	GO_BiologicalProcess-_11.01.2018_00h00	5.44677e-06	0.0079196	0.000348239	0.139296	[6, 7, 8]	Group522	12.8713	39	[A2M, AVP, C3, CD109, COL6A3, CST3, CST6, CYFIP2, DAPK1, EFNA1, FURIN, ITIH4, KNG1, LAMP3, LCK, MATN4, MT3, NGF, NGFR, NLRC4, NR4A1, PAK2, PCSK1N, PLAUR, PTGS2, RPS6KA1, SERPINA1, SERPINE1, SERPINE2, SERPINE3, SERPINF1, SERPINH1, SPINT1, TFPI2, THBS1, TIMP3, TNFAIP8, WFDC2, WNT9A]
GO:0016055	Wnt signaling pathway	GO_BiologicalProcess-_11.01.2018_00h00	1.1172e-05	0.016043	1.96355e-09	9.05195e-07	[4, 5, 6, 7]	Group422	12.8028	37	[ANKRD6, APCDD1, APOE, ATP6V1C2, AXIN2, CDH2, CPE, DIXDC1, DKK3, EGR1, FRZB, FZD1, FZD2, FZD7, FZD9, GLI1, GREM1, JADE1, KANK1, LGR4, LGR6, NDP, NKD2, PORCN, PTPRO, PTPRU, RBMS3, RSPO1, SDC1, SFRP5, SOST, SOSTDC1, SULF1, TMEM88, WNT11, WNT9A, ZNRF3]
GO:0198738	cell-cell signaling by wnt	GO_BiologicalProcess-_11.01.2018_00h00	1.20644e-05	0.0172882	1.96355e-09	9.05195e-07	[3, 4]	Group422	12.7148	37	[ANKRD6, APCDD1, APOE, ATP6V1C2, AXIN2, CDH2, CPE, DIXDC1, DKK3, EGR1, FRZB, FZD1, FZD2, FZD7, FZD9, GLI1, GREM1, JADE1, KANK1, LGR4, LGR6, NDP, NKD2, PORCN, PTPRO, PTPRU, RBMS3, RSPO1, SDC1, SFRP5, SOST, SOSTDC1, SULF1, TMEM88, WNT11, WNT9A, ZNRF3]
GO:0042060	wound healing	GO_BiologicalProcess-_11.01.2018_00h00	3.27585e-05	0.0462877	2.78276e-12	1.29677e-09	[4]	Group513	12.6866	34	[ALOX12, APOD, APOE, ARHGEF19, CD109, ENPP4, EPB41L4B, F12, F13A1, F2, FOXA2, FOXC2, FZD7, FZD9, HIF1A, HNF4A, HOPX, HPSE, KANK1, KNG1, LGR6, MMRN1, NLRP6, P2RY1, PAPSS2, PIK3CA, PRKCA, SCARA5, SDC1, SDC4, SERPINE1, SERPINE2, TFPI2, THBS1]
GO:1905114	cell surface receptor signaling pathway involved in cell-cell signaling	GO_BiologicalProcess-_11.01.2018_00h00	9.18265e-07	0.00135352	1.96355e-09	9.05195e-07	[3, 4, 5, 6]	Group422	12.6685	47	[ANKRD6, APCDD1, APOE, ATP6V1C2, AXIN2, CDH2, CHRNA4, CHRNB4, CHRNG, CPE, DIXDC1, DKK3, EGR1, FRZB, FZD1, FZD2, FZD7, FZD9, GLI1, GREM1, GRID1, GRIN2C, GRIN3B, JADE1, KANK1, LGR4, LGR6, MAPK8IP2, NDP, NKD2, NLGN3, PORCN, PTPRO, PTPRU, RBMS3, RSPO1, SDC1, SFRP5, SOST, SOSTDC1, STX1A, SULF1, TMEM108, TMEM88, WNT11, WNT9A, ZNRF3]
GO:0051346	negative regulation of hydrolase activity	GO_BiologicalProcess-_11.01.2018_00h00	3.70541e-06	0.00540249	0.000348239	0.139296	[5]	Group522	12.5731	43	[A2M, ANGPT4, ANGPTL4, AVP, C3, CD109, CHP1, COL6A3, CST3, CST6, FKBP1B, FURIN, ITIH4, KNG1, LAMP3, MATN4, MT3, NGF, NLRC4, NR4A1, PAK2, PCSK1N, PLAUR, PLXNB3, PTGS2, RIMBP2, RPS6KA1, SERPINA1, SERPINE1, SERPINE2, SERPINE3, SERPINF1, SERPINH1, SLIT2, SPINT1, SPOCD1, SPRY1, TFPI2, THBS1, TIMP3, TNFAIP8, WFDC2, WNT9A]
GO:0007167	enzyme linked receptor protein signaling pathway	GO_BiologicalProcess-_11.01.2018_00h00	3.38708e-11	5.15853e-08	8.20351e-14	3.84745e-11	[4, 5, 6]	Group501	12.4642	87	[ADAMTSL2, AGT, ANGPT1, ANGPT4, ANGPTL4, APOD, ATOH8, BAIAP2, BAIAP2L2, BLK, BLNK, BMP5, BMP7, BTK, CD109, CHN1, COL1A2, CPNE3, CSPG4, CYFIP2, DDIT4, DLX1, DUSP15, EFNA1, EFNA2, EFNA5, EGR1, EPHA1, EPHB3, ERRFI1, FBN2, FGFR1, FGFRL1, FOS, FOXC2, FZD1, GDF10, GDF5, GPER1, GREM1, HHIP, HIF1A, HNF4A, IGF1R, IGFBP2, INHBA, INSRR, IRS2, ITGA1, ITGA8, JAK2, JUN, KANK1, LCK, MSX1, MT3, MYO1E, NCF1, NGF,…
GO:0052547	regulation of peptidase activity	GO_BiologicalProcess-_11.01.2018_00h00	6.24025e-06	0.00904836	0.000348239	0.139296	[5, 6, 7]	Group522	12.3529	42	[A2M, AVP, C3, CD109, COL6A3, CST3, CST6, CYFIP2, DAPK1, EFNA1, FGL2, FURIN, ITIH4, KNG1, LAMP3, LCK, MATN4, MT3, NGF, NGFR, NLRC4, NR4A1, PAK2, PCOLCE, PCOLCE2, PCSK1N, PLAUR, PTGS2, RPS6KA1, SERPINA1, SERPINE1, SERPINE2, SERPINE3, SERPINF1, SERPINH1, SPINT1, TFPI2, THBS1, TIMP3, TNFAIP8, WFDC2, WNT9A]
GO:0045664	regulation of neuron differentiation	GO_BiologicalProcess-_11.01.2018_00h00	3.6853e-06	0.00537685	1.27127e-19	6.00039e-17	[5, 6, 7, 8, 9]	Group524	12.2016	46	[APOE, BMP7, BRINP1, CACNA1A, CAMK2B, CCDC88A, CDK5RAP2, CHN1, CNTN4, CPNE5, CPNE6, CRABP2, DAB1, DDX6, DIXDC1, DLX1, EFNA1, EFNA5, EPHB3, FGFR1, FKBP1B, GDPD5, HEY2, KANK1, LOC536342, LPAR3, LRRC4C, MIB1, MT3, NEFL, NGF, NGFR, NLGN3, NTN1, PLXNB3, PTPRS, RAC3, RAP1GAP2, RASAL1, RNF112, RTN4RL1, SHOX2, SLIT2, SRCIN1, SYT1, VWC2]
GO:0051960	regulation of nervous system development	GO_BiologicalProcess-_11.01.2018_00h00	4.45954e-08	6.64917e-05	1.27127e-19	6.00039e-17	[4, 5, 6]	Group524	11.9926	65	[ADGRB2, ADGRL1, AMIGO3, APOE, BMP7, BRINP1, CACNA1A, CAMK2B, CBLN2, CCDC88A, CDH2, CDK5RAP2, CHN1, CLSTN3, CNTN4, COLQ, CPNE5, CPNE6, CRABP2, DAB1, DDX6, DIXDC1, DLG5, DLX1, DUSP15, EFNA1, EFNA5, ELL3, EPHB3, F2, FGFR1, FKBP1B, FZD1, FZD2, GDPD5, GLI1, GPER1, HEY2, HIF1A, KANK1, LOC536342, LPAR3, LRRC4C, MIB1, MT3, NEFL, NGF, NGFR, NLGN3, NTN1, PLXNB3, PTPRS, RAC3, RAP1GAP2, RASAL1, RNF112, RTN4…
GO:0009887	animal organ morphogenesis	GO_BiologicalProcess-_11.01.2018_00h00	7.57676e-11	1.15318e-07	1.27127e-19	6.00039e-17	[3, 4, 5, 6]	Group524	11.9895	91	[ACAN, ACP5, ACTA2, ACTC1, ADGRG6, AGT, AKT3, ALDH1A2, ANKRD6, AQP5, AXIN2, BMP5, BMP7, CBS, CDH2, CEBPB, CHAD, COL11A1, COL1A2, COL27A1, COL2A1, COL8A1, COMP, CPE, DLG5, DLX1, DLX3, DMP1, EFNA1, ERRFI1, ESRP2, FAM20A, FBN2, FGFR1, FGFRL1, FOXC2, FRAS1, FRZB, FZD1, FZD2, GLI1, GREM1, HEY2, HHIP, HIF1A, IFITM5, IHH, INHBA, ITGA8, JUN, KLHL3, KRAS, LGR4, LHX8, LRIG3, MAFB, MATN1, MFAP2, MIB1, MMP14…
GO:0001568	blood vessel development	GO_BiologicalProcess-_11.01.2018_00h00	4.42413e-07	0.000654772	1.27127e-19	6.00039e-17	[3, 5, 6, 7, 8]	Group524	11.9403	56	[ADGRB2, ALDH1A2, ALOX12, ANGPT1, ANGPT4, ANGPTL4, APOE, BMP7, C3, CDH2, CNMD, COL1A2, DLX3, EDNRA, EFNA1, EGR1, ENPEP, EPHA1, EPHB3, ETS1, FGFR1, FOXC2, GPER1, GREM1, HEY2, HIF1A, HPSE, HS6ST1, IHH, JUN, LOXL2, LTBP1, MIB1, MYO1E, NGFR, PIK3CA, PIK3R6, PKD2, PLCD3, PRKCA, SCG2, SEMA3E, SERPINE1, SERPINF1, SLIT2, SOCS3, SPINT1, SULF1, THBS1, THBS2, THBS4, TIPARP, TMEM100, VEGFC, WNT11, ZFPM2]
GO:0001944	vasculature development	GO_BiologicalProcess-_11.01.2018_00h00	4.30398e-07	0.00063742	1.27127e-19	6.00039e-17	[4, 5, 6, 7]	Group524	11.8367	58	[ADGRB2, ALDH1A2, ALOX12, ANGPT1, ANGPT4, ANGPTL4, APOE, BMP7, C3, CDH2, CNMD, COL1A2, DLX3, EDNRA, EFNA1, EGR1, ENPEP, EPHA1, EPHB3, ERRFI1, ETS1, FGFR1, FOXC2, GPER1, GREM1, HEY2, HIF1A, HPSE, HS6ST1, IHH, JUN, LOXL2, LTBP1, MIB1, MYO1E, NDP, NGFR, PIK3CA, PIK3R6, PKD2, PLCD3, PRKCA, SCG2, SEMA3E, SERPINE1, SERPINF1, SLIT2, SOCS3, SPINT1, SULF1, THBS1, THBS2, THBS4, TIPARP, TMEM100, VEGFC, WNT1…
GO:0030155	regulation of cell adhesion	GO_BiologicalProcess-_11.01.2018_00h00	3.45783e-07	0.00051245	3.50144e-13	1.63867e-10	[2, 3]	Group517	11.8	59	[ALOX12, ANGPT1, APOD, BMP7, CCDC80, CD86, CEBPB, COL8A1, DAB1, DLG5, DMP1, DOCK8, EDIL3, EFNA1, EFNA5, EPB41L4B, EPHA1, EPHB3, ETS1, FOXC2, FZD7, GPM6B, GPNMB, GREM1, IGFBP2, IHH, JAK2, KANK1, KNG1, LCK, LGALS1, LGALS3, LOXL3, MELTF, NUAK1, PIK3R1, PIK3R6, PLA2G2F, PLXNB3, PRKCA, RAC3, RIPK3, RIPOR2, RND1, SDC4, SEMA3E, SERPINE1, SERPINE2, SMOC2, SOCS1, SOCS5, SPOCK2, TACSTD2, THBS1, TRPV4, VAV3…
GO:0050767	regulation of neurogenesis	GO_BiologicalProcess-_11.01.2018_00h00	1.72584e-06	0.00253009	1.27127e-19	6.00039e-17	[5, 6, 7, 8]	Group524	11.6631	54	[APOE, BMP7, BRINP1, CACNA1A, CAMK2B, CCDC88A, CDH2, CDK5RAP2, CHN1, CNTN4, CPNE5, CPNE6, CRABP2, DAB1, DDX6, DIXDC1, DLX1, DUSP15, EFNA1, EFNA5, ELL3, EPHB3, F2, FGFR1, FKBP1B, GDPD5, GPER1, HEY2, HIF1A, KANK1, LOC536342, LPAR3, LRRC4C, MIB1, MT3, NEFL, NGF, NGFR, NLGN3, NTN1, PLXNB3, PTPRS, RAC3, RAP1GAP2, RASAL1, RNF112, RTN4RL1, SERPINE2, SERPINF1, SHOX2, SLIT2, SRCIN1, SYT1, VWC2]
GO:0072358	cardiovascular system development	GO_BiologicalProcess-_11.01.2018_00h00	9.05777e-07	0.00133602	1.27127e-19	6.00039e-17	[4, 5, 6]	Group524	11.6466	58	[ADGRB2, ALDH1A2, ALOX12, ANGPT1, ANGPT4, ANGPTL4, APOE, BMP7, C3, CDH2, CNMD, COL1A2, DLX3, EDNRA, EFNA1, EGR1, ENPEP, EPHA1, EPHB3, ERRFI1, ETS1, FGFR1, FOXC2, GPER1, GREM1, HEY2, HIF1A, HPSE, HS6ST1, IHH, JUN, LOXL2, LTBP1, MIB1, MYO1E, NDP, NGFR, PIK3CA, PIK3R6, PKD2, PLCD3, PRKCA, SCG2, SEMA3E, SERPINE1, SERPINF1, SLIT2, SOCS3, SPINT1, SULF1, THBS1, THBS2, THBS4, TIPARP, TMEM100, VEGFC, WNT1…
GO:0022603	regulation of anatomical structure morphogenesis	GO_BiologicalProcess-_11.01.2018_00h00	4.8618e-09	7.29757e-06	1.27127e-19	6.00039e-17	[3, 4]	Group524	11.6379	81	[ADGRB2, AGO4, AGT, ALOX12, ANGPT4, ANGPTL4, ANKRD6, APOE, BAIAP2, BMP7, C3, CACNA1A, CAMK2B, CHAD, CHN1, CNMD, CPNE5, CPNE6, CRABP2, DAB1, DMP1, EFNA1, EFNA5, EPHA1, EPHB3, EPS8, ETS1, F2, FGFR1, FLT3LG, FOXC2, FZD1, FZD2, FZD7, GLI1, GREM1, HEY2, HIF1A, HNF4A, KANK1, LGR4, LOC536342, LPAR3, LRRC4C, MELTF, MSX1, MT3, NEFL, NGFR, NLGN3, NTN1, PIK3R6, PLXNB3, PRKCA, PTPRS, RAC3, RASAL1, RHOU, RIPO…
GO:0048729	tissue morphogenesis	GO_BiologicalProcess-_11.01.2018_00h00	1.14358e-06	0.00168449	1.27127e-19	6.00039e-17	[3, 4]	Group524	11.5942	56	[ACTA2, ACTC1, AGT, ALDH1A2, ANKRD6, ARHGAP12, BMP5, BMP7, CA2, CA9, COL11A1, DLG5, EDNRA, ESRP2, FGFR1, FOXC2, FRAS1, FRZB, FZD1, FZD2, GREM1, HEY2, HHIP, HIF1A, IHH, INHBA, ITGA8, KLHL3, KRAS, KRT16, LGR4, MATN1, MIB1, MMP14, MSX1, NTN1, PKD2, SDC4, SEMA3E, SH3BP1, SHOX2, SLIT2, SOCS3, SOSTDC1, SPINT1, SPRY1, SULF1, TACSTD2, TMEM100, TMEM79, VEGFC, WNK4, WNT11, ZFPM1, ZFPM2, ZNRF3]
GO:0031175	neuron projection development	GO_BiologicalProcess-_11.01.2018_00h00	7.9551e-08	0.000118531	1.27127e-19	6.00039e-17	[5, 6, 8, 9, 10]	Group524	11.5192	69	[APOD, APOE, BMP7, BOC, BRSK1, CACNA1A, CAMK2B, CCDC88A, CCK, CDH23, CHN1, CNTN4, CPNE5, CPNE6, CRABP2, CYFIP2, DAB1, DPYSL4, EFHD1, EFNA1, EFNA2, EFNA5, EPHB3, FGFR1, FKBP1B, GDPD5, JUN, KANK1, LINGO1, LOC536342, LOC613966, LPAR3, LRRC4C, LRRC55, MAPK8IP2, MATN2, MEF2A, MT3, NEDD4, NEFL, NEFM, NGF, NGFR, NLGN3, NRTN, NTN1, PHGDH, PLP1, PLXNB3, PTPRO, PTPRS, RAC3, RAP1GAP2, RASAL1, RBFOX2, RIPOR2…
GO:0048514	blood vessel morphogenesis	GO_BiologicalProcess-_11.01.2018_00h00	1.40591e-05	0.0201186	1.27127e-19	6.00039e-17	[3, 4, 6, 7, 8, 9]	Group524	11.4713	46	[ADGRB2, ALOX12, ANGPT1, ANGPT4, ANGPTL4, APOE, C3, CDH2, CNMD, EDNRA, EFNA1, ENPEP, EPHA1, EPHB3, ETS1, FGFR1, FOXC2, GREM1, HEY2, HIF1A, HPSE, HS6ST1, IHH, JUN, LOXL2, MYO1E, NGFR, PIK3CA, PIK3R6, PKD2, PLCD3, PRKCA, SCG2, SEMA3E, SERPINE1, SERPINF1, SLIT2, SULF1, THBS1, THBS2, THBS4, TIPARP, TMEM100, VEGFC, WNT11, ZFPM2]
GO:0072359	circulatory system development	GO_BiologicalProcess-_11.01.2018_00h00	4.42735e-09	6.65874e-06	1.27127e-19	6.00039e-17	[4, 5]	Group524	11.4598	84	[ACAN, ACTC1, ADGRB2, ADGRG6, ALDH1A2, ALOX12, ANGPT1, ANGPT4, ANGPTL4, APOE, AXIN2, BMP5, BMP7, C3, CDH2, CNMD, COL11A1, COL1A2, COL2A1, CPE, CSRP3, DLX3, DNAAF3, EDNRA, EFNA1, EGR1, ENPEP, EPHA1, EPHB3, ERRFI1, ETS1, FGFR1, FGFRL1, FHOD3, FOXC2, FZD1, FZD2, FZD7, GLI1, GPER1, GREM1, HEY2, HIF1A, HOPX, HPSE, HS6ST1, IHH, JUN, LMNA, LOXL2, LTBP1, MEF2A, MIB1, MSX1, MYO1E, NDP, NEBL, NGFR, NOTCH2,…
GO:0007507	heart development	GO_BiologicalProcess-_11.01.2018_00h00	2.38532e-05	0.0339192	1.27127e-19	6.00039e-17	[4, 5, 6]	Group524	11.4583	44	[ACAN, ACTC1, ADGRG6, ALDH1A2, AXIN2, BMP5, BMP7, COL11A1, COL2A1, CPE, CSRP3, DNAAF3, EDNRA, EFNA1, FGFR1, FGFRL1, FHOD3, FOXC2, FZD1, FZD2, FZD7, GLI1, GPER1, GREM1, HEY2, HIF1A, HOPX, IHH, JUN, LMNA, LTBP1, MEF2A, MIB1, MSX1, NEBL, NOTCH2, PKD2, RARB, SGCD, SHOX2, TMEM100, WNT11, ZFPM1, ZFPM2]
GO:0048858	cell projection morphogenesis	GO_BiologicalProcess-_11.01.2018_00h00	5.49111e-06	0.00797858	1.27127e-19	6.00039e-17	[4, 5, 6]	Group524	11.435	51	[APOE, BMP7, BOC, BRSK1, CACNA1A, CAMK2B, CCK, CHN1, CNTN4, CPNE5, CPNE6, CRABP2, CYFIP2, DAB1, DPYSL4, EFNA1, EFNA2, EFNA5, EPHB3, KANK1, LINGO1, LOC536342, LOC613966, LPAR3, LRRC4C, LRRC55, MAPK8IP2, MATN2, MEF2A, MT3, NEFL, NGF, NGFR, NLGN3, NTN1, PACSIN2, PLXNB3, PTPRO, PTPRS, RASAL1, RBFOX2, SGK1, SHOX2, SLIT2, SRCIN1, STK26, SYT1, TMEM108, TRIM46, TUBB3, UNC5C]
GO:0048812	neuron projection morphogenesis	GO_BiologicalProcess-_11.01.2018_00h00	9.45811e-06	0.0136102	1.27127e-19	6.00039e-17	[6, 7, 8, 9, 10, 11]	Group524	11.4219	49	[APOE, BMP7, BOC, BRSK1, CACNA1A, CAMK2B, CCK, CHN1, CNTN4, CPNE5, CPNE6, CRABP2, CYFIP2, DAB1, DPYSL4, EFNA1, EFNA2, EFNA5, EPHB3, LINGO1, LOC536342, LOC613966, LPAR3, LRRC4C, LRRC55, MAPK8IP2, MATN2, MEF2A, MT3, NEFL, NGF, NGFR, NLGN3, NTN1, PLXNB3, PTPRO, PTPRS, RASAL1, RBFOX2, SGK1, SHOX2, SLIT2, SRCIN1, STK26, SYT1, TMEM108, TRIM46, TUBB3, UNC5C]
GO:0009968	negative regulation of signal transduction	GO_BiologicalProcess-_11.01.2018_00h00	3.27707e-10	4.97459e-07	0.000348239	0.139296	[3, 4, 5, 6]	Group522	11.3014	99	[ADAMTSL2, AGT, ANKRD6, APCDD1, APOD, APOE, ARHGAP12, AVP, AXIN2, BMP5, BMP7, CD109, CDH2, CHAC1, CHAD, CHP1, COL2A1, CREBRF, DAB1, DAPK1, DDIT4, DKK3, DLG5, DLX1, DUSP14, DUSP4, EFNA1, EGR1, ELL3, ERRFI1, EYA4, FBN2, FKBP1B, FRZB, FZD1, GDPD5, GLI1, GPER1, GREM1, HEY2, HHIP, HIF1A, HSPH1, IGF1R, ITGA1, JADE1, KANK1, LGALS3, LGR4, LMNA, LRRC4C, LRRTM4, MAPK8IP1, MEIS3, MMP14, NECAB2, NKD2, NLGN3,…
GO:0120039	plasma membrane bounded cell projection morphogenesis	GO_BiologicalProcess-_11.01.2018_00h00	1.30289e-05	0.0186575	1.27127e-19	6.00039e-17	[5, 6, 7]	Group524	11.2867	50	[APOE, BMP7, BOC, BRSK1, CACNA1A, CAMK2B, CCK, CHN1, CNTN4, CPNE5, CPNE6, CRABP2, CYFIP2, DAB1, DPYSL4, EFNA1, EFNA2, EFNA5, EPHB3, KANK1, LINGO1, LOC536342, LOC613966, LPAR3, LRRC4C, LRRC55, MAPK8IP2, MATN2, MEF2A, MT3, NEFL, NGF, NGFR, NLGN3, NTN1, PLXNB3, PTPRO, PTPRS, RASAL1, RBFOX2, SGK1, SHOX2, SLIT2, SRCIN1, STK26, SYT1, TMEM108, TRIM46, TUBB3, UNC5C]
GO:0048666	neuron development	GO_BiologicalProcess-_11.01.2018_00h00	2.88681e-08	4.30713e-05	1.27127e-19	6.00039e-17	[4, 5, 7, 8, 9]	Group524	11.2216	79	[APOD, APOE, BMP7, BOC, BRSK1, CACNA1A, CAMK2B, CCDC88A, CCK, CDH23, CHN1, CNTN4, CPNE5, CPNE6, CRABP2, CYFIP2, DAB1, DCLK2, DPYSL4, EFHD1, EFNA1, EFNA2, EFNA5, EN1, EPHB3, FGFR1, FKBP1B, FZD2, GDPD5, GLDN, HS6ST1, IHH, JUN, KANK1, LHX8, LINGO1, LOC536342, LOC613966, LPAR3, LRRC4C, LRRC55, MAPK8IP2, MATN2, MEF2A, MT3, NEDD4, NEFL, NEFM, NGF, NGFR, NLGN3, NRTN, NTN1, PHGDH, PLP1, PLXNB3, PTPRO, PT…
GO:2000026	regulation of multicellular organismal development	GO_BiologicalProcess-_11.01.2018_00h00	1.38801e-14	2.14308e-11	1.27127e-19	6.00039e-17	[3, 4]	Group524	11.2214	147	[ADGRB2, ADGRL1, AGAP2, AGT, ALOX12, AMIGO3, ANGPT4, ANGPTL4, ANKH, ANKRD6, APOE, ATOH8, ATXN1L, AXIN2, BMP1, BMP7, BRINP1, C3, CACNA1A, CAMK2B, CBLN2, CCDC88A, CD109, CDH2, CDK5RAP2, CEBPB, CHAD, CHN1, CLSTN3, CNMD, CNTN4, COLQ, CPNE5, CPNE6, CRABP2, DAB1, DDX6, DIXDC1, DLG5, DLX1, DMP1, DUSP15, EFNA1, EFNA5, EGR1, ELL3, EPHA1, EPHB3, ERRFI1, ETS1, F2, FBN2, FGFR1, FKBP1B, FLT3LG, FOS, FOXA2, FO…
GO:0032990	cell part morphogenesis	GO_BiologicalProcess-_11.01.2018_00h00	8.30014e-06	0.0119937	1.27127e-19	6.00039e-17	[4, 5]	Group524	11.2069	52	[APOE, BMP7, BOC, BRSK1, CACNA1A, CAMK2B, CCK, CHN1, CNTN4, CPNE5, CPNE6, CRABP2, CYFIP2, DAB1, DPYSL4, EFNA1, EFNA2, EFNA5, EPHB3, KANK1, LINGO1, LOC536342, LOC613966, LPAR3, LRRC4C, LRRC55, MAPK8IP2, MATN2, MEF2A, MT3, NEFL, NGF, NGFR, NLGN3, NTN1, PACSIN2, PID1, PLXNB3, PTPRO, PTPRS, RASAL1, RBFOX2, SGK1, SHOX2, SLIT2, SRCIN1, STK26, SYT1, TMEM108, TRIM46, TUBB3, UNC5C]
GO:0051241	negative regulation of multicellular organismal process	GO_BiologicalProcess-_11.01.2018_00h00	1.07246e-08	1.6044e-05	1.27127e-19	6.00039e-17	[2, 3, 4]	Group524	11.1543	86	[ACP5, ADGRB2, ALOX12, ANGPT1, ANGPT4, ANGPTL4, APOD, APOE, AXIN2, BMP7, BRINP1, BTK, CALCR, CDK5RAP2, CHAD, CMKLR1, CNMD, CNTN4, DAB1, DDX6, DIXDC1, DLX1, EFNA1, F12, F2, FGFR1, FKBP1B, FOXA2, FOXC2, FRZB, FURIN, FZD7, GDF10, GDF5, GPNMB, GREM1, HIF1A, IHH, IL17D, INHBA, KANK1, KNG1, LGR4, LMNA, LOXL3, MAFB, MIB1, MT3, NAV3, NGFR, NLGN3, NTN1, PGLYRP1, PIK3R1, PTGDR2, PTGER3, PTPRG, PTPRO, PTPRS…
GO:0010648	negative regulation of cell communication	GO_BiologicalProcess-_11.01.2018_00h00	4.18079e-10	6.33807e-07	0.000348239	0.139296	[3, 4, 5]	Group522	11.0753	103	[ADAMTSL2, AGT, ANKRD6, APCDD1, APOD, APOE, ARHGAP12, ASIC1, AVP, AXIN2, BMP5, BMP7, CD109, CDH2, CHAC1, CHAD, CHP1, COL2A1, CREBRF, DAB1, DAPK1, DDIT4, DKK3, DLG5, DLX1, DUSP14, DUSP4, EFNA1, EGR1, ELL3, ERRFI1, EYA4, FBN2, FKBP1B, FRZB, FZD1, GDPD5, GLI1, GPER1, GREM1, GRID2IP, HEY2, HHIP, HIF1A, HSPH1, IGF1R, ITGA1, JADE1, KANK1, LGALS3, LGR4, LMNA, LRRC4C, LRRTM4, MAPK8IP1, MEIS3, MMP14, NECA…
GO:0023057	negative regulation of signaling	GO_BiologicalProcess-_11.01.2018_00h00	4.46975e-10	6.77167e-07	0.000348239	0.139296	[2, 3, 4]	Group522	11.0515	103	[ADAMTSL2, AGT, ANKRD6, APCDD1, APOD, APOE, ARHGAP12, ASIC1, AVP, AXIN2, BMP5, BMP7, CD109, CDH2, CHAC1, CHAD, CHP1, COL2A1, CREBRF, DAB1, DAPK1, DDIT4, DKK3, DLG5, DLX1, DUSP14, DUSP4, EFNA1, EGR1, ELL3, ERRFI1, EYA4, FBN2, FKBP1B, FRZB, FZD1, GDPD5, GLI1, GPER1, GREM1, GRID2IP, HEY2, HHIP, HIF1A, HSPH1, IGF1R, ITGA1, JADE1, KANK1, LGALS3, LGR4, LMNA, LRRC4C, LRRTM4, MAPK8IP1, MEIS3, MMP14, NECA…
GO:0009653	anatomical structure morphogenesis	GO_BiologicalProcess-_11.01.2018_00h00	2.08581e-20	3.23301e-17	1.27127e-19	6.00039e-17	[2, 3]	Group524	11.0187	212	[ACAN, ACP5, ACTA2, ACTC1, ADGRB2, ADGRG6, AGO4, AGT, AKT3, ALDH1A2, ALOX12, AMH, ANGPT1, ANGPT4, ANGPTL4, ANKRD6, APOE, AQP5, ARHGAP12, ATOH8, AXIN2, BAIAP2, BMP5, BMP7, BOC, BRSK1, C3, CA2, CA9, CACNA1A, CAMK2B, CAP2, CBS, CCK, CD109, CDH2, CEBPB, CHAD, CHN1, CNMD, CNTN4, COL11A1, COL1A2, COL27A1, COL2A1, COL8A1, COMP, CPE, CPNE5, CPNE6, CRABP2, CRISPLD1, CRISPLD2, CSRP3, CYFIP2, DAB1, DLG5, DL…
GO:0051094	positive regulation of developmental process	GO_BiologicalProcess-_11.01.2018_00h00	1.05723e-09	1.59642e-06	1.27127e-19	6.00039e-17	[2, 3, 4]	Group524	10.9677	102	[ADGRB2, ADGRL1, AGAP2, AGT, ALOX12, AMIGO3, ANGPT4, ANGPTL4, APOE, ATOH8, ATXN1L, AXIN2, BMP1, BMP5, BMP7, BOC, BRINP1, C3, CAMK2B, CBLN2, CEBPB, CLSTN3, CMKLR1, CPNE5, CPNE6, CRABP2, DAB1, DLG5, DLX1, EFNA5, EGR1, ELL3, EPHA1, EPHB3, ETS1, FBN2, FGFR1, FKBP1B, FLT3LG, FOS, FOXC2, FRZB, FZD9, GDF5, GDPD5, GLI1, GPER1, GPM6B, GREM1, HEY2, HIF1A, HMGA1, HOPX, HPSE, HTR2A, IHH, INHBA, JUN, LGR4, LM…
GO:0009888	tissue development	GO_BiologicalProcess-_11.01.2018_00h00	1.04509e-13	1.60944e-10	1.27127e-19	6.00039e-17	[3]	Group524	10.8984	148	[ACAN, ACER1, ACTA2, ACTC1, ADAMTSL2, AGAP2, AGT, ALDH1A2, AMH, ANKH, ANKRD6, APCDD1, APOD, ARHGAP12, ATOH8, AXIN2, BFSP2, BMP1, BMP5, BMP7, CA2, CA9, CBS, CD109, CDH2, CDHR2, CLEC3B, CNMD, COL11A1, COL27A1, COL2A1, COL8A1, COMP, CREB3L2, CSRP3, CYTL1, DLG5, DLX3, DMP1, DUSP4, EDNRA, EFNA1, EGR1, ELL3, EN1, ERRFI1, ESRP2, FAM20A, FBN2, FGFR1, FHOD3, FN3K, FOS, FOXA2, FOXC2, FRAS1, FRZB, FZD1, FZD…
GO:0051093	negative regulation of developmental process	GO_BiologicalProcess-_11.01.2018_00h00	8.36086e-07	0.00123406	1.27127e-19	6.00039e-17	[2, 3, 4]	Group524	10.8696	70	[ADGRB2, ANGPT4, ANGPTL4, APOE, AXIN2, BHLHA15, BMP7, BRINP1, CDK5RAP2, CHAD, CNMD, CNTN4, CXCL14, DAB1, DDX6, DIXDC1, DLX1, EFNA1, EFNA5, F2, FOXA2, FOXC2, FRZB, FZD7, GDF10, GDF5, GPER1, GREM1, HIF1A, IHH, IL17D, INHBA, JDP2, KANK1, KRAS, LOXL3, MAFB, MELTF, MIB1, MSX1, MT3, NGFR, NLGN3, NTN1, PGLYRP1, PIK3R1, PTPRS, RAP1GAP2, RARB, RTN4RL1, SEMA3E, SERPINE1, SERPINF1, SFRP5, SLIT2, SOCS5, SOST…
GO:0048699	generation of neurons	GO_BiologicalProcess-_11.01.2018_00h00	5.66467e-10	8.57064e-07	1.27127e-19	6.00039e-17	[5, 6, 7]	Group524	10.8409	107	[ACSL6, ALDH1A2, APOD, APOE, BMP7, BOC, BRINP1, BRSK1, CACNA1A, CAMK2B, CCDC88A, CCK, CDH2, CDH23, CDK5RAP2, CHN1, CNTN4, CPNE5, CPNE6, CRABP2, CYFIP2, DAB1, DCLK2, DDIT4, DDX6, DIXDC1, DLX1, DPYSL4, DUSP15, EFHD1, EFNA1, EFNA2, EFNA5, ELL3, EN1, EPHB3, F2, FGFR1, FKBP1B, FOXA2, FZD2, FZD9, GDPD5, GLDN, GPER1, HEY2, HHIP, HIF1A, HS6ST1, IHH, INHBA, JUN, KANK1, LHX8, LINGO1, LOC536342, LOC613966, …
GO:0007267	cell-cell signaling	GO_BiologicalProcess-_11.01.2018_00h00	1.96355e-09	2.9571e-06	1.41533e-08	6.41144e-06	[2, 3]	Group461	10.8253	101	[ADRA1B, AMH, ANKRD6, APCDD1, APOE, ASIC1, ATP6V1C2, AXIN2, BAIAP2, BHLHA15, BLK, CA2, CACNA1A, CADPS2, CDH2, CDHR4, CHRM5, CHRNA4, CHRNB4, CHRNG, CLSTN3, CPE, CXCL14, DIXDC1, DKK3, DOC2B, EFNA5, EGR1, FCHSD2, FGFR1, FKBP1B, FRZB, FZD1, FZD2, FZD7, FZD9, GLI1, GLS, GPER1, GPNMB, GREM1, GRID1, GRID2IP, GRIN2C, GRIN3B, HIF1A, HNF4A, HTR2A, IHH, INHBA, IRS2, JADE1, KANK1, KCNMB4, KIF1B, KRAS, LGR4, …
GO:0030182	neuron differentiation	GO_BiologicalProcess-_11.01.2018_00h00	7.57338e-09	1.13449e-05	1.27127e-19	6.00039e-17	[4, 6, 7, 8]	Group524	10.7865	96	[ALDH1A2, APOD, APOE, BMP7, BOC, BRINP1, BRSK1, CACNA1A, CAMK2B, CCDC88A, CCK, CDH23, CDK5RAP2, CHN1, CNTN4, CPNE5, CPNE6, CRABP2, CYFIP2, DAB1, DCLK2, DDIT4, DDX6, DIXDC1, DLX1, DPYSL4, EFHD1, EFNA1, EFNA2, EFNA5, EN1, EPHB3, FGFR1, FKBP1B, FOXA2, FZD2, GDPD5, GLDN, HEY2, HIF1A, HS6ST1, IHH, INHBA, JUN, KANK1, LHX8, LINGO1, LOC536342, LOC613966, LPAR3, LRRC4C, LRRC55, MAPK8IP2, MATN2, MEF2A, MIB…
GO:0045596	negative regulation of cell differentiation	GO_BiologicalProcess-_11.01.2018_00h00	3.49422e-05	0.0492336	1.27127e-19	6.00039e-17	[3, 4, 5]	Group524	10.7759	50	[APOE, AXIN2, BHLHA15, BMP7, BRINP1, CDK5RAP2, CNTN4, CXCL14, DAB1, DDX6, DIXDC1, DLX1, EFNA1, EFNA5, F2, FOXA2, FRZB, FZD7, GDF10, GDF5, GPER1, GREM1, IHH, JDP2, KANK1, KRAS, LOXL3, MAFB, MELTF, MIB1, MSX1, MT3, NGFR, NLGN3, NTN1, PGLYRP1, PIK3R1, PTPRS, RAP1GAP2, RARB, RTN4RL1, SLIT2, SOCS5, SOSTDC1, TACSTD2, TRPV4, WNT9A, ZBTB16, ZFPM1, ZFPM2]
GO:0045597	positive regulation of cell differentiation	GO_BiologicalProcess-_11.01.2018_00h00	2.13737e-06	0.00312697	1.27127e-19	6.00039e-17	[3, 4, 5]	Group524	10.7544	67	[APOE, ATOH8, AXIN2, BMP7, BOC, BRINP1, CAMK2B, CEBPB, CMKLR1, CPNE5, CPNE6, CRABP2, DAB1, DLX1, EFNA5, ELL3, ETS1, FBN2, FGFR1, FKBP1B, FLT3LG, FOS, FRZB, GDF5, GDPD5, GPER1, GREM1, HIF1A, HOPX, HTR2A, IHH, INHBA, JUN, LOXL2, LPAR3, LPL, LTBP3, METRNL, MMP14, NEFL, NTN1, PIK3R6, PLXNB3, PRKCA, PTGS2, RAB7B, RAC3, RASAL1, RIPOR2, RNF112, SCIN, SERPINE2, SERPINF1, SHOX2, SOCS1, SOCS3, SOCS5, SREBF…
GO:0000904	cell morphogenesis involved in differentiation	GO_BiologicalProcess-_11.01.2018_00h00	1.98906e-05	0.028364	1.27127e-19	6.00039e-17	[4, 5, 6]	Group524	10.7143	54	[APOE, BMP7, BOC, BRSK1, CACNA1A, CAMK2B, CCK, CHN1, CNTN4, CRABP2, DAB1, EFNA1, EFNA2, EFNA5, EPHA1, EPHB3, FZD7, IHH, ITGA8, KANK1, LINGO1, LOC536342, LOC613966, LPAR3, LRRC4C, LRRC55, MAPK8IP2, MATN1, MATN2, MEF2A, MELTF, MT3, NEFL, NGFR, NLGN3, NTN1, PLXNB3, PTPRO, PTPRQ, PTPRS, RAC3, RADIL, RBFOX2, RIPOR2, SHOX2, SLC1A3, SLIT2, SRCIN1, TACSTD2, TRIM46, TUBB3, UNC5C, WHRN, ZFPM1]
GO:0060284	regulation of cell development	GO_BiologicalProcess-_11.01.2018_00h00	9.41605e-06	0.0135591	1.27127e-19	6.00039e-17	[4, 5]	Group524	10.6952	60	[APOE, AXIN2, BMP7, BRINP1, CACNA1A, CAMK2B, CCDC88A, CDH2, CDK5RAP2, CHN1, CNTN4, CPNE5, CPNE6, CRABP2, DAB1, DDX6, DIXDC1, DLX1, DUSP15, EFNA1, EFNA5, ELL3, EPHB3, F2, FGFR1, FKBP1B, FRZB, GDPD5, GPER1, HEY2, HIF1A, KANK1, LOC536342, LPAR3, LRRC4C, MELTF, MIB1, MT3, NEFL, NGF, NGFR, NLGN3, NTN1, PLXNB3, PTGS2, PTPRS, RAC3, RAP1GAP2, RASAL1, RNF112, RTN4RL1, SERPINE2, SERPINF1, SHOX2, SLIT2, SRC…
GO:0048585	negative regulation of response to stimulus	GO_BiologicalProcess-_11.01.2018_00h00	2.96201e-10	4.4993e-07	0.000348239	0.139296	[2, 3, 4]	Group522	10.6364	117	[A2M, ACP5, ADAMTSL2, AGT, ALOX12, ANGPT1, ANKRD6, AOAH, APCDD1, APOD, APOE, ARHGAP12, AVP, AXIN2, BMP5, BMP7, CD109, CDH2, CHAC1, CHAD, CHP1, COL2A1, CREBRF, DAB1, DAPK1, DDIT4, DKK3, DLG5, DLX1, DNAJC3, DUSP14, DUSP4, EFNA1, EGR1, ELL3, ERRFI1, ETS1, EYA4, F12, F2, FBN2, FKBP1B, FNDC4, FRZB, FZD1, GDPD5, GLI1, GPER1, GREM1, HEY2, HHIP, HIF1A, HSPH1, IGF1R, IL13RA2, ITGA1, JADE1, KANK1, KNG1, LG…
GO:0016477	cell migration	GO_BiologicalProcess-_11.01.2018_00h00	8.57783e-09	1.2841e-05	2.23945e-20	1.0615e-17	[3, 4]	Group519	10.5263	102	[AGT, ALOX12, ANGPT1, ANGPT4, ANGPTL4, APCDD1, APOD, APOE, ARHGEF16, ATOH8, ATP8A1, BLK, BMP7, CCDC141, CCDC88A, CCK, CDH2, CMKLR1, CPNE3, CSPG4, CXCL14, DAB1, DDIT4, DIXDC1, DLG5, DOCK8, EFNA1, ENPEP, EPB41L4B, EPHA1, EPHB3, EPS8, ETS1, FGFR1, FOXC2, GPER1, GPNMB, GREM1, HIF1A, IGF1R, IL16, IRS2, ITGA1, ITGB2, JAK2, JUN, KANK1, KRT16, LCK, LGALS3, LGR6, LMNA, LOXL2, MATN2, MCOLN2, MMP14, NAV3, N…
GO:0022008	neurogenesis	GO_BiologicalProcess-_11.01.2018_00h00	1.14996e-09	1.73528e-06	1.27127e-19	6.00039e-17	[4, 5, 6]	Group524	10.5116	113	[ACSL6, ADGRG6, ALDH1A2, APCDD1, APOD, APOE, BMP7, BOC, BRINP1, BRSK1, CACNA1A, CAMK2B, CCDC88A, CCK, CDH2, CDH23, CDK5RAP2, CHAC1, CHN1, CNTN4, CPNE5, CPNE6, CRABP2, CSPG4, CYFIP2, DAB1, DCLK2, DDIT4, DDX6, DIXDC1, DLX1, DPYSL4, DUSP15, EFHD1, EFNA1, EFNA2, EFNA5, ELL3, EN1, EPHB3, F2, FGFR1, FKBP1B, FOXA2, FZD2, FZD9, GDPD5, GLDN, GPER1, HEY2, HHIP, HIF1A, HS6ST1, IHH, INHBA, JUN, KANK1, KRAS, …
GO:0048646	anatomical structure formation involved in morphogenesis	GO_BiologicalProcess-_11.01.2018_00h00	2.73102e-07	0.000405283	1.27127e-19	6.00039e-17	[2, 3, 4]	Group524	10.4666	83	[ACTA2, ACTC1, ADGRB2, ADGRG6, ALOX12, ANGPT1, ANGPT4, ANGPTL4, ATOH8, AXIN2, BMP5, BMP7, C3, CACNA1A, CD109, CHAD, CNMD, COL11A1, COL2A1, COL8A1, CSRP3, DMP1, DUSP4, EDNRA, EFNA1, ENPEP, EPHA1, EPHB3, ETS1, FAM20A, FBN2, FGFR1, FHOD3, FLT3LG, FOXC2, FZD1, FZD2, FZD7, GREM1, HEY2, HIF1A, HOPX, HPSE, HS6ST1, IHH, INHBA, ITGA8, ITGB2, JUN, LAMB3, LOC536342, LOXL2, MAFB, MEF2A, MIB1, MMP14, MSX1, NE…
GO:0000902	cell morphogenesis	GO_BiologicalProcess-_11.01.2018_00h00	8.24387e-07	0.00121762	1.27127e-19	6.00039e-17	[4, 5]	Group524	10.462	77	[AGO4, APOE, BAIAP2, BMP7, BOC, BRSK1, CACNA1A, CAMK2B, CAP2, CCK, CHN1, CNTN4, CPNE5, CPNE6, CRABP2, CYFIP2, DAB1, DPYSL4, EFNA1, EFNA2, EFNA5, EPHA1, EPHB3, EPS8, F2, FZD7, GREM1, IHH, ITGA8, KANK1, LINGO1, LOC536342, LOC613966, LPAR3, LRRC4C, LRRC55, MAPK8IP2, MATN1, MATN2, MEF2A, MELTF, MSX1, MT3, NEFL, NGF, NGFR, NLGN3, NTN1, PACSIN2, PLXNB3, PTPRO, PTPRQ, PTPRS, RAC3, RADIL, RASAL1, RBFOX2,…
GO:0043086	negative regulation of catalytic activity	GO_BiologicalProcess-_11.01.2018_00h00	8.42537e-06	0.0121662	0.000348239	0.139296	[4]	Group522	10.3834	65	[A2M, ANGPT4, ANGPTL4, APOE, AVP, BMP7, C3, CD109, CHAD, CHP1, COL6A3, CST3, CST6, DNAJC3, DUSP14, DUSP4, EPHA1, ERRFI1, FABP4, FKBP1B, FURIN, IGF1R, IRS2, ITIH4, KNG1, LAMP3, LRRC4C, LRRTM4, MATN4, MT3, NGF, NLRC4, NR4A1, PAK2, PCSK1N, PHACTR2, PLAUR, PLXNB3, PRKCA, PTGS2, RIMBP2, RPS6KA1, RTN4RL1, SCG5, SERPINA1, SERPINE1, SERPINE2, SERPINE3, SERPINF1, SERPINH1, SLIT2, SOCS1, SOCS3, SOCS5, SPIN…
GO:0098609	cell-cell adhesion	GO_BiologicalProcess-_11.01.2018_00h00	2.90224e-05	0.0411247	3.50144e-13	1.63867e-10	[3]	Group517	10.2787	59	[ADGRL1, ALOX12, ANXA9, BAIAP2, BMP5, BMP7, CADM1, CD86, CDH2, CDH23, CDH24, CDH26, CDHR2, CDHR4, CEBPB, CLDN1, CLSTN3, CYFIP2, DAB1, DLG5, DOCK8, EFNA5, EPHB3, ETS1, FGFRL1, GLDN, GPNMB, IGFBP2, IGSF9, IHH, ITGB2, LCK, LGALS1, LGALS3, LOXL3, NLGN3, NTN1, PAK4, PCDH17, PDLIM1, PIK3R6, PKP1, PLA2G2F, PLXNB3, PODXL2, PRKCA, PTPRU, RIPK3, RIPOR2, SDC4, SERPINE2, SMAGP, SOCS1, SOCS5, TACSTD2, THBS4, …
GO:0032989	cellular component morphogenesis	GO_BiologicalProcess-_11.01.2018_00h00	7.39793e-07	0.00109341	1.27127e-19	6.00039e-17	[3, 4]	Group524	10.2723	83	[ACTA2, ACTC1, AGO4, APOE, BAIAP2, BMP7, BOC, BRSK1, CACNA1A, CAMK2B, CAP2, CCK, CHN1, CNTN4, CPNE5, CPNE6, CRABP2, CSRP3, CYFIP2, DAB1, DPYSL4, EFNA1, EFNA2, EFNA5, EPHA1, EPHB3, EPS8, F2, FHOD3, FZD7, GREM1, IHH, ITGA8, KANK1, LINGO1, LOC536342, LOC613966, LPAR3, LRRC4C, LRRC55, MAPK8IP2, MATN1, MATN2, MEF2A, MELTF, MSX1, MT3, NEBL, NEFL, NGF, NGFR, NLGN3, NTN1, PACSIN2, PID1, PLXNB3, PTPRO, PT…
GO:0050793	regulation of developmental process	GO_BiologicalProcess-_11.01.2018_00h00	3.63109e-14	5.59915e-11	1.27127e-19	6.00039e-17	[2, 3]	Group524	10.2666	181	[ADGRB2, ADGRL1, AGAP2, AGO4, AGT, ALOX12, AMIGO3, ANGPT4, ANGPTL4, ANKH, ANKRD6, APOE, ATOH8, ATXN1L, AXIN2, BAIAP2, BHLHA15, BMP1, BMP5, BMP7, BOC, BRINP1, C3, CACNA1A, CAMK2B, CBLN2, CCDC88A, CD109, CDH2, CDK5RAP2, CEBPB, CHAD, CHN1, CLSTN3, CMKLR1, CNMD, CNTN4, COLQ, CPNE5, CPNE6, CRABP2, CXCL14, DAB1, DDX6, DIXDC1, DLG5, DLX1, DMP1, DUSP15, EFNA1, EFNA5, EGR1, ELL3, EPHA1, EPHB3, EPS8, ERRFI…
GO:0048870	cell motility	GO_BiologicalProcess-_11.01.2018_00h00	1.80507e-08	2.69678e-05	2.23945e-20	1.0615e-17	[2, 3]	Group519	10.1599	108	[AGT, ALOX12, ANGPT1, ANGPT4, ANGPTL4, APCDD1, APOD, APOE, ARHGEF16, ATOH8, ATP8A1, BLK, BMP7, CATSPER3, CCDC141, CCDC88A, CCK, CDH2, CFAP157, CMKLR1, CPNE3, CSPG4, CXCL14, DAB1, DDIT4, DIXDC1, DLG5, DOCK8, EFNA1, ENPEP, EPB41L4B, EPHA1, EPHB3, EPS8, ETS1, FGFR1, FOXC2, GPER1, GPNMB, GREM1, HIF1A, IER2, IGF1R, IL16, IRS2, ITGA1, ITGB2, JAK2, JUN, KANK1, KRT16, LCK, LGALS3, LGR6, LMNA, LOXL2, MATN…
GO:0045595	regulation of cell differentiation	GO_BiologicalProcess-_11.01.2018_00h00	4.45229e-09	6.6918e-06	1.27127e-19	6.00039e-17	[3, 4]	Group524	10.1462	118	[APOE, ATOH8, AXIN2, BHLHA15, BMP7, BOC, BRINP1, CACNA1A, CAMK2B, CCDC88A, CD109, CDH2, CDK5RAP2, CEBPB, CHN1, CMKLR1, CNTN4, CPNE5, CPNE6, CRABP2, CXCL14, DAB1, DDX6, DIXDC1, DLX1, DUSP15, EFNA1, EFNA5, ELL3, EPHB3, ERRFI1, ETS1, F2, FBN2, FGFR1, FKBP1B, FLT3LG, FOS, FOXA2, FRZB, FZD7, GDF10, GDF5, GDPD5, GLI1, GPER1, GREM1, HEY2, HIF1A, HOPX, HTR2A, IHH, INHBA, JDP2, JUN, KANK1, KRAS, LOC536342…
GO:0051240	positive regulation of multicellular organismal process	GO_BiologicalProcess-_11.01.2018_00h00	1.13801e-08	1.70133e-05	1.27127e-19	6.00039e-17	[2, 3, 4]	Group524	10.1164	113	[ADGRB2, ADGRL1, ADRA1B, AGAP2, AGPAT2, AGT, ALOX12, AMIGO3, ANGPT1, ANGPT4, ANGPTL4, APOE, ATOH8, ATP2A1, ATXN1L, AXIN2, BMP1, BMP7, BRINP1, C3, CADM1, CAMK2B, CBLN2, CD14, CEBPB, CHRNB4, CLSTN3, CPNE5, CPNE6, CRABP2, CREB3L1, DAB1, DLG5, DLX1, EFNA5, EGR1, ELL3, ENPP4, EPB41L4B, EPHA1, EPHB3, ETS1, F12, F2, FBN2, FGFR1, FKBP1B, FLT3LG, FOS, FOXC2, FZD9, GDF5, GDPD5, GLI1, GPER1, GPM6B, GREM1, H…
GO:0007166	cell surface receptor signaling pathway	GO_BiologicalProcess-_11.01.2018_00h00	3.74509e-14	5.77118e-11	0.000348239	0.139296	[3, 4, 5]	Group522	10.0576	192	[ABCA7, ADAMTSL2, ADGRB2, ADGRG6, ADGRL1, AGT, ANGPT1, ANGPT4, ANGPTL4, ANKRD6, APCDD1, APOD, APOE, ATOH8, ATP6V1C2, AXIN2, BAIAP2, BAIAP2L2, BLK, BLNK, BMP5, BMP7, BOC, BTK, CACNG5, CALCR, CD109, CD14, CD19, CD79A, CDH2, CELSR1, CHAC1, CHAD, CHN1, CHRNA4, CHRNB4, CHRNG, CLEC4D, COL1A2, COL2A1, CPE, CPNE3, CREBRF, CSPG4, CYFIP2, DAPK1, DDIT4, DIXDC1, DKK3, DLG5, DLX1, DUSP15, EFNA1, EFNA2, EFNA5,…
GO:0007399	nervous system development	GO_BiologicalProcess-_11.01.2018_00h00	3.29336e-11	5.01908e-08	1.27127e-19	6.00039e-17	[4, 5]	Group524	10.0264	152	[ACAN, ACSL6, ADGRB2, ADGRG6, ADGRL1, AKT3, ALDH1A2, AMIGO3, APCDD1, APOD, APOE, ATXN1L, BMP5, BMP7, BOC, BRINP1, BRSK1, CACNA1A, CAMK2B, CBLN2, CBS, CCDC141, CCDC88A, CCK, CDH2, CDH23, CDHR4, CDK5RAP2, CHAC1, CHN1, CLDN11, CLSTN3, CNTN4, COL2A1, COLQ, CPNE5, CPNE6, CRABP2, CSPG4, CYFIP2, DAB1, DCLK2, DDIT4, DDX6, DIXDC1, DLG5, DLX1, DPYSL4, DUSP15, EDNRA, EFHD1, EFNA1, EFNA2, EFNA5, ELL3, EN1, E…
GO:0051239	regulation of multicellular organismal process	GO_BiologicalProcess-_11.01.2018_00h00	2.33389e-14	3.60119e-11	1.27127e-19	6.00039e-17	[2, 3]	Group524	9.93083	201	[ACP5, ADGRB2, ADGRL1, ADRA1B, AGAP2, AGPAT2, AGT, ALOX12, AMIGO3, ANGPT1, ANGPT4, ANGPTL4, ANKH, ANKRD6, APOD, APOE, ATOH8, ATP2A1, ATXN1L, AXIN2, BMP1, BMP7, BRINP1, BTK, C3, CACNA1A, CADM1, CALCR, CAMK2B, CBLN2, CCDC88A, CD109, CD14, CDH2, CDK5RAP2, CEBPB, CHAD, CHN1, CHRNB4, CLSTN3, CMKLR1, CNMD, CNTN4, COLQ, CPNE5, CPNE6, CRABP2, CREB3L1, CSRP3, DAB1, DDX6, DIXDC1, DLG5, DLX1, DMP1, DUSP15, …
GO:0060548	negative regulation of cell death	GO_BiologicalProcess-_11.01.2018_00h00	3.44426e-05	0.048633	0.00136167	0.499732	[3, 4, 5]	Group484	9.79827	68	[ACTC1, AGAP2, AGO4, ALOX12, ANGPT1, ANGPT4, ANGPTL4, APOE, AVP, BMP7, CACNA1A, COL2A1, COMP, DAPK1, DLX1, DNAJC3, DOCK8, EFNA1, ELL3, EN1, EYA4, FANK1, FLT3LG, FOXC2, FZD1, FZD9, GDF5, GPNMB, GREM1, HEY2, HIF1A, HSPH1, IGF1R, IL2RB, IRS2, JUN, KRAS, LAMP3, LGALS3, LMNA, MAPK8IP1, MEIS3, MSX1, MT3, NEFL, NGF, NLRC4, NPAS2, NR4A1, PAK2, PIK3CA, PIK3R1, PLAUR, PRKCA, PTGS2, PYCR1, RARB, RPS6KA1, SC…
GO:0048468	cell development	GO_BiologicalProcess-_11.01.2018_00h00	6.56712e-10	9.92292e-07	1.27127e-19	6.00039e-17	[3, 4]	Group524	9.78408	145	[ACAN, ACTA2, ACTC1, ADGRG6, ALDH1A2, APOD, APOE, AXIN2, BFSP2, BHLHA15, BMP5, BMP7, BOC, BRINP1, BRSK1, BTK, CACNA1A, CAMK2B, CATSPER3, CCDC88A, CCK, CDC25B, CDH2, CDH23, CDK5RAP2, CFAP157, CHN1, CNTN4, COL11A1, COL27A1, CPNE5, CPNE6, CRABP2, CSRP3, CYFIP2, DAB1, DCLK2, DDX6, DIXDC1, DLX1, DPYSL4, DUSP15, EDNRA, EFHD1, EFNA1, EFNA2, EFNA5, ELL3, EN1, EPHA1, EPHB3, F2, FGFR1, FHOD3, FKBP1B, FOXC2…
GO:0060429	epithelium development	GO_BiologicalProcess-_11.01.2018_00h00	5.69029e-06	0.0082623	1.27127e-19	6.00039e-17	[4]	Group524	9.7619	82	[ACER1, ADAMTSL2, AGAP2, AGT, ALDH1A2, ANKRD6, APCDD1, ARHGAP12, ATOH8, AXIN2, BFSP2, BMP5, BMP7, CA2, CA9, CD109, CDH2, CDHR2, COL2A1, DLG5, DLX3, EDNRA, EN1, ERRFI1, ESRP2, FGFR1, FN3K, FOXC2, FRAS1, FRZB, FZD1, FZD2, FZD7, GLI1, GPSM2, GREM1, HEY2, HHIP, HIF1A, HPSE, IHH, INHBA, JUN, KLHL3, KRAS, KRT16, LGALS3, LGR4, LOXL3, MAF, MIB1, MMP14, MSX1, MYO1E, NTN1, PHGDH, PKD2, PTPRO, PTPRQ, PTPRS,…
GO:0042327	positive regulation of phosphorylation	GO_BiologicalProcess-_11.01.2018_00h00	2.66256e-05	0.0377817	0.000348239	0.139296	[6, 7, 8]	Group522	9.68586	74	[ADRA1B, AGT, ANGPT1, ANGPT4, ANGPTL4, ANKRD6, AVP, AVPI1, AXIN2, BMP5, BMP7, C1QTNF2, C3, CAB39, CCDC88A, CDC25B, CDH2, CSPG4, DAB1, DUSP15, EFNA1, EFNA5, F2, FAM20A, FGFR1, FLT3LG, FZD1, FZD7, GDF10, GDF5, GPD1, GPER1, GPNMB, GREM1, HCRTR1, HSPH1, HTR2A, INHBA, JUN, KRAS, KSR1, LOC536342, LPAR3, MAPK8IP1, MT3, NCF1, NECAB2, NOTCH2, OPRD1, PAK2, PAK4, PARP14, PIK3CA, PIK3R6, PKD2, PLA2G5, PLAUR,…
GO:0048584	positive regulation of response to stimulus	GO_BiologicalProcess-_11.01.2018_00h00	6.66132e-09	9.98532e-06	0.000348239	0.139296	[2, 3, 4]	Group522	9.56938	140	[A2M, ACOX2, ADRA1B, AGAP2, AGT, AKAP12, AKT3, ANGPT1, ANKRD6, ATP6V1C2, AVPI1, BLK, BLNK, BMP5, BMP7, C1QTNF2, C1R, C1S, C3, CADM1, CD14, CD19, CD79A, CD86, CDH2, CFD, CMKLR1, CREBRF, CSPG4, CXCL14, CYFIP2, DIXDC1, DLG5, DUSP15, EFNA1, ENPP4, EPS8, ETS1, EYA4, F12, F2, FABP4, FGFR1, FKBP1B, FOXC2, FZD9, GDF10, GDF5, GLI1, GPER1, GPNMB, GREM1, HCRTR1, HIF1A, HMGA1, HOPX, HPSE, HTR2A, IHH, IL16, I…
GO:0006812	cation transport	GO_BiologicalProcess-_11.01.2018_00h00	1.72569e-05	0.0246428	3.85094e-05	0.016328	[5]	Group516	9.46408	83	[ASIC1, ASIC3, ATP2A1, ATP2B1, ATP6V1C2, AZIN2, BHLHA15, CACNA1A, CACNG5, CALHM5, CATSPER3, CD19, CHP1, CHRM5, CHRNA4, CHRNB4, CHRNG, CP, DAPK1, F2, FKBP1B, GPER1, GRIN2C, GRIN3B, HTR2A, IL16, ITPR2, KCNAB3, KCNH2, KCNK17, KCNK5, KCNK7, KCNMB4, KCNN3, KLHL3, LGALS3, LRRC55, MAPK8IP2, MELTF, MFSD3, MRS2, MT3, NEDD4, NKAIN1, NLGN3, PANX3, PKD2, RAMP3, SCARA5, SCN3B, SCN4A, SCNN1A, SERINC5, SERPINE2…
GO:0045937	positive regulation of phosphate metabolic process	GO_BiologicalProcess-_11.01.2018_00h00	3.47514e-05	0.0489994	0.000348239	0.139296	[5, 6, 7]	Group522	9.41177	80	[ADRA1B, AGT, AKAP12, ANGPT1, ANGPT4, ANGPTL4, ANKRD6, APOE, AVP, AVPI1, AXIN2, BMP5, BMP7, C1QTNF2, C3, CAB39, CCDC88A, CDC25B, CDH2, CSPG4, DAB1, DUSP15, EFNA1, EFNA5, F2, FAM20A, FGFR1, FLT3LG, FZD1, FZD2, FZD7, GDF10, GDF5, GPD1, GPER1, GPNMB, GREM1, HCRTR1, HSPH1, HTR2A, INHBA, ITGA1, JUN, KRAS, KSR1, LOC536342, LPAR3, MAPK8IP1, MT3, NCF1, NECAB2, NOTCH2, OPRD1, PAK2, PAK4, PARP14, PID1, PIK…
GO:0010562	positive regulation of phosphorus metabolic process	GO_BiologicalProcess-_11.01.2018_00h00	3.47514e-05	0.0489994	0.000348239	0.139296	[4, 5, 6]	Group522	9.41177	80	[ADRA1B, AGT, AKAP12, ANGPT1, ANGPT4, ANGPTL4, ANKRD6, APOE, AVP, AVPI1, AXIN2, BMP5, BMP7, C1QTNF2, C3, CAB39, CCDC88A, CDC25B, CDH2, CSPG4, DAB1, DUSP15, EFNA1, EFNA5, F2, FAM20A, FGFR1, FLT3LG, FZD1, FZD2, FZD7, GDF10, GDF5, GPD1, GPER1, GPNMB, GREM1, HCRTR1, HSPH1, HTR2A, INHBA, ITGA1, JUN, KRAS, KSR1, LOC536342, LPAR3, MAPK8IP1, MT3, NCF1, NECAB2, NOTCH2, OPRD1, PAK2, PAK4, PARP14, PID1, PIK…
GO:0010647	positive regulation of cell communication	GO_BiologicalProcess-_11.01.2018_00h00	1.15068e-06	0.0016938	0.000348239	0.139296	[3, 4, 5]	Group522	9.35622	109	[ADRA1B, AGAP2, AGT, AKAP12, AKT3, ANGPT1, ANKRD6, APOE, ATP6V1C2, AVPI1, BLK, BLNK, BMP5, BMP7, C1QTNF2, C3, CA2, CD14, CDH2, CHRNB4, CLSTN3, CREBRF, CSPG4, CYFIP2, DIXDC1, DLG5, DOC2B, DUSP15, EFNA1, EPS8, F2, FGFR1, FZD9, GDF10, GDF5, GLI1, GPER1, GPNMB, GREM1, HCRTR1, HIF1A, HPSE, HTR2A, IHH, INHBA, IRS2, ITGA8, JUN, KANK1, KRAS, KSR1, LCK, LGALS1, LGR4, LGR6, LOXL3, LPAR3, LPAR4, MAPK8IP1, M…
GO:0023056	positive regulation of signaling	GO_BiologicalProcess-_11.01.2018_00h00	1.62627e-06	0.00238899	0.000348239	0.139296	[2, 3, 4]	Group522	9.31624	109	[ADRA1B, AGAP2, AGT, AKAP12, AKT3, ANGPT1, ANKRD6, APOE, ATP6V1C2, AVPI1, BLK, BLNK, BMP5, BMP7, C1QTNF2, C3, CA2, CD14, CDH2, CHRNB4, CLSTN3, CREBRF, CSPG4, CYFIP2, DIXDC1, DLG5, DOC2B, DUSP15, EFNA1, EPS8, F2, FGFR1, FZD9, GDF10, GDF5, GLI1, GPER1, GPNMB, GREM1, HCRTR1, HIF1A, HPSE, HTR2A, IHH, INHBA, IRS2, ITGA8, JUN, KANK1, KRAS, KSR1, LCK, LGALS1, LGR4, LGR6, LOXL3, LPAR3, LPAR4, MAPK8IP1, M…
GO:0048731	system development	GO_BiologicalProcess-_11.01.2018_00h00	9.30385e-18	1.44024e-14	1.27127e-19	6.00039e-17	[3, 4]	Group524	9.28571	299	[ACAN, ACER1, ACP5, ACSL6, ACTA2, ACTC1, ADAMTSL2, ADGRB2, ADGRG6, ADGRL1, AGAP2, AGO4, AGT, AKT3, ALDH1A2, ALOX12, AMH, AMIGO3, ANGPT1, ANGPT4, ANGPTL4, ANKH, ANKRD6, APCDD1, APOD, APOE, AQP5, ATXN1L, AXIN2, BFSP2, BMP1, BMP5, BMP7, BOC, BRINP1, BRSK1, BTK, C3, CACNA1A, CALCR, CAMK2B, CBLN2, CBS, CCDC141, CCDC88A, CCK, CD109, CD79A, CDH2, CDH23, CDHR4, CDK5RAP2, CEBPB, CHAC1, CHAD, CHN1, CLDN1, …
GO:0010646	regulation of cell communication	GO_BiologicalProcess-_11.01.2018_00h00	1.27413e-12	1.95579e-09	0.000348239	0.139296	[3, 4]	Group522	9.20519	227	[ADAMTSL2, ADRA1B, AGAP2, AGT, AKAP12, AKT3, AMH, ANGPT1, ANKRD6, APCDD1, APOD, APOE, ARHGAP12, ARHGEF16, ARHGEF19, ASIC1, ATP6V1C2, AVP, AVPI1, AXIN2, BAIAP2, BLK, BLNK, BMP5, BMP7, C1QTNF2, C3, CA2, CACNA1A, CACNG5, CBS, CCK, CD109, CD14, CDH2, CHAC1, CHAD, CHN1, CHP1, CHRNB4, CLSTN3, CMKLR1, CNKSR2, COL2A1, CRABP2, CREBRF, CSPG4, CYFIP2, DAB1, DAPK1, DDIT4, DIXDC1, DKK3, DLG5, DLX1, DOC2B, DUS…
GO:0009966	regulation of signal transduction	GO_BiologicalProcess-_11.01.2018_00h00	1.91494e-11	2.92412e-08	0.000348239	0.139296	[3, 4, 5]	Group522	9.17108	208	[ADAMTSL2, ADRA1B, AGAP2, AGT, AKAP12, AKT3, AMH, ANGPT1, ANKRD6, APCDD1, APOD, APOE, ARHGAP12, ARHGEF16, ARHGEF19, ATP6V1C2, AVP, AVPI1, AXIN2, BLNK, BMP5, BMP7, C1QTNF2, C3, CACNG5, CBS, CCK, CD109, CD14, CDH2, CHAC1, CHAD, CHN1, CHP1, CMKLR1, CNKSR2, COL2A1, CRABP2, CREBRF, CSPG4, CYFIP2, DAB1, DAPK1, DDIT4, DIXDC1, DKK3, DLG5, DLX1, DUSP14, DUSP15, DUSP4, EFNA1, EGR1, ELL3, EPS8, ERRFI1, EYA4…
GO:0048513	animal organ development	GO_BiologicalProcess-_11.01.2018_00h00	8.01063e-12	1.22563e-08	1.27127e-19	6.00039e-17	[3, 4, 5]	Group524	9.15254	216	[ACAN, ACER1, ACP5, ACTA2, ACTC1, ADAMTSL2, ADGRG6, AGAP2, AGO4, AGT, AKT3, ALDH1A2, ALOX12, AMH, ANGPT1, ANKH, ANKRD6, APCDD1, APOD, AQP5, ATXN1L, AXIN2, BFSP2, BMP1, BMP5, BMP7, BTK, CACNA1A, CALCR, CBS, CCDC141, CD109, CD79A, CDH2, CDH23, CDK5RAP2, CEBPB, CHAD, CLDN1, CLEC3B, CLEC4D, CNMD, COL11A1, COL1A2, COL27A1, COL2A1, COL8A1, COMP, CPE, CREB3L2, CSRP3, CXCL14, CYTL1, DAB1, DCLK2, DDIT4, D…
GO:0035556	intracellular signal transduction	GO_BiologicalProcess-_11.01.2018_00h00	6.52671e-10	9.86839e-07	0.000348239	0.139296	[3, 4, 5]	Group522	9.15033	182	[ADCY2, ADGRB2, ADGRG6, ADGRL1, ADRA1B, AGAP2, AGT, AKAP12, AKT3, ANGPT1, ANKRD6, APOE, ARHGAP12, ARHGEF16, ARHGEF19, ARL4D, ASB12, ATP2A1, AVP, AVPI1, BHLHA15, BLNK, BMP5, BMP7, BRSK1, BTK, C1QTNF2, CAB39, CALCR, CAMK2B, CBS, CCDC88A, CD14, CDC42BPG, CDH2, CHAC1, CHAD, CHN1, CHP1, CMKLR1, COL1A2, CSPG4, CTNNAL1, DAB1, DAPK1, DCLK2, DDIT4, DGKB, DLG5, DOCK8, DUSP14, DUSP15, DUSP4, EFNA1, ELL3, EP…
GO:0023051	regulation of signaling	GO_BiologicalProcess-_11.01.2018_00h00	3.01286e-12	4.61269e-09	0.000348239	0.139296	[2, 3]	Group522	9.12746	227	[ADAMTSL2, ADRA1B, AGAP2, AGT, AKAP12, AKT3, AMH, ANGPT1, ANKRD6, APCDD1, APOD, APOE, ARHGAP12, ARHGEF16, ARHGEF19, ASIC1, ATP6V1C2, AVP, AVPI1, AXIN2, BAIAP2, BLK, BLNK, BMP5, BMP7, C1QTNF2, C3, CA2, CACNA1A, CACNG5, CBS, CCK, CD109, CD14, CDH2, CHAC1, CHAD, CHN1, CHP1, CHRNB4, CLSTN3, CMKLR1, CNKSR2, COL2A1, CRABP2, CREBRF, CSPG4, CYFIP2, DAB1, DAPK1, DDIT4, DIXDC1, DKK3, DLG5, DLX1, DOC2B, DUS…
GO:0030154	cell differentiation	GO_BiologicalProcess-_11.01.2018_00h00	1.38117e-13	2.12148e-10	1.27127e-19	6.00039e-17	[3]	Group524	9.03657	257	[A2M, ACAN, ACER1, ACSL6, ACTA2, ACTC1, ADGRG6, ALDH1A2, AMH, ANGPT1, ANGPT4, ANGPTL4, APCDD1, APOD, APOE, ATOH8, AXIN2, BFSP2, BHLHA15, BLK, BMP5, BMP7, BOC, BRINP1, BRSK1, BTK, CACNA1A, CALCR, CAMK2B, CATSPER3, CCDC88A, CCK, CD109, CD79A, CDC25B, CDH2, CDH23, CDHR2, CDK5RAP2, CEBPB, CFAP157, CHAC1, CHN1, CLEC4D, CMKLR1, CNMD, CNTN4, COL11A1, COL27A1, COL2A1, COL8A1, CPNE5, CPNE6, CRABP2, CREB3L…
GO:0009967	positive regulation of signal transduction	GO_BiologicalProcess-_11.01.2018_00h00	2.27348e-05	0.0323743	0.000348239	0.139296	[3, 4, 5, 6]	Group522	9.02326	97	[ADRA1B, AGAP2, AGT, AKAP12, AKT3, ANGPT1, ANKRD6, ATP6V1C2, AVPI1, BLNK, BMP5, BMP7, C1QTNF2, C3, CD14, CDH2, CREBRF, CSPG4, CYFIP2, DIXDC1, DLG5, DUSP15, EFNA1, EPS8, F2, FGFR1, FZD9, GDF10, GDF5, GLI1, GPER1, GPNMB, GREM1, HCRTR1, HIF1A, HPSE, HTR2A, IHH, INHBA, ITGA8, JUN, KANK1, KRAS, KSR1, LCK, LGALS1, LGR4, LGR6, LOXL3, LPAR3, LPAR4, MAPK8IP1, MC1R, MEIS3, MSX1, MT3, NCF1, NECAB2, NEDD4, N…
GO:0006811	ion transport	GO_BiologicalProcess-_11.01.2018_00h00	3.88846e-06	0.00566548	8.6109e-08	3.85768e-05	[4]	Group523	9.01899	114	[ABCA7, ANKH, ANO5, APOE, AQP5, ASIC1, ASIC3, ATP2A1, ATP2B1, ATP6V1C2, ATP8A1, AZIN2, BHLHA15, CA2, CACNA1A, CACNG5, CALHM5, CATSPER3, CD19, CHP1, CHRM5, CHRNA4, CHRNB4, CHRNG, CLCN3, CP, DAPK1, F2, FKBP1B, GPER1, GRID1, GRIN2C, GRIN3B, HTR2A, IL16, IRS2, ITPR2, KCNAB3, KCNH2, KCNK17, KCNK5, KCNK7, KCNMB4, KCNN3, KLHL3, LGALS3, LOC613966, LRRC55, MAPK8IP2, MELTF, MFSD3, MRS2, MT3, NEDD4, NKAIN1,…
GO:0042127	regulation of cell proliferation	GO_BiologicalProcess-_11.01.2018_00h00	1.75826e-05	0.0250904	8.108e-20	3.83508e-17	[2, 3, 4]	Group520	9.01786	101	[AGAP2, ALDH1A2, ALOX12, ANGPT1, APOD, APOE, ATOH8, ATXN1L, AXIN2, BLK, BMP5, BMP7, BTK, CCDC88A, CD109, CD86, CDH2, CEBPB, DLG5, DUSP15, EGR1, ELL3, EPHA1, ESRP2, F2, FABP4, FGFR1, FGFRL1, FLT3LG, FRZB, FZD7, FZD9, GDF5, GLI1, GPER1, GPNMB, GREM1, HEY2, HIF1A, HMGA1, HNF4A, HPSE, IGFBP2, IHH, INHBA, IRS2, ITGA1, JAK2, JUN, KRAS, LCK, LGALS3, LMNA, LTBP3, MSX1, NCCRP1, NGFR, NR4A1, NTN1, OSMR, P3…
GO:0001932	regulation of protein phosphorylation	GO_BiologicalProcess-_11.01.2018_00h00	2.47156e-05	0.0351209	0.000348239	0.139296	[6, 7, 8]	Group522	9.00735	98	[ADRA1B, AGT, ANGPT1, ANGPT4, ANGPTL4, ANKRD6, APOE, AVP, AVPI1, AXIN2, BMP5, BMP7, C1QTNF2, C3, CAB39, CBS, CCDC88A, CD109, CDC25B, CDH2, CHAD, CHP1, CSPG4, DAB1, DDIT4, DNAJC3, DUSP14, DUSP15, DUSP4, EFNA1, EFNA5, EPHA1, ERRFI1, F2, FABP4, FAM20A, FGFR1, FLT3LG, FZD1, GDF10, GDF5, GPER1, GPNMB, GREM1, HCRTR1, HSPH1, HTR2A, IGF1R, INHBA, ITGB2, JUN, KRAS, KSR1, LOC536342, LPAR3, LRRC4C, LRRTM4, …
GO:0007275	multicellular organism development	GO_BiologicalProcess-_11.01.2018_00h00	3.42651e-17	5.30081e-14	1.27127e-19	6.00039e-17	[2, 3]	Group524	9.00113	319	[ACAN, ACER1, ACP5, ACSL6, ACTA2, ACTC1, ADAMTSL2, ADGRB2, ADGRG6, ADGRL1, AGAP2, AGO4, AGT, AKT3, ALDH1A2, ALOX12, AMH, AMIGO3, ANGPT1, ANGPT4, ANGPTL4, ANKH, ANKRD6, APCDD1, APOD, APOE, AQP5, ATOH8, ATXN1L, AXIN2, BFSP2, BMP1, BMP5, BMP7, BOC, BRINP1, BRSK1, BTK, C3, CACNA1A, CALCR, CAMK2B, CBLN2, CBS, CCDC141, CCDC88A, CCK, CD109, CD79A, CDH2, CDH23, CDHR4, CDK5RAP2, CEBPB, CHAC1, CHAD, CHMP4C…
GO:1902531	regulation of intracellular signal transduction	GO_BiologicalProcess-_11.01.2018_00h00	4.14527e-06	0.00603551	0.000348239	0.139296	[4, 5, 6]	Group522	8.94495	117	[ADRA1B, AGAP2, AGT, AKAP12, AKT3, ANGPT1, ANKRD6, APOE, ARHGAP12, ARHGEF16, ARHGEF19, AVPI1, BMP5, BMP7, C1QTNF2, CBS, CD14, CDH2, CHAD, CHN1, CHP1, CMKLR1, CSPG4, DAB1, DDIT4, DLG5, DUSP14, DUSP15, DUSP4, EFNA1, ELL3, F2, FGFR1, FKBP1B, GDF10, GDF5, GNAI1, GPER1, GPNMB, GREM1, HCRTR1, HIF1A, HIPK4, HPSE, HSPH1, HTR2A, IGF1R, INHBA, JUN, KALRN, KANK1, KRAS, KSR1, LCK, LGALS1, LPAR3, LPAR4, LRRC4…
GO:0048583	regulation of response to stimulus	GO_BiologicalProcess-_11.01.2018_00h00	2.79029e-12	4.27752e-09	0.000348239	0.139296	[2, 3]	Group522	8.88731	250	[A2M, ACOX2, ACP5, ADAMTSL2, ADRA1B, AGAP2, AGT, AKAP12, AKT3, ALOX12, AMH, ANGPT1, ANKRD6, AOAH, APCDD1, APOD, APOE, ARHGAP12, ARHGEF16, ARHGEF19, ATP6V1C2, AVP, AVPI1, AXIN2, BLK, BLNK, BMP5, BMP7, C1QTNF2, C1R, C1S, C3, CACNA1A, CACNG5, CADM1, CBS, CCK, CD109, CD14, CD19, CD79A, CD86, CDH2, CFD, CHAC1, CHAD, CHN1, CHP1, CHRNA4, CLEC4D, CMKLR1, CNKSR2, COL2A1, CRABP2, CREBRF, CSPG4, CXCL14, CYF…
GO:0042325	regulation of phosphorylation	GO_BiologicalProcess-_11.01.2018_00h00	2.61741e-05	0.0371673	0.000348239	0.139296	[6, 7]	Group522	8.8813	104	[ADRA1B, AGT, ANGPT1, ANGPT4, ANGPTL4, ANKRD6, APOE, AVP, AVPI1, AXIN2, BMP5, BMP7, C1QTNF2, C3, CAB39, CBS, CCDC88A, CD109, CDC25B, CDH2, CHAD, CHP1, CSPG4, DAB1, DDIT4, DNAJC3, DUSP14, DUSP15, DUSP4, EFNA1, EFNA5, EPHA1, ERRFI1, F2, FABP4, FAM20A, FGFR1, FLT3LG, FZD1, FZD7, GDF10, GDF5, GPD1, GPER1, GPNMB, GREM1, HCRTR1, HIF1A, HSPH1, HTR2A, IGF1R, INHBA, IRS2, ITGB2, JUN, KRAS, KSR1, LOC536342…
GO:0006468	protein phosphorylation	GO_BiologicalProcess-_11.01.2018_00h00	1.29445e-06	0.00190413	0.000348239	0.139296	[6, 7]	Group522	8.88005	134	[ADRA1B, AGT, AKT3, ALPK3, ANGPT1, ANGPT4, ANGPTL4, ANKRD6, APOE, AVP, AVPI1, AXIN2, BLK, BMP5, BMP7, BRSK1, BTK, C1QTNF2, C3, CAB39, CAMK2B, CBS, CCDC88A, CD109, CDC25B, CDC42BPG, CDH2, CDKL1, CHAD, CHP1, CPNE3, CSPG4, DAB1, DAPK1, DCLK2, DDIT4, DNAJC3, DUSP14, DUSP15, DUSP4, EFNA1, EFNA5, EPHA1, EPHB3, ERRFI1, F2, FABP4, FAM20A, FGFR1, FLT3LG, FZD1, GDF10, GDF5, GPER1, GPNMB, GREM1, HCRTR1, HIP…
GO:0048518	positive regulation of biological process	GO_BiologicalProcess-_11.01.2018_00h00	4.23693e-17	6.5503e-14	1.27127e-19	6.00039e-17	[1, 2, 3]	Group524	8.61907	367	[A2M, ACOX2, ACTA2, ACTC1, ADGRB2, ADGRL1, ADRA1B, AGAP2, AGPAT2, AGT, AKAP12, AKT3, ALDH1A2, ALOX12, AMH, AMIGO3, ANGPT1, ANGPT4, ANGPTL4, ANKRD6, APOE, ARHGEF16, ARID3C, ASIP, ATOH8, ATP2A1, ATP6V1C2, ATP8A1, ATXN1L, AVP, AVPI1, AXIN2, AZIN2, BAIAP2, BAIAP2L2, BHLHA15, BLK, BLNK, BMP1, BMP5, BMP7, BOC, BRINP1, C1QTNF2, C1R, C1S, C3, CA2, CAB39, CADM1, CADPS2, CAMK2B, CBLN2, CCDC80, CCDC88A, CD1…
GO:0019220	regulation of phosphate metabolic process	GO_BiologicalProcess-_11.01.2018_00h00	2.99317e-05	0.0423833	0.000348239	0.139296	[5, 6]	Group522	8.59896	116	[ADRA1B, AGT, AKAP12, ANGPT1, ANGPT4, ANGPTL4, ANKRD6, APOE, AVP, AVPI1, AXIN2, BMP5, BMP7, C1QTNF2, C3, CAB39, CAP2, CBS, CCDC88A, CD109, CDC25B, CDH2, CHAD, CHP1, CSPG4, DAB1, DDIT4, DNAJC3, DUSP14, DUSP15, DUSP4, EDNRA, EFNA1, EFNA5, EPHA1, ERRFI1, F2, FABP4, FAM20A, FGFR1, FKBP1B, FLT3LG, FZD1, FZD2, FZD7, GDF10, GDF5, GPD1, GPER1, GPNMB, GPR176, GREM1, HCRTR1, HIF1A, HSPH1, HTR2A, IGF1R, INH…
GO:0070887	cellular response to chemical stimulus	GO_BiologicalProcess-_11.01.2018_00h00	1.87509e-06	0.00274701	8.20351e-14	3.84745e-11	[3]	Group501	8.36237	168	[ACER1, ADAM23, ADAMTSL2, AGO4, AGRN, AGT, ALDH1A2, ALDH3B1, ANGPT1, ANGPT4, ANGPTL4, APOE, ARHGEF16, ASIP, BAIAP2, BAIAP2L2, BHLHA15, BMP5, BMP7, BRINP1, BTK, CA2, CD109, CD14, CD86, CHAD, CHRM5, CHRNA4, CLEC3B, CMKLR1, COL1A2, COL2A1, CPNE3, CPNE6, CREB3L1, CREB3L2, CREBRF, CTSL, CXCL14, CYFIP2, DAPK1, DDIT4, DLX1, DOCK8, DUSP15, EFNA5, EGR1, EPS8, ESRRB, FABP4, FBN2, FGFR1, FGFRL1, FKBP1B, FOS…
GO:0048522	positive regulation of cellular process	GO_BiologicalProcess-_11.01.2018_00h00	1.34866e-12	2.06884e-09	1.27127e-19	6.00039e-17	[2, 3, 4]	Group524	8.36173	319	[ACOX2, ADGRB2, ADGRL1, ADRA1B, AGAP2, AGT, AKAP12, AKT3, ALDH1A2, ALOX12, AMIGO3, ANGPT1, ANGPT4, ANGPTL4, ANKRD6, APOE, ARID3C, ASIP, ATOH8, ATP6V1C2, ATP8A1, ATXN1L, AVP, AVPI1, AXIN2, BAIAP2, BAIAP2L2, BHLHA15, BLK, BLNK, BMP5, BMP7, BOC, BRINP1, C1QTNF2, C3, CA2, CAB39, CADM1, CADPS2, CAMK2B, CBLN2, CCDC88A, CD14, CD19, CD86, CDC25B, CDH2, CDK5RAP2, CEBPB, CHP1, CHRNB4, CITED4, CLEC3B, CLIP1…
GO:0010604	positive regulation of macromolecule metabolic process	GO_BiologicalProcess-_11.01.2018_00h00	3.11119e-06	0.00454544	0.000348239	0.139296	[3, 4, 5]	Group522	8.07531	193	[ACTA2, ACTC1, ADRA1B, AGAP2, AGT, ALDH1A2, AMH, ANGPT1, ANGPT4, ANGPTL4, ANKRD6, APOE, ARID3C, ATOH8, AVP, AVPI1, AXIN2, BHLHA15, BMP5, BMP7, C1QTNF2, C3, CAB39, CCDC88A, CDC25B, CDH2, CDK5RAP2, CHP1, CITED4, CLEC3B, CLN6, CREB3L1, CREB3L2, CREBRF, CSPG4, CSRP3, CYFIP2, CYTL1, DAB1, DAPK1, DLX1, DLX3, DNAJC3, DUSP15, EFNA1, EFNA5, EGR1, ELK4, ELL3, EN1, EPB41L4B, ETS1, EYA4, F12, F2, FABP4, FAM2…
GO:0048523	negative regulation of cellular process	GO_BiologicalProcess-_11.01.2018_00h00	6.21029e-09	9.31544e-06	1.27127e-19	6.00039e-17	[2, 3, 4]	Group524	8.06782	276	[A2M, ACP5, ACTC1, ADAMTSL2, AGAP2, AGO4, AGT, ALDH1A2, ALOX12, ANGPT1, ANGPT4, ANGPTL4, ANKRD6, APCDD1, APOD, APOE, ARHGAP12, ASIC1, ATOH8, ATXN1L, AVP, AXIN2, BHLHA15, BMP5, BMP7, BRINP1, BRSK1, BTK, C3, CACNA1A, CD109, CD19, CDH2, CDHR2, CDK5RAP2, CEBPB, CHAC1, CHAD, CHMP4C, CHP1, CNTN4, COL2A1, COL6A3, COMP, CREBRF, CST3, CST6, CXCL14, DAB1, DAPK1, DDIT4, DDX6, DIXDC1, DKK3, DLG5, DLX1, DLX4,…
GO:0048519	negative regulation of biological process	GO_BiologicalProcess-_11.01.2018_00h00	1.32287e-09	1.99488e-06	1.27127e-19	6.00039e-17	[1, 2, 3]	Group524	8.02998	300	[A2M, ACP5, ACTC1, ADAMTSL2, ADGRB2, AFF2, AGAP2, AGO4, AGT, ALDH1A2, ALOX12, ANGPT1, ANGPT4, ANGPTL4, ANKRD6, AOAH, APCDD1, APOD, APOE, ARHGAP12, ASIC1, ATOH8, ATXN1L, AVP, AXIN2, AZIN2, BHLHA15, BMP5, BMP7, BRINP1, BRSK1, BTK, C3, CACNA1A, CALCR, CD109, CD19, CDH2, CDHR2, CDK5RAP2, CEBPB, CHAC1, CHAD, CHMP4C, CHP1, CMKLR1, CNMD, CNTN4, COL2A1, COL6A3, COMP, CREBRF, CST3, CST6, CXCL14, DAB1, DAP…
GO:0051173	positive regulation of nitrogen compound metabolic process	GO_BiologicalProcess-_11.01.2018_00h00	2.73356e-05	0.0387619	0.000348239	0.139296	[3, 4, 5]	Group522	7.88793	183	[ADRA1B, AGAP2, AGT, AKAP12, ANGPT1, ANGPT4, ANGPTL4, ANKRD6, APOE, ARID3C, ATOH8, AVP, AVPI1, AXIN2, BHLHA15, BMP5, BMP7, C1QTNF2, C3, CAB39, CCDC88A, CDC25B, CDH2, CDK5RAP2, CHP1, CITED4, CLEC3B, CLN6, CREB3L1, CREB3L2, CREBRF, CSPG4, CSRP3, CYFIP2, CYTL1, DAB1, DAPK1, DLX1, DLX3, DNAJC3, DUSP15, EFNA1, EFNA5, EGR1, ELK4, ELL3, EN1, ETS1, EYA4, F12, F2, FAM20A, FANK1, FGFR1, FGL2, FLT3LG, FOS, …
GO:0009893	positive regulation of metabolic process	GO_BiologicalProcess-_11.01.2018_00h00	7.4678e-06	0.0108208	0.000348239	0.139296	[2, 3, 4]	Group522	7.88447	202	[ACTA2, ACTC1, ADRA1B, AGAP2, AGT, AKAP12, ALDH1A2, AMH, ANGPT1, ANGPT4, ANGPTL4, ANKRD6, APOE, ARID3C, ASIP, ATOH8, AVP, AVPI1, AXIN2, BHLHA15, BMP5, BMP7, C1QTNF2, C3, CAB39, CCDC88A, CDC25B, CDH2, CDK5RAP2, CHP1, CITED4, CLEC3B, CLN6, CREB3L1, CREB3L2, CREBRF, CSPG4, CSRP3, CYFIP2, CYTL1, DAB1, DAPK1, DLX1, DLX3, DNAJC3, DUSP15, EFNA1, EFNA5, EGR1, ELK4, ELL3, EN1, EPB41L4B, EPM2A, ETS1, EYA4,…
GO:0007165	signal transduction	GO_BiologicalProcess-_11.01.2018_00h00	1.26401e-07	0.000188085	0.000348239	0.139296	[2, 3, 4]	Group522	7.41641	366	[ABCA7, ADAMTSL2, ADCY2, ADGRB2, ADGRG6, ADGRL1, ADRA1B, AGAP2, AGRN, AGT, AKAP12, AKT3, ALDH1A2, AMH, ANGPT1, ANGPT4, ANGPTL4, ANKRD6, ANXA9, APCDD1, APOD, APOE, ARHGAP12, ARHGAP23, ARHGEF16, ARHGEF19, ARL4D, ASB12, ASIP, ATOH8, ATP2A1, ATP6V1C2, AVP, AVPI1, AXIN2, BAIAP2, BAIAP2L2, BHLHA15, BLK, BLNK, BMP5, BMP7, BOC, BRSK1, BTK, C1QTNF2, C3, CA2, CAB39, CACNA1A, CACNG5, CALCR, CAMK2B, CAP2, CB…
