# Supplementary material for: Proteomic dynamics in endochondral ossification: insights from antler tip analysis
Source: PeerJ. 2026 Jul 27;14:e21568. doi: 10.7717/peerj.21568 (PMC13421809; doi:10.7717/peerj.21568)
Supplement: Supplemental Information 7 [file peerj-14-21568-s007.xlsx]

## Sheet: Ascending-Protein
ID	DE	p-value	q-value	SVDE	with N-1 distinct lines
ENSCHYP00000025056:HBA	0	0.000459624	0.150833	0	TRUE
ENSCHYP00000006421:FGB	0	0.000459624	0.150833	0	TRUE
ENSCHYP00000013650:FGA	0	0.000459624	0.150833	0	TRUE
ENSCHYP00000006464:FGG	0	0.000459624	0.150833	0	TRUE
ENSCHYP00000018838:CA2	0	0.000459624	0.150833	0	TRUE
ENSCHYP00000028750:ATP6V1B2	0	0.000459624	0.150833	0	TRUE
ENSCHYP00000018966:CA3	0	0.000459624	0.150833	0	TRUE
ENSCHYP00000033972:ATP6V1H	0	0.000459624	0.150833	0	TRUE
ENSCHYP00000008975:EPHX2	0	0.000459624	0.150833	0	TRUE
ENSCHYP00000001899:C3P1	0	0.000459624	0.150833	0	TRUE
ENSCHYP00000021358:SVIL	0	0.000459624	0.150833	0	TRUE
ENSCHYP00000028974:SPECC1	0	0.000459624	0.150833	0.25	TRUE
ENSCHYP00000004822:AHSP	0	0.000459624	0.150833	0.25	TRUE
ENSCHYP00000016639:CD84	0	0.000459624	0.150833	0.25	TRUE
ENSCHYP00000033811:HP	0	0.000459624	0.150833	0.75	TRUE
ENSCHYP00000035159:ATP6V1A	1	0.00313738	0.338493	0	TRUE
ENSCHYP00000040281:FLNB	1	0.00313738	0.338493	0	TRUE
ENSCHYP00000027512:ATP6V1F	1	0.00313738	0.338493	0	TRUE
ENSCHYP00000015268:PTPN1	1	0.00313738	0.338493	0	TRUE
ENSCHYP00000021084:AGL	1	0.00313738	0.338493	0	TRUE
ENSCHYP00000023953:GLUL	1	0.00313738	0.338493	0	TRUE
ENSCHYP00000025098:FNBP1	1	0.00313738	0.338493	0	TRUE
ENSCHYP00000015240:ARHGAP25	1	0.00313738	0.338493	0	TRUE
ENSCHYP00000028126:ARRB2	1	0.00313738	0.338493	0	TRUE
ENSCHYP00000023243:SPP1	1	0.00313738	0.338493	0	TRUE
ENSCHYP00000006456:PPM1H	1	0.00313738	0.338493	0	TRUE
ENSCHYP00000041148:ATP6V1E1	1	0.00313738	0.338493	0.25	TRUE
ENSCHYP00000033121:PON1	1	0.00313738	0.338493	0.25	TRUE
ENSCHYP00000004984:RASA1	1	0.00313738	0.338493	0.25	TRUE
ENSCHYP00000007356:AIF1	1	0.00313738	0.338493	0.25	TRUE
ENSCHYP00000027223:VCAM1	1	0.00313738	0.338493	0.25	TRUE
ENSCHYP00000031929:COL22A1	1	0.00313738	0.338493	0.25	TRUE
ENSCHYP00000021524:FRRS1	1	0.00313738	0.338493	0.25	TRUE
ENSCHYP00000020148:HBB	1	0.00313738	0.338493	0.5	TRUE
ENSCHYP00000010226:PKN1	1	0.00313738	0.338493	0.5	TRUE
ENSCHYP00000034468:RNF123	1	0.00313738	0.338493	0.5	TRUE
ENSCHYP00000021160:OXR1	1	0.00313738	0.338493	0.75	TRUE
ENSCHYP00000004019:CORO7	1	0.00313738	0.338493	0.75	TRUE
ENSCHYP00000036267:ACSS1	1	0.00313738	0.338493	0.75	TRUE
ENSCHYP00000031906:TREML1	1	0.00313738	0.338493	1	TRUE
ENSCHYP00000026668:ARHGAP18	1	0.00313738	0.338493	1.25	TRUE
ENSCHYP00000014794:CAPG	2	0.00677882	0.395481	0	TRUE
ENSCHYP00000021187:FTH1	2	0.00677882	0.395481	0	TRUE
ENSCHYP00000027353:ISYNA1	2	0.00677882	0.395481	0	TRUE
ENSCHYP00000028844:SAMHD1	2	0.00677882	0.395481	0	TRUE
ENSCHYP00000002238:SEPTIN8	2	0.00677882	0.395481	0	TRUE
ENSCHYP00000006868:APOM	2	0.00677882	0.395481	0	TRUE
ENSCHYP00000023890:ACBD7	2	0.00677882	0.395481	0	TRUE
ENSCHYP00000039166:APBB1IP	2	0.00677882	0.395481	0	TRUE
ENSCHYP00000001452:IL18	2	0.00677882	0.395481	0	TRUE
ENSCHYP00000006791:NGFR	2	0.00677882	0.395481	0	TRUE
ENSCHYP00000029675:GP9	2	0.00677882	0.395481	0	TRUE
ENSCHYP00000020425:TPP1	2	0.00677882	0.395481	0.25	TRUE
ENSCHYP00000039488:VWF	2	0.00677882	0.395481	0.25	TRUE
ENSCHYP00000018235:ATP6V1D	2	0.00677882	0.395481	0.25	TRUE
ENSCHYP00000019131:SORD	2	0.00677882	0.395481	0.25	TRUE
ENSCHYP00000025382:ADD2	2	0.00677882	0.395481	0.25	TRUE
ENSCHYP00000023114:ATP6V1G1	2	0.00677882	0.395481	0.5	TRUE
ENSCHYP00000034896:ALDH6A1	2	0.00677882	0.395481	0.5	TRUE
ENSCHYP00000017852:PPM1F	2	0.00677882	0.395481	0.5	TRUE
ENSCHYP00000028640:PTPRE	2	0.00677882	0.395481	0.5	TRUE
ENSCHYP00000034170:APEH	2	0.00677882	0.395481	0.5	TRUE
ENSCHYP00000018751:ATP6V0D2	2	0.00677882	0.395481	0.5	TRUE
ENSCHYP00000037943:RENBP	2	0.00677882	0.395481	0.5	TRUE
ENSCHYP00000029216:BORCS5	2	0.00677882	0.395481	0.5	TRUE
ENSCHYP00000008220:PYROXD2	2	0.00677882	0.395481	0.5	TRUE
ENSCHYP00000011926:RGS10	2	0.00677882	0.395481	0.75	TRUE
ENSCHYP00000012855:LGALS9	2	0.00677882	0.395481	1	TRUE
ENSCHYP00000021859:CYFIP2	2	0.00677882	0.395481	1.5	TRUE
ENSCHYP00000003365:PPBP	2	0.00677882	0.395481	2.5	TRUE
ENSCHYP00000007679:PKLR	2	0.00677882	0.395481	4.75	TRUE

## Sheet: Descending-Protein
ID	DE	p-value	q-value	SVDE	with N-1 distinct lines
ENSCHYP00000007737:TNC	0	0.000418994	0.0452055	0	TRUE
ENSCHYP00000029525:TGFBI	0	0.000418994	0.0452055	0	TRUE
ENSCHYP00000037015:POSTN	0	0.000418994	0.0452055	0	TRUE
ENSCHYP00000031016:PLOD2	0	0.000418994	0.0452055	0	TRUE
ENSCHYP00000029816:AEBP1	0	0.000418994	0.0452055	0	TRUE
ENSCHYP00000040692:CRTAP	0	0.000418994	0.0452055	0	TRUE
ENSCHYP00000032795:CCDC80	0	0.000418994	0.0452055	0	TRUE
ENSCHYP00000039667:P3H1	0	0.000418994	0.0452055	0	TRUE
ENSCHYP00000020869:COL14A1	0	0.000418994	0.0452055	0	TRUE
ENSCHYP00000020479:PLOD3	0	0.000418994	0.0452055	0	TRUE
ENSCHYP00000008484:GARS1	0	0.000418994	0.0452055	0	TRUE
ENSCHYP00000040591:THBS2	0	0.000418994	0.0452055	0	TRUE
ENSCHYP00000018459:PDLIM1	0	0.000418994	0.0452055	0	TRUE
ENSCHYP00000014424:BZW1	0	0.000418994	0.0452055	0	TRUE
ENSCHYP00000020904:HMGCS1	0	0.000418994	0.0452055	0	TRUE
ENSCHYP00000033003:CRABP2	0	0.000418994	0.0452055	0	TRUE
ENSCHYP00000029258:SH3PXD2B	0	0.000418994	0.0452055	0	TRUE
ENSCHYP00000014722:SCUBE3	0	0.000418994	0.0452055	0	TRUE
ENSCHYP00000003186:MRM1	0	0.000418994	0.0452055	0	TRUE
ENSCHYP00000010942:LOXL3	0	0.000418994	0.0452055	0	TRUE
ENSCHYP00000026437:FABP7	0	0.000418994	0.0452055	0	TRUE
ENSCHYP00000008253:MATN2	0	0.000418994	0.0452055	0	TRUE
ENSCHYP00000014707:TPPP3	0	0.000418994	0.0452055	0	TRUE
ENSCHYP00000015173:HHIPL1	0	0.000418994	0.0452055	0	TRUE
ENSCHYP00000038878:DCLK1	0	0.000418994	0.0452055	0	TRUE
ENSCHYP00000002963:CRISPLD2	0	0.000418994	0.0452055	0	TRUE
ENSCHYP00000000560:CLIP1	0	0.000418994	0.0452055	0	TRUE
ENSCHYP00000016799:STK26	0	0.000418994	0.0452055	0	TRUE
ENSCHYP00000012057:BAIAP2	0	0.000418994	0.0452055	0	TRUE
ENSCHYP00000033054:PCOLCE2	0	0.000418994	0.0452055	0	TRUE
ENSCHYP00000031622:FNDC1	0	0.000418994	0.0452055	0	TRUE
ENSCHYP00000017989:XYLT1	0	0.000418994	0.0452055	0	TRUE
ENSCHYP00000010563:CA12	0	0.000418994	0.0452055	0	TRUE
ENSCHYP00000018315:PPP1R12A	0	0.000418994	0.0452055	0	TRUE
ENSCHYP00000037248:FDFT1	0	0.000418994	0.0452055	0	TRUE
ENSCHYP00000039638:SPON2	0	0.000418994	0.0452055	0	TRUE
ENSCHYP00000003704:PACSIN3	0	0.000418994	0.0452055	0	TRUE
ENSCHYP00000040875:ACTN4	0	0.000418994	0.0452055	0.25	TRUE
ENSCHYP00000012006:ASPN	0	0.000418994	0.0452055	0.25	TRUE
ENSCHYP00000016893:CSRP1	0	0.000418994	0.0452055	0.25	TRUE
ENSCHYP00000034813:PLOD1	0	0.000418994	0.0452055	0.25	TRUE
ENSCHYP00000011015:UGP2	0	0.000418994	0.0452055	0.25	TRUE
ENSCHYP00000012159:DDX1	0	0.000418994	0.0452055	0.25	TRUE
ENSCHYP00000002217:CCT2	0	0.000418994	0.0452055	0.25	TRUE
ENSCHYP00000002840:PLAUR	0	0.000418994	0.0452055	0.25	TRUE
ENSCHYP00000035912:TOP1	0	0.000418994	0.0452055	0.25	TRUE
ENSCHYP00000012227:BAG3	0	0.000418994	0.0452055	0.25	TRUE
ENSCHYP00000008554:PAK2	0	0.000418994	0.0452055	0.25	TRUE
ENSCHYP00000011213:MOV10	0	0.000418994	0.0452055	0.25	TRUE
ENSCHYP00000012832:AK4	0	0.000418994	0.0452055	0.25	TRUE
ENSCHYP00000023418:SMOC1	0	0.000418994	0.0452055	0.25	TRUE
ENSCHYP00000010228:QPCT	0	0.000418994	0.0452055	0.25	TRUE
ENSCHYP00000020353:EPS8	0	0.000418994	0.0452055	0.25	TRUE
ENSCHYP00000011450:FKBP10	0	0.000418994	0.0452055	0.5	TRUE
ENSCHYP00000012247:CGREF1	0	0.000418994	0.0452055	0.5	TRUE
ENSCHYP00000039565:SUB1	0	0.000418994	0.0452055	0.5	TRUE
ENSCHYP00000033018:GLS	0	0.000418994	0.0452055	0.5	TRUE
ENSCHYP00000011185:GOLGB1	0	0.000418994	0.0452055	0.5	TRUE
ENSCHYP00000020419:EIF3I	0	0.000418994	0.0452055	0.75	TRUE
ENSCHYP00000007066:LIG3	0	0.000418994	0.0452055	1	TRUE
ENSCHYP00000009498:TNN	0	0.000418994	0.0452055	1.25	TRUE
ENSCHYP00000012094:SSC5D	0	0.000418994	0.0452055	1.75	TRUE
ENSCHYP00000037856:FAM180A	0	0.000418994	0.0452055	2.25	TRUE
ENSCHYP00000025275:PTPRQ	0	0.000418994	0.0452055	4	TRUE
ENSCHYP00000003282:CDKN1C	0	0.000418994	0.0452055	5.75	TRUE
ENSCHYP00000039529:NPR3	0	0.000418994	0.0452055	5.75	TRUE
ENSCHYP00000007493:ARCN1	1	0.00310437	0.154747	0	TRUE
ENSCHYP00000038870:MANF	1	0.00310437	0.154747	0	TRUE
ENSCHYP00000003477:LRP1	1	0.00310437	0.154747	0	TRUE
ENSCHYP00000028685:YKT6	1	0.00310437	0.154747	0	TRUE
ENSCHYP00000014570:COL16A1	1	0.00310437	0.154747	0	TRUE
ENSCHYP00000000109:PITPNB	1	0.00310437	0.154747	0	TRUE
ENSCHYP00000033002:PIN4	1	0.00310437	0.154747	0	TRUE
ENSCHYP00000025685:TBC1D23	1	0.00310437	0.154747	0	TRUE
ENSCHYP00000010275:GSPT1	1	0.00310437	0.154747	0	TRUE
ENSCHYP00000032281:CCDC124	1	0.00310437	0.154747	0	TRUE
ENSCHYP00000005920:MSL1	1	0.00310437	0.154747	0	TRUE
ENSCHYP00000021799:HSPH1	1	0.00310437	0.154747	0	TRUE
ENSCHYP00000030144:KGD4	1	0.00310437	0.154747	0	TRUE
ENSCHYP00000017609:RAB11FIP5	1	0.00310437	0.154747	0	TRUE
ENSCHYP00000018128:CILP2	1	0.00310437	0.154747	0	TRUE
ENSCHYP00000003115:HSPB8	1	0.00310437	0.154747	0	TRUE
ENSCHYP00000028255:Znf706	1	0.00310437	0.154747	0	TRUE
ENSCHYP00000007991:CAMSAP2	1	0.00310437	0.154747	0	TRUE
ENSCHYP00000040208:PAPSS2	1	0.00310437	0.154747	0.25	TRUE
ENSCHYP00000033095:NES	1	0.00310437	0.154747	0.25	TRUE
ENSCHYP00000038411:LOXL2	1	0.00310437	0.154747	0.25	TRUE
ENSCHYP00000021831:GABARAPL2	1	0.00310437	0.154747	0.25	TRUE
ENSCHYP00000036616:G6PD	1	0.00310437	0.154747	0.25	TRUE
ENSCHYP00000012697:NEDD8	1	0.00310437	0.154747	0.25	TRUE
ENSCHYP00000031294:UFM1	1	0.00310437	0.154747	0.25	TRUE
ENSCHYP00000009634:THBS3	1	0.00310437	0.154747	0.25	TRUE
ENSCHYP00000009380:FKBP14	1	0.00310437	0.154747	0.25	TRUE
ENSCHYP00000025770:FLNC	1	0.00310437	0.154747	0.25	TRUE
ENSCHYP00000034772:CAPN6	1	0.00310437	0.154747	0.25	TRUE
ENSCHYP00000018809:FBLN7	1	0.00310437	0.154747	0.25	TRUE
ENSCHYP00000024852:P3H2	1	0.00310437	0.154747	0.25	TRUE
ENSCHYP00000008213:CNN1	1	0.00310437	0.154747	0.25	TRUE
ENSCHYP00000014000:AGPAT2	1	0.00310437	0.154747	0.25	TRUE
ENSCHYP00000034127:EMG1	1	0.00310437	0.154747	0.25	TRUE
ENSCHYP00000004199:SYTL2	1	0.00310437	0.154747	0.25	TRUE
ENSCHYP00000008398:TRIP4	1	0.00310437	0.154747	0.25	TRUE
ENSCHYP00000034803:SERPINB2	1	0.00310437	0.154747	0.25	TRUE
ENSCHYP00000030522:CRYM	1	0.00310437	0.154747	0.25	TRUE
ENSCHYP00000034086:P4HA1	1	0.00310437	0.154747	0.5	TRUE
ENSCHYP00000012579:RCN1	1	0.00310437	0.154747	0.5	TRUE
ENSCHYP00000028062:EHD2	1	0.00310437	0.154747	0.5	TRUE
ENSCHYP00000029193:IDI1	1	0.00310437	0.154747	0.5	TRUE
ENSCHYP00000036411:Nradd	1	0.00310437	0.154747	0.5	TRUE
ENSCHYP00000027945:TJP2	1	0.00310437	0.154747	0.5	TRUE
ENSCHYP00000008789:CHST11	1	0.00310437	0.154747	0.5	TRUE
ENSCHYP00000003907:TNS1	1	0.00310437	0.154747	0.5	TRUE
ENSCHYP00000017931:FAM114A2	1	0.00310437	0.154747	0.5	TRUE
ENSCHYP00000024935:NUP50	1	0.00310437	0.154747	0.5	TRUE
ENSCHYP00000040308:NT5DC3	1	0.00310437	0.154747	0.5	TRUE
ENSCHYP00000014866:COL11A1	1	0.00310437	0.154747	0.75	TRUE
ENSCHYP00000000836:COLGALT1	1	0.00310437	0.154747	0.75	TRUE
ENSCHYP00000010742:EIF1	1	0.00310437	0.154747	0.75	TRUE
ENSCHYP00000034702:ACOX1	1	0.00310437	0.154747	0.75	TRUE
ENSCHYP00000029968:SRA1	1	0.00310437	0.154747	0.75	TRUE
ENSCHYP00000027846:Rgcc	1	0.00310437	0.154747	0.75	TRUE
ENSCHYP00000028117:PLCD1	1	0.00310437	0.154747	1.25	TRUE
ENSCHYP00000007128:SERF1A	1	0.00310437	0.154747	1.25	TRUE
ENSCHYP00000003383:P4HA2	1	0.00310437	0.154747	1.5	TRUE
ENSCHYP00000037935:MTHFD1L	1	0.00310437	0.154747	2	TRUE
ENSCHYP00000026868:S100A2	1	0.00310437	0.154747	2.5	TRUE
ENSCHYP00000020269:RPS27A	2	0.00654139	0.183345	0	TRUE
ENSCHYP00000041182:LGALS1	2	0.00654139	0.183345	0	TRUE
ENSCHYP00000002149:SH3BGRL3	2	0.00654139	0.183345	0	TRUE
ENSCHYP00000000517:RAN	2	0.00654139	0.183345	0	TRUE
ENSCHYP00000000244:CLGN	2	0.00654139	0.183345	0	TRUE
ENSCHYP00000026298:MAPRE2	2	0.00654139	0.183345	0	TRUE
ENSCHYP00000008993:CACYBP	2	0.00654139	0.183345	0	TRUE
ENSCHYP00000011916:GOSR1	2	0.00654139	0.183345	0	TRUE
ENSCHYP00000034647:TCEA1	2	0.00654139	0.183345	0	TRUE
ENSCHYP00000003133:CKAP5	2	0.00654139	0.183345	0	TRUE
ENSCHYP00000010092:DDX21	2	0.00654139	0.183345	0	TRUE
ENSCHYP00000034809:NSDHL	2	0.00654139	0.183345	0	TRUE
ENSCHYP00000020363:SCUBE1	2	0.00654139	0.183345	0	TRUE
ENSCHYP00000014796:ROR2	2	0.00654139	0.183345	0	TRUE
ENSCHYP00000032365:CUL3	2	0.00654139	0.183345	0	TRUE
ENSCHYP00000027438:DHCR24	2	0.00654139	0.183345	0	TRUE
ENSCHYP00000031482:WNT5B	2	0.00654139	0.183345	0	TRUE
ENSCHYP00000009480:KLHL22	2	0.00654139	0.183345	0	TRUE
ENSCHYP00000038694:UBE4B	2	0.00654139	0.183345	0	TRUE
ENSCHYP00000006640:SLC12A2	2	0.00654139	0.183345	0	TRUE
ENSCHYP00000033322:EEF2K	2	0.00654139	0.183345	0	TRUE
ENSCHYP00000037075:B4GALT4	2	0.00654139	0.183345	0	TRUE
ENSCHYP00000022237:VANGL1	2	0.00654139	0.183345	0	TRUE
ENSCHYP00000039530:SQLE	2	0.00654139	0.183345	0	TRUE
ENSCHYP00000040949:MMP23B	2	0.00654139	0.183345	0	TRUE
ENSCHYP00000023548:CLASP1	2	0.00654139	0.183345	0	TRUE
ENSCHYP00000012799:ELOA	2	0.00654139	0.183345	0	TRUE
ENSCHYP00000004031:RCN3	2	0.00654139	0.183345	0.25	TRUE
ENSCHYP00000028311:OLFML3	2	0.00654139	0.183345	0.25	TRUE
ENSCHYP00000021839:Eif4b	2	0.00654139	0.183345	0.25	TRUE
ENSCHYP00000017957:TMA7	2	0.00654139	0.183345	0.25	TRUE
ENSCHYP00000018550:EIF2S1	2	0.00654139	0.183345	0.25	TRUE
ENSCHYP00000013737:PDIA5	2	0.00654139	0.183345	0.25	TRUE
ENSCHYP00000018804:QSOX1	2	0.00654139	0.183345	0.25	TRUE
ENSCHYP00000036694:BPNT2	2	0.00654139	0.183345	0.25	TRUE
ENSCHYP00000014377:CSRP2	2	0.00654139	0.183345	0.25	TRUE
ENSCHYP00000039742:GOLPH3	2	0.00654139	0.183345	0.25	TRUE
ENSCHYP00000007909:WNT11	2	0.00654139	0.183345	0.25	TRUE
ENSCHYP00000004136:SMTN	2	0.00654139	0.183345	0.25	TRUE
ENSCHYP00000025991:PDGFRL	2	0.00654139	0.183345	0.25	TRUE
ENSCHYP00000004431:SKIC2	2	0.00654139	0.183345	0.25	TRUE
ENSCHYP00000018213:CANT1	2	0.00654139	0.183345	0.25	TRUE
ENSCHYP00000017459:SPATS2L	2	0.00654139	0.183345	0.25	TRUE
ENSCHYP00000037712:DNAJC2	2	0.00654139	0.183345	0.25	TRUE
ENSCHYP00000012171:TGM1	2	0.00654139	0.183345	0.25	TRUE
ENSCHYP00000021348:MSI2	2	0.00654139	0.183345	0.25	TRUE
ENSCHYP00000012053:DAAM1	2	0.00654139	0.183345	0.25	TRUE
ENSCHYP00000021365:CCDC8	2	0.00654139	0.183345	0.25	TRUE
ENSCHYP00000001105:MVB12A	2	0.00654139	0.183345	0.25	TRUE
ENSCHYP00000027201:VMO1	2	0.00654139	0.183345	0.25	TRUE
ENSCHYP00000008002:PPIC	2	0.00654139	0.183345	0.5	TRUE
ENSCHYP00000036727:OSTF1	2	0.00654139	0.183345	0.5	TRUE
ENSCHYP00000018633:SKIC8	2	0.00654139	0.183345	0.5	TRUE
ENSCHYP00000003123:NDUFA4L2	2	0.00654139	0.183345	0.5	TRUE
ENSCHYP00000030168:ERC1	2	0.00654139	0.183345	0.5	TRUE
ENSCHYP00000009127:GSK3B	2	0.00654139	0.183345	0.5	TRUE
ENSCHYP00000007931:PHLDB1	2	0.00654139	0.183345	0.5	TRUE
ENSCHYP00000039271:FGFR3	2	0.00654139	0.183345	0.5	TRUE
ENSCHYP00000006207:SFRP2	2	0.00654139	0.183345	0.5	TRUE
ENSCHYP00000034737:EEF1AKMT1	2	0.00654139	0.183345	0.5	TRUE
ENSCHYP00000010165:FIBIN	2	0.00654139	0.183345	0.5	TRUE
ENSCHYP00000031038:LYAR	2	0.00654139	0.183345	0.5	TRUE
ENSCHYP00000026327:DNAJB6	2	0.00654139	0.183345	0.5	TRUE
ENSCHYP00000040450:RGS17	2	0.00654139	0.183345	0.5	TRUE
ENSCHYP00000033390:CEP41	2	0.00654139	0.183345	0.5	TRUE
ENSCHYP00000009682:EPHB3	2	0.00654139	0.183345	0.5	TRUE
ENSCHYP00000031599:PLXNA1	2	0.00654139	0.183345	0.5	TRUE
ENSCHYP00000026861:RRBP1	2	0.00654139	0.183345	0.75	TRUE
ENSCHYP00000011963:CNN2	2	0.00654139	0.183345	0.75	TRUE
ENSCHYP00000026362:CNN3	2	0.00654139	0.183345	0.75	TRUE
ENSCHYP00000004534:PTGES3	2	0.00654139	0.183345	0.75	TRUE
ENSCHYP00000037953:GNG2	2	0.00654139	0.183345	0.75	TRUE
ENSCHYP00000019084:LRRC15	2	0.00654139	0.183345	0.75	TRUE
ENSCHYP00000025199:EXOSC9	2	0.00654139	0.183345	0.75	TRUE
ENSCHYP00000006566:TOP2A	2	0.00654139	0.183345	0.75	TRUE
ENSCHYP00000024320:CALU	2	0.00654139	0.183345	1	TRUE
ENSCHYP00000026484:LMO7	2	0.00654139	0.183345	1	TRUE
ENSCHYP00000024259:CSRP3	2	0.00654139	0.183345	1.25	TRUE
ENSCHYP00000033535:MAP1LC3A	2	0.00654139	0.183345	1.25	TRUE
ENSCHYP00000007997:EIF3B	2	0.00654139	0.183345	1.5	TRUE
ENSCHYP00000013398:NXN	2	0.00654139	0.183345	1.5	TRUE
ENSCHYP00000031656:SGCE	2	0.00654139	0.183345	1.5	TRUE
ENSCHYP00000036974:PLAU	2	0.00654139	0.183345	1.5	TRUE
ENSCHYP00000009062:PRKG2	2	0.00654139	0.183345	1.5	TRUE
ENSCHYP00000006887:PHOSPHO1	2	0.00654139	0.183345	1.75	TRUE
ENSCHYP00000014828:BOLA3	2	0.00654139	0.183345	1.75	TRUE
ENSCHYP00000013169:LMOD1	2	0.00654139	0.183345	1.75	TRUE
ENSCHYP00000028758:HOPX	2	0.00654139	0.183345	1.75	TRUE
ENSCHYP00000029106:CCN1	2	0.00654139	0.183345	2.25	TRUE
ENSCHYP00000034205:SGPP2	2	0.00654139	0.183345	2.25	TRUE
ENSCHYP00000001936:KLHDC3	2	0.00654139	0.183345	2.25	TRUE
ENSCHYP00000019529:KCNK6	2	0.00654139	0.183345	2.5	TRUE
ENSCHYP00000000453:OSBPL7	2	0.00654139	0.183345	3.25	TRUE

## Sheet: Ascending-RNA
ID	DE	p-value	q-value	SVDE	with N-1 distinct lines
ENSCHYG00000002473:PLCD3	1	8.74008e-06	0.005	0	TRUE
ENSCHYG00000017285:B4GALNT3	1	8.74008e-06	0.005	0	TRUE
ENSCHYG00000022096:NA	1	8.74008e-06	0.005	0.25	TRUE
ENSCHYG00000026739:FRMD1	1	8.74008e-06	0.005	0.25	TRUE
ENSCHYG00000003715:ADGRD1	1	8.74008e-06	0.005	0.5	TRUE
ENSCHYG00000011380:SMAD6	1	8.74008e-06	0.005	0.5	TRUE
ENSCHYG00000025958:PTGIS	1	8.74008e-06	0.005	0.5	TRUE
ENSCHYG00000002531:BCL3	1	8.74008e-06	0.005	0.5	TRUE
ENSCHYG00000002711:VASN	1	8.74008e-06	0.005	0.5	TRUE
ENSCHYG00000010468:SLC36A2	1	8.74008e-06	0.005	0.75	TRUE
ENSCHYG00000017798:S100A13	1	8.74008e-06	0.005	1.25	TRUE
ENSCHYG00000011437:NA	1	8.74008e-06	0.005	1.25	TRUE
ENSCHYG00000008053:LENEP	1	8.74008e-06	0.005	1.75	TRUE
ENSCHYG00000004461:GDPD5	1	8.74008e-06	0.005	2.25	TRUE
ENSCHYG00000005639:FMN1	1	8.74008e-06	0.005	2.5	TRUE
ENSCHYG00000005021:NA	1	8.74008e-06	0.005	2.5	TRUE
ENSCHYG00000014522:PTGES	1	8.74008e-06	0.005	3.5	TRUE
ENSCHYG00000015618:SPP1	1	8.74008e-06	0.005	25.5	TRUE
ENSCHYG00000012120:C1QTNF1	2	0.000108243	0.0236765	0	TRUE
ENSCHYG00000017011:NPR1	2	0.000108243	0.0236765	0	TRUE
ENSCHYG00000024371:NA	2	0.000108243	0.0236765	0	TRUE
ENSCHYG00000013385:ADORA2A	2	0.000108243	0.0236765	0.25	TRUE
ENSCHYG00000014850:SYNGR2	2	0.000108243	0.0236765	0.25	TRUE
ENSCHYG00000021034:ATP6V0B	2	0.000108243	0.0236765	0.25	TRUE
ENSCHYG00000024988:BLK	2	0.000108243	0.0236765	0.25	TRUE
ENSCHYG00000026636:NEFM	2	0.000108243	0.0236765	0.25	TRUE
ENSCHYG00000014236:NA	2	0.000108243	0.0236765	0.5	TRUE
ENSCHYG00000007953:CEBPA	2	0.000108243	0.0236765	0.5	TRUE
ENSCHYG00000003824:DLX3	2	0.000108243	0.0236765	0.75	TRUE
ENSCHYG00000005973:MCOLN1	2	0.000108243	0.0236765	0.75	TRUE
ENSCHYG00000019755:BEAN1	2	0.000108243	0.0236765	0.75	TRUE
ENSCHYG00000021489:NA	2	0.000108243	0.0236765	1	TRUE
ENSCHYG00000013764:NA	2	0.000108243	0.0236765	1	TRUE
ENSCHYG00000004241:AMDHD2	2	0.000108243	0.0236765	1.25	TRUE
ENSCHYG00000020539:NA	2	0.000108243	0.0236765	1.25	TRUE
ENSCHYG00000000775:CCDC194	2	0.000108243	0.0236765	1.5	TRUE
ENSCHYG00000018154:SMPD3	2	0.000108243	0.0236765	1.5	TRUE
ENSCHYG00000016395:FAM20A	2	0.000108243	0.0236765	1.75	TRUE
ENSCHYG00000007296:NA	2	0.000108243	0.0236765	1.75	TRUE
ENSCHYG00000003064:CYBA	2	0.000108243	0.0236765	1.75	TRUE
ENSCHYG00000004112:NA	2	0.000108243	0.0236765	1.75	TRUE
ENSCHYG00000015333:CTSZ	2	0.000108243	0.0236765	2.25	TRUE
ENSCHYG00000019022:CHRNG	2	0.000108243	0.0236765	2.25	TRUE
ENSCHYG00000016137:KIAA1522	2	0.000108243	0.0236765	2.5	TRUE
ENSCHYG00000010237:CPE	2	0.000108243	0.0236765	2.75	TRUE
ENSCHYG00000000752:NA	2	0.000108243	0.0236765	3	TRUE
ENSCHYG00000013976:ZNF467	2	0.000108243	0.0236765	3.25	TRUE
ENSCHYG00000007923:CFD	2	0.000108243	0.0236765	4.5	TRUE
ENSCHYG00000006340:NA	2	0.000108243	0.0236765	10	TRUE
ENSCHYG00000022434:OCSTAMP	2	0.000108243	0.0236765	15.75	TRUE

## Sheet: Descending-RNA
ID	DE	p-value	q-value	SVDE	with N-1 distinct lines
ENSCHYG00000025509:ITGBL1	0	0	0	0	TRUE
ENSCHYG00000003778:PGM2L1	0	0	0	2.25	TRUE
ENSCHYG00000021428:PPARGC1A	0	0	0	3.75	TRUE
ENSCHYG00000019227:SLITRK4	0	0	0	6.5	TRUE
ENSCHYG00000021776:PIGA	1	6.05083e-06	0.000927835	0	TRUE
ENSCHYG00000022888:GABRE	1	6.05083e-06	0.000927835	0	TRUE
ENSCHYG00000001979:DRG1	1	6.05083e-06	0.000927835	0	TRUE
ENSCHYG00000002278:ATP6V0A2	1	6.05083e-06	0.000927835	0	TRUE
ENSCHYG00000003650:NA	1	6.05083e-06	0.000927835	0	TRUE
ENSCHYG00000018306:DHCR24	1	6.05083e-06	0.000927835	0	TRUE
ENSCHYG00000025994:KHDC4	1	6.05083e-06	0.000927835	0	TRUE
ENSCHYG00000008298:NA	1	6.05083e-06	0.000927835	0	TRUE
ENSCHYG00000012924:GEMIN5	1	6.05083e-06	0.000927835	0	TRUE
ENSCHYG00000024917:CANX	1	6.05083e-06	0.000927835	0	TRUE
ENSCHYG00000008125:KPNA1	1	6.05083e-06	0.000927835	0	TRUE
ENSCHYG00000019268:NA	1	6.05083e-06	0.000927835	0	TRUE
ENSCHYG00000000016:FAR1	1	6.05083e-06	0.000927835	0	TRUE
ENSCHYG00000008970:CSTF3	1	6.05083e-06	0.000927835	0	TRUE
ENSCHYG00000015061:DESI2	1	6.05083e-06	0.000927835	0	TRUE
ENSCHYG00000018333:ELOVL6	1	6.05083e-06	0.000927835	0	TRUE
ENSCHYG00000020731:NA	1	6.05083e-06	0.000927835	0	TRUE
ENSCHYG00000024461:WNT5A	1	6.05083e-06	0.000927835	0	TRUE
ENSCHYG00000027022:OSBPL10	1	6.05083e-06	0.000927835	0	TRUE
ENSCHYG00000021189:GOPC	1	6.05083e-06	0.000927835	0	TRUE
ENSCHYG00000018931:SLC39A6	1	6.05083e-06	0.000927835	0	TRUE
ENSCHYG00000007811:RTCB	1	6.05083e-06	0.000927835	0	TRUE
ENSCHYG00000002608:CBX5	1	6.05083e-06	0.000927835	0	TRUE
ENSCHYG00000025291:CGGBP1	1	6.05083e-06	0.000927835	0	TRUE
ENSCHYG00000018278:SRP72	1	6.05083e-06	0.000927835	0	TRUE
ENSCHYG00000006635:ABT1	1	6.05083e-06	0.000927835	0	TRUE
ENSCHYG00000015734:GRIA3	1	6.05083e-06	0.000927835	0.25	TRUE
ENSCHYG00000023940:NRK	1	6.05083e-06	0.000927835	0.25	TRUE
ENSCHYG00000003793:NAA25	1	6.05083e-06	0.000927835	0.25	TRUE
ENSCHYG00000017021:NA	1	6.05083e-06	0.000927835	0.25	TRUE
ENSCHYG00000020259:GCLM	1	6.05083e-06	0.000927835	0.25	TRUE
ENSCHYG00000021485:SLC16A1	1	6.05083e-06	0.000927835	0.25	TRUE
ENSCHYG00000013468:CDADC1	1	6.05083e-06	0.000927835	0.25	TRUE
ENSCHYG00000015100:KPNA3	1	6.05083e-06	0.000927835	0.25	TRUE
ENSCHYG00000020356:NUP58	1	6.05083e-06	0.000927835	0.25	TRUE
ENSCHYG00000009400:TRIQK	1	6.05083e-06	0.000927835	0.25	TRUE
ENSCHYG00000013232:PPP1R15B	1	6.05083e-06	0.000927835	0.25	TRUE
ENSCHYG00000024319:CARNMT1	1	6.05083e-06	0.000927835	0.25	TRUE
ENSCHYG00000001782:USP10	1	6.05083e-06	0.000927835	0.25	TRUE
ENSCHYG00000023628:AP1G1	1	6.05083e-06	0.000927835	0.25	TRUE
ENSCHYG00000005191:TDG	1	6.05083e-06	0.000927835	0.25	TRUE
ENSCHYG00000016772:NUP50	1	6.05083e-06	0.000927835	0.25	TRUE
ENSCHYG00000024333:UTP20	1	6.05083e-06	0.000927835	0.25	TRUE
ENSCHYG00000002607:G3BP2	1	6.05083e-06	0.000927835	0.25	TRUE
ENSCHYG00000017980:HIVEP2	1	6.05083e-06	0.000927835	0.25	TRUE
ENSCHYG00000018630:TTC4	1	6.05083e-06	0.000927835	0.5	TRUE
ENSCHYG00000015085:RBM28	1	6.05083e-06	0.000927835	0.5	TRUE
ENSCHYG00000001948:LARS1	1	6.05083e-06	0.000927835	0.5	TRUE
ENSCHYG00000007026:EIF3A	1	6.05083e-06	0.000927835	0.5	TRUE
ENSCHYG00000015217:NMD3	1	6.05083e-06	0.000927835	0.5	TRUE
ENSCHYG00000025807:MEGF6	1	6.05083e-06	0.000927835	0.5	TRUE
ENSCHYG00000015371:RAB3GAP1	1	6.05083e-06	0.000927835	0.5	TRUE
ENSCHYG00000020526:DDX18	1	6.05083e-06	0.000927835	0.5	TRUE
ENSCHYG00000015398:TERF2IP	1	6.05083e-06	0.000927835	0.5	TRUE
ENSCHYG00000020835:CYB5B	1	6.05083e-06	0.000927835	0.5	TRUE
ENSCHYG00000000768:NA	1	6.05083e-06	0.000927835	0.5	TRUE
ENSCHYG00000021857:ZBTB11	1	6.05083e-06	0.000927835	0.5	TRUE
ENSCHYG00000022078:HSPA13	1	6.05083e-06	0.000927835	0.5	TRUE
ENSCHYG00000007119:IARS1	1	6.05083e-06	0.000927835	0.5	TRUE
ENSCHYG00000016142:HUWE1	1	6.05083e-06	0.000927835	0.75	TRUE
ENSCHYG00000023286:NSDHL	1	6.05083e-06	0.000927835	0.75	TRUE
ENSCHYG00000005058:ZNF496	1	6.05083e-06	0.000927835	0.75	TRUE
ENSCHYG00000021442:TRA2B	1	6.05083e-06	0.000927835	0.75	TRUE
ENSCHYG00000016057:LAP3	1	6.05083e-06	0.000927835	0.75	TRUE
ENSCHYG00000003835:XPOT	1	6.05083e-06	0.000927835	0.75	TRUE
ENSCHYG00000008990:DDB1	1	6.05083e-06	0.000927835	0.75	TRUE
ENSCHYG00000008060:ANKMY2	1	6.05083e-06	0.000927835	1	TRUE
ENSCHYG00000018310:ALG11	1	6.05083e-06	0.000927835	1	TRUE
ENSCHYG00000006422:NA	1	6.05083e-06	0.000927835	1	TRUE
ENSCHYG00000016749:NA	1	6.05083e-06	0.000927835	1	TRUE
ENSCHYG00000009321:NA	1	6.05083e-06	0.000927835	1	TRUE
ENSCHYG00000000306:ASPHD2	1	6.05083e-06	0.000927835	1.25	TRUE
ENSCHYG00000020861:TTC27	1	6.05083e-06	0.000927835	1.25	TRUE
ENSCHYG00000015642:EDRF1	1	6.05083e-06	0.000927835	1.25	TRUE
ENSCHYG00000000310:CHORDC1	1	6.05083e-06	0.000927835	1.25	TRUE
ENSCHYG00000007047:SCD	1	6.05083e-06	0.000927835	1.5	TRUE
ENSCHYG00000026614:MINPP1	1	6.05083e-06	0.000927835	1.5	TRUE
ENSCHYG00000025017:CCDC3	1	6.05083e-06	0.000927835	1.5	TRUE
ENSCHYG00000013958:COL14A1	1	6.05083e-06	0.000927835	1.5	TRUE
ENSCHYG00000014011:HMGCS1	1	6.05083e-06	0.000927835	1.75	TRUE
ENSCHYG00000020751:SLC35F1	1	6.05083e-06	0.000927835	1.75	TRUE
ENSCHYG00000024451:HBS1L	1	6.05083e-06	0.000927835	1.75	TRUE
ENSCHYG00000001731:ZW10	1	6.05083e-06	0.000927835	2.25	TRUE
ENSCHYG00000008361:NA	1	6.05083e-06	0.000927835	2.25	TRUE
ENSCHYG00000021439:ZNF518B	1	6.05083e-06	0.000927835	2.5	TRUE
ENSCHYG00000022487:ACAT2	1	6.05083e-06	0.000927835	2.5	TRUE
ENSCHYG00000007493:PELI1	1	6.05083e-06	0.000927835	2.75	TRUE
ENSCHYG00000017336:ST8SIA6	1	6.05083e-06	0.000927835	3.25	TRUE
ENSCHYG00000000873:CDON	1	6.05083e-06	0.000927835	4.25	TRUE
ENSCHYG00000022980:PAK3	2	7.79884e-05	0.0026009	0	TRUE
ENSCHYG00000000120:MN1	2	7.79884e-05	0.0026009	0	TRUE
ENSCHYG00000000935:SMARCA5	2	7.79884e-05	0.0026009	0	TRUE
ENSCHYG00000003641:NA	2	7.79884e-05	0.0026009	0	TRUE
ENSCHYG00000003678:ATP2A2	2	7.79884e-05	0.0026009	0	TRUE
ENSCHYG00000003925:NAA15	2	7.79884e-05	0.0026009	0	TRUE
ENSCHYG00000009388:CAVIN1	2	7.79884e-05	0.0026009	0	TRUE
ENSCHYG00000010760:C1QBP	2	7.79884e-05	0.0026009	0	TRUE
ENSCHYG00000015369:SRSF1	2	7.79884e-05	0.0026009	0	TRUE
ENSCHYG00000010960:PRPF38A	2	7.79884e-05	0.0026009	0	TRUE
ENSCHYG00000012362:PRPF3	2	7.79884e-05	0.0026009	0	TRUE
ENSCHYG00000017776:ETV3	2	7.79884e-05	0.0026009	0	TRUE
ENSCHYG00000008391:SNX13	2	7.79884e-05	0.0026009	0	TRUE
ENSCHYG00000013962:CCDC126	2	7.79884e-05	0.0026009	0	TRUE
ENSCHYG00000004932:NA	2	7.79884e-05	0.0026009	0	TRUE
ENSCHYG00000006399:NDUFAF7	2	7.79884e-05	0.0026009	0	TRUE
ENSCHYG00000012948:HSPA5	2	7.79884e-05	0.0026009	0	TRUE
ENSCHYG00000014031:LCLAT1	2	7.79884e-05	0.0026009	0	TRUE
ENSCHYG00000001227:FAF2	2	7.79884e-05	0.0026009	0	TRUE
ENSCHYG00000001887:NA	2	7.79884e-05	0.0026009	0	TRUE
ENSCHYG00000007522:CHD1	2	7.79884e-05	0.0026009	0	TRUE
ENSCHYG00000012108:MFAP3	2	7.79884e-05	0.0026009	0	TRUE
ENSCHYG00000013739:MAN2A1	2	7.79884e-05	0.0026009	0	TRUE
ENSCHYG00000005235:TAF5	2	7.79884e-05	0.0026009	0	TRUE
ENSCHYG00000006078:MARCHF5	2	7.79884e-05	0.0026009	0	TRUE
ENSCHYG00000012004:NA	2	7.79884e-05	0.0026009	0	TRUE
ENSCHYG00000005262:SFXN1	2	7.79884e-05	0.0026009	0	TRUE
ENSCHYG00000006220:TNFAIP8L3	2	7.79884e-05	0.0026009	0	TRUE
ENSCHYG00000007402:AP3B1	2	7.79884e-05	0.0026009	0	TRUE
ENSCHYG00000014753:SLC39A9	2	7.79884e-05	0.0026009	0	TRUE
ENSCHYG00000024914:ABHD12B	2	7.79884e-05	0.0026009	0	TRUE
ENSCHYG00000014677:ANKRD28	2	7.79884e-05	0.0026009	0	TRUE
ENSCHYG00000018967:USP13	2	7.79884e-05	0.0026009	0	TRUE
ENSCHYG00000022336:NA	2	7.79884e-05	0.0026009	0	TRUE
ENSCHYG00000025991:B4GALT5	2	7.79884e-05	0.0026009	0	TRUE
ENSCHYG00000021907:NA	2	7.79884e-05	0.0026009	0	TRUE
ENSCHYG00000011492:UTP23	2	7.79884e-05	0.0026009	0	TRUE
ENSCHYG00000021656:VPS13B	2	7.79884e-05	0.0026009	0	TRUE
ENSCHYG00000026086:TRIB1	2	7.79884e-05	0.0026009	0	TRUE
ENSCHYG00000000112:API5	2	7.79884e-05	0.0026009	0	TRUE
ENSCHYG00000001358:CLPB	2	7.79884e-05	0.0026009	0	TRUE
ENSCHYG00000005028:CAMSAP2	2	7.79884e-05	0.0026009	0	TRUE
ENSCHYG00000005495:MIA3	2	7.79884e-05	0.0026009	0	TRUE
ENSCHYG00000021042:MIR199A2	2	7.79884e-05	0.0026009	0	TRUE
ENSCHYG00000024779:TARDBP	2	7.79884e-05	0.0026009	0	TRUE
ENSCHYG00000025059:KIF1B	2	7.79884e-05	0.0026009	0	TRUE
ENSCHYG00000013405:CYFIP1	2	7.79884e-05	0.0026009	0	TRUE
ENSCHYG00000019400:DNAJC10	2	7.79884e-05	0.0026009	0	TRUE
ENSCHYG00000004810:EIF5	2	7.79884e-05	0.0026009	0	TRUE
ENSCHYG00000005478:UBE3A	2	7.79884e-05	0.0026009	0	TRUE
ENSCHYG00000018666:GON7	2	7.79884e-05	0.0026009	0	TRUE
ENSCHYG00000011452:PGM2	2	7.79884e-05	0.0026009	0	TRUE
ENSCHYG00000025597:NA	2	7.79884e-05	0.0026009	0	TRUE
ENSCHYG00000025222:NCBP1	2	7.79884e-05	0.0026009	0	TRUE
ENSCHYG00000007682:OGFOD1	2	7.79884e-05	0.0026009	0	TRUE
ENSCHYG00000008732:NA	2	7.79884e-05	0.0026009	0	TRUE
ENSCHYG00000016642:SAE1	2	7.79884e-05	0.0026009	0	TRUE
ENSCHYG00000021245:DYNC1LI2	2	7.79884e-05	0.0026009	0	TRUE
ENSCHYG00000021904:NA	2	7.79884e-05	0.0026009	0	TRUE
ENSCHYG00000022241:PDP2	2	7.79884e-05	0.0026009	0	TRUE
ENSCHYG00000016855:PSMD6	2	7.79884e-05	0.0026009	0	TRUE
ENSCHYG00000019990:MCM9	2	7.79884e-05	0.0026009	0	TRUE
ENSCHYG00000023513:MTO1	2	7.79884e-05	0.0026009	0	TRUE
ENSCHYG00000025727:UFL1	2	7.79884e-05	0.0026009	0	TRUE
ENSCHYG00000019906:APAF1	2	7.79884e-05	0.0026009	0	TRUE
ENSCHYG00000020675:SLC25A17	2	7.79884e-05	0.0026009	0	TRUE
ENSCHYG00000021216:ADIPOR2	2	7.79884e-05	0.0026009	0	TRUE
ENSCHYG00000022047:DERA	2	7.79884e-05	0.0026009	0	TRUE
ENSCHYG00000022202:STRAP	2	7.79884e-05	0.0026009	0	TRUE
ENSCHYG00000023277:SREBF2	2	7.79884e-05	0.0026009	0	TRUE
ENSCHYG00000027217:POLR2F	2	7.79884e-05	0.0026009	0	TRUE
ENSCHYG00000004178:ACADL	2	7.79884e-05	0.0026009	0	TRUE
ENSCHYG00000016098:GTF3C3	2	7.79884e-05	0.0026009	0	TRUE
ENSCHYG00000018635:EIF4E2	2	7.79884e-05	0.0026009	0	TRUE
ENSCHYG00000001369:CCT2	2	7.79884e-05	0.0026009	0	TRUE
ENSCHYG00000002806:CAND1	2	7.79884e-05	0.0026009	0	TRUE
ENSCHYG00000023107:TMTC3	2	7.79884e-05	0.0026009	0	TRUE
ENSCHYG00000025129:CHMP2B	2	7.79884e-05	0.0026009	0	TRUE
ENSCHYG00000000927:RAB23	2	7.79884e-05	0.0026009	0	TRUE
ENSCHYG00000001509:PRPF4B	2	7.79884e-05	0.0026009	0	TRUE
ENSCHYG00000001269:TMEM135	2	7.79884e-05	0.0026009	0	TRUE
ENSCHYG00000003307:NA	2	7.79884e-05	0.0026009	0	TRUE
ENSCHYG00000017808:HNRNPUL2	2	7.79884e-05	0.0026009	0	TRUE
ENSCHYG00000006708:BAG1	2	7.79884e-05	0.0026009	0	TRUE
ENSCHYG00000008156:ECPAS	2	7.79884e-05	0.0026009	0	TRUE
ENSCHYG00000008564:FAM120A	2	7.79884e-05	0.0026009	0	TRUE
ENSCHYG00000011721:UBQLN1	2	7.79884e-05	0.0026009	0	TRUE
ENSCHYG00000024773:MTHFD1L	2	7.79884e-05	0.0026009	0	TRUE
ENSCHYG00000010998:NA	2	7.79884e-05	0.0026009	0	TRUE
ENSCHYG00000016953:NA	2	7.79884e-05	0.0026009	0.25	TRUE
ENSCHYG00000018316:PRPS1	2	7.79884e-05	0.0026009	0.25	TRUE
ENSCHYG00000023086:NA	2	7.79884e-05	0.0026009	0.25	TRUE
ENSCHYG00000001201:ABCE1	2	7.79884e-05	0.0026009	0.25	TRUE
ENSCHYG00000002210:MED1	2	7.79884e-05	0.0026009	0.25	TRUE
ENSCHYG00000004010:PTPN11	2	7.79884e-05	0.0026009	0.25	TRUE
ENSCHYG00000004036:CDC27	2	7.79884e-05	0.0026009	0.25	TRUE
ENSCHYG00000004508:ANKLE2	2	7.79884e-05	0.0026009	0.25	TRUE
ENSCHYG00000005685:PSMD11	2	7.79884e-05	0.0026009	0.25	TRUE
ENSCHYG00000007603:ACLY	2	7.79884e-05	0.0026009	0.25	TRUE
ENSCHYG00000008097:CCDC117	2	7.79884e-05	0.0026009	0.25	TRUE
ENSCHYG00000009975:SENP3	2	7.79884e-05	0.0026009	0.25	TRUE
ENSCHYG00000005492:MTX1	2	7.79884e-05	0.0026009	0.25	TRUE
ENSCHYG00000013321:PTGFRN	2	7.79884e-05	0.0026009	0.25	TRUE
ENSCHYG00000015752:MYSM1	2	7.79884e-05	0.0026009	0.25	TRUE
ENSCHYG00000020405:DNTTIP2	2	7.79884e-05	0.0026009	0.25	TRUE
ENSCHYG00000022066:ISG20L2	2	7.79884e-05	0.0026009	0.25	TRUE
ENSCHYG00000006881:CREB5	2	7.79884e-05	0.0026009	0.25	TRUE
ENSCHYG00000008319:CDK14	2	7.79884e-05	0.0026009	0.25	TRUE
ENSCHYG00000016210:CALU	2	7.79884e-05	0.0026009	0.25	TRUE
ENSCHYG00000017618:LUC7L2	2	7.79884e-05	0.0026009	0.25	TRUE
ENSCHYG00000025018:NUP205	2	7.79884e-05	0.0026009	0.25	TRUE
ENSCHYG00000001777:RASGRF2	2	7.79884e-05	0.0026009	0.25	TRUE
ENSCHYG00000004235:ZNF555	2	7.79884e-05	0.0026009	0.25	TRUE
ENSCHYG00000004506:ALDH7A1	2	7.79884e-05	0.0026009	0.25	TRUE
ENSCHYG00000012349:FER	2	7.79884e-05	0.0026009	0.25	TRUE
ENSCHYG00000014346:ETF1	2	7.79884e-05	0.0026009	0.25	TRUE
ENSCHYG00000005407:PARG	2	7.79884e-05	0.0026009	0.25	TRUE
ENSCHYG00000012710:NOLC1	2	7.79884e-05	0.0026009	0.25	TRUE
ENSCHYG00000016562:NA	2	7.79884e-05	0.0026009	0.25	TRUE
ENSCHYG00000011350:AHSA1	2	7.79884e-05	0.0026009	0.25	TRUE
ENSCHYG00000012834:BNIP2	2	7.79884e-05	0.0026009	0.25	TRUE
ENSCHYG00000010481:NA	2	7.79884e-05	0.0026009	0.25	TRUE
ENSCHYG00000017341:LPP	2	7.79884e-05	0.0026009	0.25	TRUE
ENSCHYG00000021436:IPO5	2	7.79884e-05	0.0026009	0.25	TRUE
ENSCHYG00000024858:TMTC4	2	7.79884e-05	0.0026009	0.25	TRUE
ENSCHYG00000010694:MOCS3	2	7.79884e-05	0.0026009	0.25	TRUE
ENSCHYG00000022841:TRMT6	2	7.79884e-05	0.0026009	0.25	TRUE
ENSCHYG00000023791:KIF5B	2	7.79884e-05	0.0026009	0.25	TRUE
ENSCHYG00000023078:DHX29	2	7.79884e-05	0.0026009	0.25	TRUE
ENSCHYG00000013204:NA	2	7.79884e-05	0.0026009	0.25	TRUE
ENSCHYG00000020151:SPAG1	2	7.79884e-05	0.0026009	0.25	TRUE
ENSCHYG00000025044:TOX	2	7.79884e-05	0.0026009	0.25	TRUE
ENSCHYG00000002993:ATM	2	7.79884e-05	0.0026009	0.25	TRUE
ENSCHYG00000003081:PAFAH1B2	2	7.79884e-05	0.0026009	0.25	TRUE
ENSCHYG00000005076:EMSY	2	7.79884e-05	0.0026009	0.25	TRUE
ENSCHYG00000018665:PSMA1	2	7.79884e-05	0.0026009	0.25	TRUE
ENSCHYG00000010851:NA	2	7.79884e-05	0.0026009	0.25	TRUE
ENSCHYG00000012013:SMYD2	2	7.79884e-05	0.0026009	0.25	TRUE
ENSCHYG00000016045:INTS7	2	7.79884e-05	0.0026009	0.25	TRUE
ENSCHYG00000013148:R3HDM1	2	7.79884e-05	0.0026009	0.25	TRUE
ENSCHYG00000015223:UGGT1	2	7.79884e-05	0.0026009	0.25	TRUE
ENSCHYG00000023579:PLEKHA3	2	7.79884e-05	0.0026009	0.25	TRUE
ENSCHYG00000024747:NAB1	2	7.79884e-05	0.0026009	0.25	TRUE
ENSCHYG00000023880:DICER1	2	7.79884e-05	0.0026009	0.25	TRUE
ENSCHYG00000020827:PRSS12	2	7.79884e-05	0.0026009	0.25	TRUE
ENSCHYG00000021793:DHX15	2	7.79884e-05	0.0026009	0.25	TRUE
ENSCHYG00000023441:KLHL9	2	7.79884e-05	0.0026009	0.25	TRUE
ENSCHYG00000025456:NA	2	7.79884e-05	0.0026009	0.25	TRUE
ENSCHYG00000002837:TOMM40	2	7.79884e-05	0.0026009	0.25	TRUE
ENSCHYG00000006514:DPY19L3	2	7.79884e-05	0.0026009	0.25	TRUE
ENSCHYG00000010104:NUP93	2	7.79884e-05	0.0026009	0.25	TRUE
ENSCHYG00000015512:OXSR1	2	7.79884e-05	0.0026009	0.25	TRUE
ENSCHYG00000019979:SYNCRIP	2	7.79884e-05	0.0026009	0.25	TRUE
ENSCHYG00000025007:CCNC	2	7.79884e-05	0.0026009	0.25	TRUE
ENSCHYG00000023681:TMX3	2	7.79884e-05	0.0026009	0.25	TRUE
ENSCHYG00000005129:HSP90B1	2	7.79884e-05	0.0026009	0.25	TRUE
ENSCHYG00000005646:SLC41A2	2	7.79884e-05	0.0026009	0.25	TRUE
ENSCHYG00000000242:SRRM1	2	7.79884e-05	0.0026009	0.25	TRUE
ENSCHYG00000002883:PPP1R8	2	7.79884e-05	0.0026009	0.25	TRUE
ENSCHYG00000008253:ELOA	2	7.79884e-05	0.0026009	0.25	TRUE
ENSCHYG00000011940:PPP1R12A	2	7.79884e-05	0.0026009	0.25	TRUE
ENSCHYG00000024722:GBE1	2	7.79884e-05	0.0026009	0.25	TRUE
ENSCHYG00000008113:COPS4	2	7.79884e-05	0.0026009	0.25	TRUE
ENSCHYG00000006706:NA	2	7.79884e-05	0.0026009	0.25	TRUE
ENSCHYG00000003967:PPP6R3	2	7.79884e-05	0.0026009	0.25	TRUE
ENSCHYG00000018166:TTC9C	2	7.79884e-05	0.0026009	0.25	TRUE
ENSCHYG00000009325:NA	2	7.79884e-05	0.0026009	0.25	TRUE
ENSCHYG00000017930:VPS37A	2	7.79884e-05	0.0026009	0.25	TRUE
ENSCHYG00000025546:SFRP1	2	7.79884e-05	0.0026009	0.25	TRUE
ENSCHYG00000003165:NA	2	7.79884e-05	0.0026009	0.25	TRUE
ENSCHYG00000023456:LATS1	2	7.79884e-05	0.0026009	0.25	TRUE
ENSCHYG00000026014:QKI	2	7.79884e-05	0.0026009	0.25	TRUE
ENSCHYG00000019852:NA	2	7.79884e-05	0.0026009	0.25	TRUE
ENSCHYG00000016918:ARMCX3	2	7.79884e-05	0.0026009	0.5	TRUE
ENSCHYG00000022147:MTMR1	2	7.79884e-05	0.0026009	0.5	TRUE
ENSCHYG00000025773:NA	2	7.79884e-05	0.0026009	0.5	TRUE
ENSCHYG00000000080:NA	2	7.79884e-05	0.0026009	0.5	TRUE
ENSCHYG00000001468:APPBP2	2	7.79884e-05	0.0026009	0.5	TRUE
ENSCHYG00000001930:EIF2B1	2	7.79884e-05	0.0026009	0.5	TRUE
ENSCHYG00000002084:AATF	2	7.79884e-05	0.0026009	0.5	TRUE
ENSCHYG00000003284:NA	2	7.79884e-05	0.0026009	0.5	TRUE
ENSCHYG00000003479:ARFIP1	2	7.79884e-05	0.0026009	0.5	TRUE
ENSCHYG00000011693:FTSJ3	2	7.79884e-05	0.0026009	0.5	TRUE
ENSCHYG00000012456:NA	2	7.79884e-05	0.0026009	0.5	TRUE
ENSCHYG00000013728:TSR1	2	7.79884e-05	0.0026009	0.5	TRUE
ENSCHYG00000009213:ROR1	2	7.79884e-05	0.0026009	0.5	TRUE
ENSCHYG00000010763:MCL1	2	7.79884e-05	0.0026009	0.5	TRUE
ENSCHYG00000019106:NA	2	7.79884e-05	0.0026009	0.5	TRUE
ENSCHYG00000008354:NA	2	7.79884e-05	0.0026009	0.5	TRUE
ENSCHYG00000008826:NA	2	7.79884e-05	0.0026009	0.5	TRUE
ENSCHYG00000014891:NA	2	7.79884e-05	0.0026009	0.5	TRUE
ENSCHYG00000019439:TNPO3	2	7.79884e-05	0.0026009	0.5	TRUE
ENSCHYG00000023964:SLC35B4	2	7.79884e-05	0.0026009	0.5	TRUE
ENSCHYG00000007551:MRPL35	2	7.79884e-05	0.0026009	0.5	TRUE
ENSCHYG00000013027:PCYOX1	2	7.79884e-05	0.0026009	0.5	TRUE
ENSCHYG00000016588:TUBB4B	2	7.79884e-05	0.0026009	0.5	TRUE
ENSCHYG00000019999:BIRC6	2	7.79884e-05	0.0026009	0.5	TRUE
ENSCHYG00000024940:FANCL	2	7.79884e-05	0.0026009	0.5	TRUE
ENSCHYG00000009131:ELAVL1	2	7.79884e-05	0.0026009	0.5	TRUE
ENSCHYG00000021290:NA	2	7.79884e-05	0.0026009	0.5	TRUE
ENSCHYG00000023069:CNOT6	2	7.79884e-05	0.0026009	0.5	TRUE
ENSCHYG00000023849:ZMAT2	2	7.79884e-05	0.0026009	0.5	TRUE
ENSCHYG00000009339:ZDHHC6	2	7.79884e-05	0.0026009	0.5	TRUE
ENSCHYG00000015016:HEATR1	2	7.79884e-05	0.0026009	0.5	TRUE
ENSCHYG00000005446:MAPK6	2	7.79884e-05	0.0026009	0.5	TRUE
ENSCHYG00000006402:USP3	2	7.79884e-05	0.0026009	0.5	TRUE
ENSCHYG00000007103:CLPX	2	7.79884e-05	0.0026009	0.5	TRUE
ENSCHYG00000007651:NA	2	7.79884e-05	0.0026009	0.5	TRUE
ENSCHYG00000008236:HACD3	2	7.79884e-05	0.0026009	0.5	TRUE
ENSCHYG00000010914:BLOC1S6	2	7.79884e-05	0.0026009	0.5	TRUE
ENSCHYG00000014524:FEM1B	2	7.79884e-05	0.0026009	0.5	TRUE
ENSCHYG00000021472:RPL36AL	2	7.79884e-05	0.0026009	0.5	TRUE
ENSCHYG00000006306:DLG1	2	7.79884e-05	0.0026009	0.5	TRUE
ENSCHYG00000008074:DYRK1A	2	7.79884e-05	0.0026009	0.5	TRUE
ENSCHYG00000016462:DPH3	2	7.79884e-05	0.0026009	0.5	TRUE
ENSCHYG00000016614:IFT80	2	7.79884e-05	0.0026009	0.5	TRUE
ENSCHYG00000019950:ACTL6A	2	7.79884e-05	0.0026009	0.5	TRUE
ENSCHYG00000020048:MYCBP2	2	7.79884e-05	0.0026009	0.5	TRUE
ENSCHYG00000022384:SACS	2	7.79884e-05	0.0026009	0.5	TRUE
ENSCHYG00000014203:EPB41L1	2	7.79884e-05	0.0026009	0.5	TRUE
ENSCHYG00000014260:YWHAB	2	7.79884e-05	0.0026009	0.5	TRUE
ENSCHYG00000012858:OTULIN	2	7.79884e-05	0.0026009	0.5	TRUE
ENSCHYG00000008645:UCHL5	2	7.79884e-05	0.0026009	0.5	TRUE
ENSCHYG00000006355:NA	2	7.79884e-05	0.0026009	0.5	TRUE
ENSCHYG00000008084:RBPJ	2	7.79884e-05	0.0026009	0.5	TRUE
ENSCHYG00000018720:PDE5A	2	7.79884e-05	0.0026009	0.5	TRUE
ENSCHYG00000023943:SLC30A9	2	7.79884e-05	0.0026009	0.5	TRUE
ENSCHYG00000023582:NA	2	7.79884e-05	0.0026009	0.5	TRUE
ENSCHYG00000016380:NA	2	7.79884e-05	0.0026009	0.5	TRUE
ENSCHYG00000026821:ITPR1	2	7.79884e-05	0.0026009	0.5	TRUE
ENSCHYG00000016788:NA	2	7.79884e-05	0.0026009	0.5	TRUE
ENSCHYG00000018305:RECQL	2	7.79884e-05	0.0026009	0.5	TRUE
ENSCHYG00000027214:EIF3L	2	7.79884e-05	0.0026009	0.5	TRUE
ENSCHYG00000000594:GLB1L	2	7.79884e-05	0.0026009	0.5	TRUE
ENSCHYG00000007905:SNRNP40	2	7.79884e-05	0.0026009	0.5	TRUE
ENSCHYG00000013673:NA	2	7.79884e-05	0.0026009	0.5	TRUE
ENSCHYG00000017528:AK2	2	7.79884e-05	0.0026009	0.5	TRUE
ENSCHYG00000022658:FARSB	2	7.79884e-05	0.0026009	0.5	TRUE
ENSCHYG00000001808:CPSF6	2	7.79884e-05	0.0026009	0.5	TRUE
ENSCHYG00000003635:AAAS	2	7.79884e-05	0.0026009	0.5	TRUE
ENSCHYG00000014938:TMEM165	2	7.79884e-05	0.0026009	0.5	TRUE
ENSCHYG00000001846:RBM14	2	7.79884e-05	0.0026009	0.5	TRUE
ENSCHYG00000015541:NRG1	2	7.79884e-05	0.0026009	0.5	TRUE
ENSCHYG00000022554:TCP1	2	7.79884e-05	0.0026009	0.5	TRUE
ENSCHYG00000009029:NA	2	7.79884e-05	0.0026009	0.5	TRUE
ENSCHYG00000011132:NA	2	7.79884e-05	0.0026009	0.5	TRUE
ENSCHYG00000015796:NUFIP2	2	7.79884e-05	0.0026009	0.75	TRUE
ENSCHYG00000019584:FOXK2	2	7.79884e-05	0.0026009	0.75	TRUE
ENSCHYG00000012603:MAN1A2	2	7.79884e-05	0.0026009	0.75	TRUE
ENSCHYG00000026456:FDPS	2	7.79884e-05	0.0026009	0.75	TRUE
ENSCHYG00000010181:ANKIB1	2	7.79884e-05	0.0026009	0.75	TRUE
ENSCHYG00000006534:PRKD3	2	7.79884e-05	0.0026009	0.75	TRUE
ENSCHYG00000003225:LDLR	2	7.79884e-05	0.0026009	0.75	TRUE
ENSCHYG00000003644:NA	2	7.79884e-05	0.0026009	0.75	TRUE
ENSCHYG00000015540:STARD4	2	7.79884e-05	0.0026009	0.75	TRUE
ENSCHYG00000005577:BTAF1	2	7.79884e-05	0.0026009	0.75	TRUE
ENSCHYG00000006256:NA	2	7.79884e-05	0.0026009	0.75	TRUE
ENSCHYG00000006987:CACUL1	2	7.79884e-05	0.0026009	0.75	TRUE
ENSCHYG00000010156:ATE1	2	7.79884e-05	0.0026009	0.75	TRUE
ENSCHYG00000020027:NA	2	7.79884e-05	0.0026009	0.75	TRUE
ENSCHYG00000008031:COPS2	2	7.79884e-05	0.0026009	0.75	TRUE
ENSCHYG00000017109:PRMT5	2	7.79884e-05	0.0026009	0.75	TRUE
ENSCHYG00000009808:MYLK	2	7.79884e-05	0.0026009	0.75	TRUE
ENSCHYG00000024498:PCYT1A	2	7.79884e-05	0.0026009	0.75	TRUE
ENSCHYG00000006113:NA	2	7.79884e-05	0.0026009	0.75	TRUE
ENSCHYG00000025791:MRPS30	2	7.79884e-05	0.0026009	0.75	TRUE
ENSCHYG00000006875:LIN7C	2	7.79884e-05	0.0026009	0.75	TRUE
ENSCHYG00000026297:SNORD24	2	7.79884e-05	0.0026009	0.75	TRUE
ENSCHYG00000021709:NA	2	7.79884e-05	0.0026009	0.75	TRUE
ENSCHYG00000023907:TMEM33	2	7.79884e-05	0.0026009	0.75	TRUE
ENSCHYG00000026562:BDH2	2	7.79884e-05	0.0026009	0.75	TRUE
ENSCHYG00000025376:PRUNE2	2	7.79884e-05	0.0026009	0.75	TRUE
ENSCHYG00000002555:NA	2	7.79884e-05	0.0026009	0.75	TRUE
ENSCHYG00000008563:SF3B3	2	7.79884e-05	0.0026009	0.75	TRUE
ENSCHYG00000019789:UTP4	2	7.79884e-05	0.0026009	0.75	TRUE
ENSCHYG00000026306:SHQ1	2	7.79884e-05	0.0026009	0.75	TRUE
ENSCHYG00000022150:BLTP3B	2	7.79884e-05	0.0026009	0.75	TRUE
ENSCHYG00000013442:NA	2	7.79884e-05	0.0026009	0.75	TRUE
ENSCHYG00000003418:LEMD3	2	7.79884e-05	0.0026009	0.75	TRUE
ENSCHYG00000004395:MMP19	2	7.79884e-05	0.0026009	0.75	TRUE
ENSCHYG00000019146:TBC1D14	2	7.79884e-05	0.0026009	0.75	TRUE
ENSCHYG00000002599:XPO5	2	7.79884e-05	0.0026009	0.75	TRUE
ENSCHYG00000014717:E2F3	2	7.79884e-05	0.0026009	0.75	TRUE
ENSCHYG00000020690:NA	2	7.79884e-05	0.0026009	0.75	TRUE
ENSCHYG00000001700:CLUAP1	2	7.79884e-05	0.0026009	0.75	TRUE
ENSCHYG00000009272:NA	2	7.79884e-05	0.0026009	0.75	TRUE
ENSCHYG00000013514:NA	2	7.79884e-05	0.0026009	0.75	TRUE
ENSCHYG00000017299:ILF2	2	7.79884e-05	0.0026009	1	TRUE
ENSCHYG00000025139:PSMC2	2	7.79884e-05	0.0026009	1	TRUE
ENSCHYG00000005069:NA	2	7.79884e-05	0.0026009	1	TRUE
ENSCHYG00000006169:EPHB3	2	7.79884e-05	0.0026009	1	TRUE
ENSCHYG00000020898:STAG1	2	7.79884e-05	0.0026009	1	TRUE
ENSCHYG00000012284:HSPA14	2	7.79884e-05	0.0026009	1	TRUE
ENSCHYG00000023059:CRLS1	2	7.79884e-05	0.0026009	1	TRUE
ENSCHYG00000008896:ACBD3	2	7.79884e-05	0.0026009	1	TRUE
ENSCHYG00000012343:NA	2	7.79884e-05	0.0026009	1	TRUE
ENSCHYG00000013007:NA	2	7.79884e-05	0.0026009	1	TRUE
ENSCHYG00000020486:TSPYL2	2	7.79884e-05	0.0026009	1.25	TRUE
ENSCHYG00000001228:PSMB3	2	7.79884e-05	0.0026009	1.25	TRUE
ENSCHYG00000012338:RBM15	2	7.79884e-05	0.0026009	1.25	TRUE
ENSCHYG00000011344:CCT7	2	7.79884e-05	0.0026009	1.25	TRUE
ENSCHYG00000017047:DDX46	2	7.79884e-05	0.0026009	1.25	TRUE
ENSCHYG00000004981:KATNBL1	2	7.79884e-05	0.0026009	1.25	TRUE
ENSCHYG00000018114:LRRC57	2	7.79884e-05	0.0026009	1.25	TRUE
ENSCHYG00000017098:NA	2	7.79884e-05	0.0026009	1.25	TRUE
ENSCHYG00000017705:NANP	2	7.79884e-05	0.0026009	1.25	TRUE
ENSCHYG00000005229:RABGAP1L	2	7.79884e-05	0.0026009	1.25	TRUE
ENSCHYG00000025588:WDR75	2	7.79884e-05	0.0026009	1.25	TRUE
ENSCHYG00000008539:AEN	2	7.79884e-05	0.0026009	1.25	TRUE
ENSCHYG00000008105:UBE2S	2	7.79884e-05	0.0026009	1.25	TRUE
ENSCHYG00000027034:STT3B	2	7.79884e-05	0.0026009	1.25	TRUE
ENSCHYG00000024523:NA	2	7.79884e-05	0.0026009	1.25	TRUE
ENSCHYG00000016933:SMC1A	2	7.79884e-05	0.0026009	1.5	TRUE
ENSCHYG00000000949:INTS2	2	7.79884e-05	0.0026009	1.5	TRUE
ENSCHYG00000005547:C1GALT1	2	7.79884e-05	0.0026009	1.5	TRUE
ENSCHYG00000019804:BBS9	2	7.79884e-05	0.0026009	1.5	TRUE
ENSCHYG00000018157:LSS	2	7.79884e-05	0.0026009	1.5	TRUE
ENSCHYG00000010259:TPR	2	7.79884e-05	0.0026009	1.5	TRUE
ENSCHYG00000015038:HNRNPA3	2	7.79884e-05	0.0026009	1.5	TRUE
ENSCHYG00000021621:GPD2	2	7.79884e-05	0.0026009	1.5	TRUE
ENSCHYG00000026723:PUM3	2	7.79884e-05	0.0026009	1.5	TRUE
ENSCHYG00000014555:EXOG	2	7.79884e-05	0.0026009	1.5	TRUE
ENSCHYG00000014182:NPTXR	2	7.79884e-05	0.0026009	1.5	TRUE
ENSCHYG00000005594:USP48	2	7.79884e-05	0.0026009	1.5	TRUE
ENSCHYG00000019734:POLR2B	2	7.79884e-05	0.0026009	1.5	TRUE
ENSCHYG00000001536:NA	2	7.79884e-05	0.0026009	1.5	TRUE
ENSCHYG00000013713:UBA1	2	7.79884e-05	0.0026009	1.75	TRUE
ENSCHYG00000013316:AARSD1	2	7.79884e-05	0.0026009	1.75	TRUE
ENSCHYG00000025220:MTPN	2	7.79884e-05	0.0026009	1.75	TRUE
ENSCHYG00000012020:EXO1	2	7.79884e-05	0.0026009	1.75	TRUE
ENSCHYG00000012454:NA	2	7.79884e-05	0.0026009	1.75	TRUE
ENSCHYG00000012690:PSME3	2	7.79884e-05	0.0026009	2	TRUE
ENSCHYG00000001765:AFG2A	2	7.79884e-05	0.0026009	2.25	TRUE
ENSCHYG00000024503:TOMM5	2	7.79884e-05	0.0026009	2.25	TRUE
ENSCHYG00000015324:MORF4L2	2	7.79884e-05	0.0026009	2.5	TRUE
ENSCHYG00000016426:RADX	2	7.79884e-05	0.0026009	2.5	TRUE
ENSCHYG00000022317:PPP2R3A	2	7.79884e-05	0.0026009	2.5	TRUE
ENSCHYG00000017754:NPM1	2	7.79884e-05	0.0026009	3	TRUE
ENSCHYG00000022894:TRABD2B	2	7.79884e-05	0.0026009	3.25	TRUE
ENSCHYG00000022939:NA	2	7.79884e-05	0.0026009	3.25	TRUE
ENSCHYG00000012615:NA	2	7.79884e-05	0.0026009	3.25	TRUE
ENSCHYG00000024237:TOPBP1	2	7.79884e-05	0.0026009	3.75	TRUE
ENSCHYG00000001200:IRAG1	2	7.79884e-05	0.0026009	4.25	TRUE
ENSCHYG00000006262:HNRNPD	2	7.79884e-05	0.0026009	4.5	TRUE
ENSCHYG00000005549:KCNAB1	2	7.79884e-05	0.0026009	11.25	TRUE
