# Supplementary material for: Proteomic dynamics in endochondral ossification: insights from antler tip analysis
Source: PeerJ. 2026 Jul 27;14:e21568. doi: 10.7717/peerj.21568 (PMC13421809; doi:10.7717/peerj.21568)
Supplement: Supplemental Information 8 [file peerj-14-21568-s008.xlsx]

## Sheet: Ascending-Gene
ID	Term	Ontology Source	Term PValue	Term PValue Corrected with Bonferroni step down	Group PValue	Group PValue Corrected with Bonferroni step down	GOLevels	GOGroups	% Associated Genes	Nr. Genes	Associated Genes Found
GO:0046887	positive regulation of hormone secretion	GO_BiologicalProcess-_11.01.2018_00h00	0.000510433	0.000510433	0.000510433	0.000510433	[3, 4, 5, 6, 7, 8, 9]	Group1	4.10959	3	[BLK, C1QTNF1, SPP1]

## Sheet: Ascending-Protein
ID	Term	Ontology Source	Term PValue	Term PValue Corrected with Bonferroni step down	Group PValue	Group PValue Corrected with Bonferroni step down	GOLevels	GOGroups	% Associated Genes	Nr. Genes	Associated Genes Found
GO:0015669	gas transport	GO_BiologicalProcess-_11.01.2018_00h00	2.68401e-05	0.000885724	2.68401e-05	8.05204e-05	[4]	Group0	20	3	[CA2, HBA, HBB]
GO:0006879	cellular iron ion homeostasis	GO_BiologicalProcess-_11.01.2018_00h00	0.000672006	0.0114241	0.000672006	0.00134401	[8, 10]	Group1	6.97674	3	[ATP6V1A, ATP6V1G1, FTH1]
GO:0051258	protein polymerization	GO_BiologicalProcess-_11.01.2018_00h00	1.09422e-07	4.92399e-06	1.09422e-07	5.4711e-07	[6, 7]	Group2	4.4335	9	[ADD2, AIF1, ARHGAP18, CAPG, CORO7, FGA, FGB, FGG, RASA1]
GO:0030041	actin filament polymerization	GO_BiologicalProcess-_11.01.2018_00h00	1.09828e-05	0.000384399	1.09422e-07	5.4711e-07	[6, 7, 8]	Group2	4.7619	6	[ADD2, AIF1, ARHGAP18, CAPG, CORO7, RASA1]
GO:0006818	hydrogen transport	GO_BiologicalProcess-_11.01.2018_00h00	2.66924e-08	1.30793e-06	6.24549e-06	2.4982e-05	[4]	Group3	6.61157	8	[ATP6V0D2, ATP6V1A, ATP6V1B2, ATP6V1D, ATP6V1E1, ATP6V1F, ATP6V1G1, ATP6V1H]
GO:0090662	ATP hydrolysis coupled transmembrane transport	GO_BiologicalProcess-_11.01.2018_00h00	2.20876e-09	1.19273e-07	6.24549e-06	2.4982e-05	[5]	Group3	19.3548	6	[ATP6V0D2, ATP6V1A, ATP6V1B2, ATP6V1E1, ATP6V1F, ATP6V1H]
GO:0099131	ATP hydrolysis coupled ion transmembrane transport	GO_BiologicalProcess-_11.01.2018_00h00	3.9656e-08	1.90349e-06	6.24549e-06	2.4982e-05	[5]	Group3	12.2449	6	[ATP6V0D2, ATP6V1A, ATP6V1B2, ATP6V1E1, ATP6V1F, ATP6V1H]
GO:0015992	proton transport	GO_BiologicalProcess-_11.01.2018_00h00	2.5006e-08	1.2503e-06	6.24549e-06	2.4982e-05	[5, 7]	Group3	6.66667	8	[ATP6V0D2, ATP6V1A, ATP6V1B2, ATP6V1D, ATP6V1E1, ATP6V1F, ATP6V1G1, ATP6V1H]
GO:0099132	ATP hydrolysis coupled cation transmembrane transport	GO_BiologicalProcess-_11.01.2018_00h00	3.9656e-08	1.90349e-06	6.24549e-06	2.4982e-05	[6]	Group3	12.2449	6	[ATP6V0D2, ATP6V1A, ATP6V1B2, ATP6V1E1, ATP6V1F, ATP6V1H]
GO:1902600	hydrogen ion transmembrane transport	GO_BiologicalProcess-_11.01.2018_00h00	6.29037e-08	2.95648e-06	6.24549e-06	2.4982e-05	[6, 8]	Group3	7.86517	7	[ATP6V0D2, ATP6V1A, ATP6V1B2, ATP6V1E1, ATP6V1F, ATP6V1G1, ATP6V1H]
GO:0015991	ATP hydrolysis coupled proton transport	GO_BiologicalProcess-_11.01.2018_00h00	3.10494e-10	1.73877e-08	6.24549e-06	2.4982e-05	[6, 7, 8, 10]	Group3	26.087	6	[ATP6V0D2, ATP6V1A, ATP6V1B2, ATP6V1E1, ATP6V1F, ATP6V1H]
GO:0015988	energy coupled proton transmembrane transport, against electrochemical gradient	GO_BiologicalProcess-_11.01.2018_00h00	4.12701e-10	2.26986e-08	6.24549e-06	2.4982e-05	[7, 9]	Group3	25	6	[ATP6V0D2, ATP6V1A, ATP6V1B2, ATP6V1E1, ATP6V1F, ATP6V1H]
GO:0030641	regulation of cellular pH	GO_BiologicalProcess-_11.01.2018_00h00	0.00287391	0.00574782	6.24549e-06	2.4982e-05	[7, 9]	Group3	4.22535	3	[ATP6V0D2, ATP6V1H, CA2]
GO:0051453	regulation of intracellular pH	GO_BiologicalProcess-_11.01.2018_00h00	0.00254153	0.0101661	6.24549e-06	2.4982e-05	[8, 10]	Group3	4.41176	3	[ATP6V0D2, ATP6V1H, CA2]
GO:0050818	regulation of coagulation	GO_BiologicalProcess-_11.01.2018_00h00	0.00310968	0.00310968	0.0103053	0.0103053	[3, 4]	Group4	4.10959	3	[FGA, FGB, FGG]
GO:1900046	regulation of hemostasis	GO_BiologicalProcess-_11.01.2018_00h00	0.00264952	0.00794856	0.0103053	0.0103053	[2, 3, 4, 5]	Group4	4.34783	3	[FGA, FGB, FGG]
GO:0072376	protein activation cascade	GO_BiologicalProcess-_11.01.2018_00h00	0.000672006	0.0114241	0.0103053	0.0103053	[2, 4, 5]	Group4	6.97674	3	[FGA, FGB, FGG]
GO:0034109	homotypic cell-cell adhesion	GO_BiologicalProcess-_11.01.2018_00h00	0.00177531	0.0124272	0.0103053	0.0103053	[4]	Group4	5	3	[FGA, FGB, FGG]
GO:0034113	heterotypic cell-cell adhesion	GO_BiologicalProcess-_11.01.2018_00h00	0.000465966	0.00885335	0.0103053	0.0103053	[4]	Group4	7.89474	3	[FGA, FGB, FGG]
GO:0050819	negative regulation of coagulation	GO_BiologicalProcess-_11.01.2018_00h00	0.00054262	0.00976716	0.0103053	0.0103053	[3, 4, 5]	Group4	7.5	3	[FGA, FGB, FGG]
GO:1900047	negative regulation of hemostasis	GO_BiologicalProcess-_11.01.2018_00h00	0.000430406	0.00860811	0.0103053	0.0103053	[2, 3, 4, 5, 6]	Group4	8.10811	3	[FGA, FGB, FGG]
GO:0030168	platelet activation	GO_BiologicalProcess-_11.01.2018_00h00	0.000240968	0.0060242	0.0103053	0.0103053	[3, 4, 6]	Group4	5.26316	4	[FGA, FGB, FGG, VWF]
GO:0034114	regulation of heterotypic cell-cell adhesion	GO_BiologicalProcess-_11.01.2018_00h00	3.29395e-05	0.00105407	0.0103053	0.0103053	[4, 5]	Group4	18.75	3	[FGA, FGB, FGG]
GO:0072378	blood coagulation, fibrin clot formation	GO_BiologicalProcess-_11.01.2018_00h00	3.37032e-06	0.000131443	0.0103053	0.0103053	[3, 4, 5, 6]	Group4	37.5	3	[FGA, FGB, FGG]
GO:1903035	negative regulation of response to wounding	GO_BiologicalProcess-_11.01.2018_00h00	0.00145456	0.0145456	0.0103053	0.0103053	[3, 4, 5, 6]	Group4	5.35714	3	[FGA, FGB, FGG]
GO:1903524	positive regulation of blood circulation	GO_BiologicalProcess-_11.01.2018_00h00	0.000719123	0.011506	0.0103053	0.0103053	[3, 4, 5, 6]	Group4	6.81818	3	[FGA, FGB, FGG]
GO:0030193	regulation of blood coagulation	GO_BiologicalProcess-_11.01.2018_00h00	0.00264952	0.00794856	0.0103053	0.0103053	[3, 4, 5, 6, 7]	Group4	4.34783	3	[FGA, FGB, FGG]
GO:0034116	positive regulation of heterotypic cell-cell adhesion	GO_BiologicalProcess-_11.01.2018_00h00	7.18083e-06	0.00025851	0.0103053	0.0103053	[4, 5, 6]	Group4	30	3	[FGA, FGB, FGG]
GO:0051592	response to calcium ion	GO_BiologicalProcess-_11.01.2018_00h00	0.00243632	0.0121816	0.0103053	0.0103053	[5]	Group4	4.47761	3	[FGA, FGB, FGG]
GO:1904019	epithelial cell apoptotic process	GO_BiologicalProcess-_11.01.2018_00h00	0.00213706	0.0128224	0.0103053	0.0103053	[5]	Group4	4.6875	3	[FGA, FGB, FGG]
GO:0070527	platelet aggregation	GO_BiologicalProcess-_11.01.2018_00h00	0.000819558	0.0122934	0.0103053	0.0103053	[4, 5, 7]	Group4	6.52174	3	[FGA, FGB, FGG]
GO:0030195	negative regulation of blood coagulation	GO_BiologicalProcess-_11.01.2018_00h00	0.000430406	0.00860811	0.0103053	0.0103053	[3, 4, 5, 6, 7, 8]	Group4	8.10811	3	[FGA, FGB, FGG]
GO:0061045	negative regulation of wound healing	GO_BiologicalProcess-_11.01.2018_00h00	0.000928492	0.0129989	0.0103053	0.0103053	[4, 5, 6, 7]	Group4	6.25	3	[FGA, FGB, FGG]
GO:0008625	extrinsic apoptotic signaling pathway via death domain receptors	GO_BiologicalProcess-_11.01.2018_00h00	0.001531	0.013779	0.0103053	0.0103053	[5, 6, 7]	Group4	5.26316	3	[FGA, FGB, FGG]
GO:0045921	positive regulation of exocytosis	GO_BiologicalProcess-_11.01.2018_00h00	0.00169135	0.0135308	0.0103053	0.0103053	[4, 5, 6, 7, 8]	Group4	5.08475	3	[FGA, FGB, FGG]
GO:0046887	positive regulation of hormone secretion	GO_BiologicalProcess-_11.01.2018_00h00	0.000206274	0.00556939	0.0103053	0.0103053	[3, 4, 5, 6, 7, 8, 9]	Group4	5.47945	4	[FGA, FGB, FGG, SPP1]
GO:0072577	endothelial cell apoptotic process	GO_BiologicalProcess-_11.01.2018_00h00	0.000430406	0.00860811	0.0103053	0.0103053	[6]	Group4	8.10811	3	[FGA, FGB, FGG]
GO:0031638	zymogen activation	GO_BiologicalProcess-_11.01.2018_00h00	1.72617e-05	0.000586896	0.0103053	0.0103053	[6, 7]	Group4	10.2564	4	[CYFIP2, FGA, FGB, FGG]
GO:0042730	fibrinolysis	GO_BiologicalProcess-_11.01.2018_00h00	5.65098e-05	0.00169529	0.0103053	0.0103053	[4, 5, 6, 7, 8, 9]	Group4	15.7895	3	[FGA, FGB, FGG]
GO:1904035	regulation of epithelial cell apoptotic process	GO_BiologicalProcess-_11.01.2018_00h00	0.000819558	0.0122934	0.0103053	0.0103053	[6, 7]	Group4	6.52174	3	[FGA, FGB, FGG]
GO:0019229	regulation of vasoconstriction	GO_BiologicalProcess-_11.01.2018_00h00	0.000334324	0.00702081	0.0103053	0.0103053	[5, 6, 7, 9]	Group4	8.82353	3	[FGA, FGB, FGG]
GO:0045907	positive regulation of vasoconstriction	GO_BiologicalProcess-_11.01.2018_00h00	3.98837e-05	0.00123639	0.0103053	0.0103053	[4, 5, 6, 7, 8, 9, 10]	Group4	17.6471	3	[FGA, FGB, FGG]
GO:0090277	positive regulation of peptide hormone secretion	GO_BiologicalProcess-_11.01.2018_00h00	0.00117294	0.0129023	0.0103053	0.0103053	[4, 5, 6, 7, 8, 9, 10]	Group4	5.76923	3	[FGA, FGB, FGG]
GO:0097756	negative regulation of blood vessel diameter	GO_BiologicalProcess-_11.01.2018_00h00	0.00110842	0.0133011	0.0103053	0.0103053	[7]	Group4	5.88235	3	[FGA, FGB, FGG]
GO:1904036	negative regulation of epithelial cell apoptotic process	GO_BiologicalProcess-_11.01.2018_00h00	0.000229438	0.00596538	0.0103053	0.0103053	[6, 7, 8]	Group4	10	3	[FGA, FGB, FGG]
GO:0031639	plasminogen activation	GO_BiologicalProcess-_11.01.2018_00h00	0.000102105	0.00296105	0.0103053	0.0103053	[7, 8]	Group4	13.0435	3	[FGA, FGB, FGG]
GO:1902041	regulation of extrinsic apoptotic signaling pathway via death domain receptors	GO_BiologicalProcess-_11.01.2018_00h00	0.000465966	0.00885335	0.0103053	0.0103053	[6, 7, 8, 9]	Group4	7.89474	3	[FGA, FGB, FGG]
GO:2000351	regulation of endothelial cell apoptotic process	GO_BiologicalProcess-_11.01.2018_00h00	0.000305697	0.00672533	0.0103053	0.0103053	[7, 8]	Group4	9.09091	3	[FGA, FGB, FGG]
GO:0042310	vasoconstriction	GO_BiologicalProcess-_11.01.2018_00h00	0.0010462	0.0136006	0.0103053	0.0103053	[8]	Group4	6	3	[FGA, FGB, FGG]
GO:1902042	negative regulation of extrinsic apoptotic signaling pathway via death domain receptors	GO_BiologicalProcess-_11.01.2018_00h00	5.65098e-05	0.00169529	0.0103053	0.0103053	[6, 7, 8, 9, 10]	Group4	15.7895	3	[FGA, FGB, FGG]
GO:2000352	negative regulation of endothelial cell apoptotic process	GO_BiologicalProcess-_11.01.2018_00h00	0.000131848	0.00369174	0.0103053	0.0103053	[7, 8, 9]	Group4	12	3	[FGA, FGB, FGG]

## Sheet: Descending-Gene
Term	Ontology Source	Term PValue	Term PValue Corrected with Bonferroni step down	Group PValue	Group PValue Corrected with Bonferroni step down	GOLevels	GOGroups	% Associated Genes	Nr. Genes	Associated Genes Found
cellular response to stress	GO_BiologicalProcess-_11.01.2018_00h00	7.05943e-08	2.5061e-05	6.07586e-08	6.07586e-06	[3]	Group086	4.30514	57	[AATF, AEN, APAF1, ATM, ATP2A2, CHORDC1, CLPB, DDB1, DLG1, DNAJC10, DYRK1A, EXO1, FAF2, FANCL, FEM1B, FER, HACD3, HSP90B1, HSPA5, HUWE1, INTS7, ITPR1, MCL1, MCM9, NPM1, NUP93, OXSR1, PAK3, PPARGC1A, PPP1R15B, PSMC2, PTPN11, RASGRF2, RBPJ, RECQL, SFRP1, SMC1A, SMYD2, SREBF2, STT3B, TDG, TERF2IP, TMEM33, TMTC3, TMX3, TOPBP1, TPR, TRIB1, UBA1, UBQLN1, UCHL5, UFL1, UGGT1, USP10, USP13, USP3, WNT5A]
regulation of catabolic process	GO_BiologicalProcess-_11.01.2018_00h00	1.78764e-05	0.00582772	3.90092e-08	3.93993e-06	[3, 4]	Group104	4.87395	29	[ACTL6A, ANKIB1, APAF1, ATM, DDB1, ELAVL1, HNRNPD, LATS1, NRG1, PAFAH1B2, PSMC2, PSME3, QKI, RAB3GAP1, SF3B3, SREBF2, SYNCRIP, TARDBP, TBC1D14, TMTC3, TRIB1, UBE3A, UBQLN1, UCHL5, UFL1, USP10, USP13, WDR75, WNT5A]
ribonucleoprotein complex biogenesis	GO_BiologicalProcess-_11.01.2018_00h00	4.97141e-09	1.80959e-06	2.38118e-18	2.57167e-16	[3]	Group101	7.58427	27	[AATF, ABCE1, ABT1, ATM, C1QBP, CNOT6, DICER1, EIF3A, FTSJ3, G3BP2, GEMIN5, HEATR1, ISG20L2, LOC516355, NCBP1, NMD3, OGFOD1, PRMT5, PRPF3, SHQ1, SRSF1, STRAP, TSR1, UTP20, UTP23, UTP4, WDR75]
ribonucleoprotein complex biogenesis	GO_BiologicalProcess-_11.01.2018_00h00	4.97141e-09	1.80959e-06	1.58163e-13	1.69234e-11	[3]	Group100	7.58427	27	[AATF, ABCE1, ABT1, ATM, C1QBP, CNOT6, DICER1, EIF3A, FTSJ3, G3BP2, GEMIN5, HEATR1, ISG20L2, LOC516355, NCBP1, NMD3, OGFOD1, PRMT5, PRPF3, SHQ1, SRSF1, STRAP, TSR1, UTP20, UTP23, UTP4, WDR75]
ribonucleoprotein complex biogenesis	GO_BiologicalProcess-_11.01.2018_00h00	4.97141e-09	1.80959e-06	4.52616e-10	4.66195e-08	[3]	Group078	7.58427	27	[AATF, ABCE1, ABT1, ATM, C1QBP, CNOT6, DICER1, EIF3A, FTSJ3, G3BP2, GEMIN5, HEATR1, ISG20L2, LOC516355, NCBP1, NMD3, OGFOD1, PRMT5, PRPF3, SHQ1, SRSF1, STRAP, TSR1, UTP20, UTP23, UTP4, WDR75]
RNA localization	GO_BiologicalProcess-_11.01.2018_00h00	1.76773e-06	0.000593956	5.48206e-06	0.000504349	[3]	Group110	9.58904	14	[ABCE1, ATM, CCT2, CCT7, NCBP1, NMD3, NUP93, QKI, SHQ1, SRSF1, TCP1, TPR, XPO5, XPOT]
RNA localization	GO_BiologicalProcess-_11.01.2018_00h00	1.76773e-06	0.000593956	0.00159728	0.12299	[3]	Group106	9.58904	14	[ABCE1, ATM, CCT2, CCT7, NCBP1, NMD3, NUP93, QKI, SHQ1, SRSF1, TCP1, TPR, XPO5, XPOT]
RNA localization	GO_BiologicalProcess-_11.01.2018_00h00	1.76773e-06	0.000593956	8.29356e-08	8.21062e-06	[3]	Group105	9.58904	14	[ABCE1, ATM, CCT2, CCT7, NCBP1, NMD3, NUP93, QKI, SHQ1, SRSF1, TCP1, TPR, XPO5, XPOT]
translational initiation	GO_BiologicalProcess-_11.01.2018_00h00	3.3136e-06	0.00110343	3.7388e-07	3.62663e-05	[3, 6, 7, 8]	Group094	11.7021	11	[ABCE1, DHX29, EIF2B1, EIF3A, EIF3L, EIF4E2, EIF5, NCBP1, NPM1, PPP1R15B, TPR]
establishment of RNA localization	GO_BiologicalProcess-_11.01.2018_00h00	0.00013193	0.0408984	0.00159728	0.12299	[3, 4]	Group106	8.62069	10	[ABCE1, ATM, NCBP1, NMD3, NUP93, QKI, SRSF1, TPR, XPO5, XPOT]
positive regulation of telomerase RNA localization to Cajal body	GO_BiologicalProcess-_11.01.2018_00h00	0.000105269	0.0331596	5.48206e-06	0.000504349	[2, 3, 4, 5, 6, 7, 8]	Group110	30.7692	4	[CCT2, CCT7, SHQ1, TCP1]

## Sheet: Descending-Protein
ID	Term	Ontology Source	Term PValue	Term PValue Corrected with Bonferroni step down	Group PValue	Group PValue Corrected with Bonferroni step down	GOLevels	GOGroups	% Associated Genes	Nr. Genes	Associated Genes Found
GO:0040016	embryonic cleavage	GO_BiologicalProcess-_11.01.2018_00h00	9.51137e-05	0.00913092	0.00259455	0.0441074	[3, 4, 5]	Group20	37.5	3	[CUL3, TOP1, TOP2A]
GO:1902652	secondary alcohol metabolic process	GO_BiologicalProcess-_11.01.2018_00h00	0.000429409	0.0360704	2.29896e-05	0.00064371	[4, 5]	Group22	7.5	6	[DHCR24, FDFT1, G6PD, IDI1, NSDHL, SQLE]
GO:0008203	cholesterol metabolic process	GO_BiologicalProcess-_11.01.2018_00h00	0.000349173	0.0300288	2.29896e-05	0.00064371	[5, 6]	Group22	7.79221	6	[DHCR24, FDFT1, G6PD, IDI1, NSDHL, SQLE]
GO:0006903	vesicle targeting	GO_BiologicalProcess-_11.01.2018_00h00	0.000187047	0.0172083	6.2447e-05	0.00156117	[2, 5, 6]	Group27	16.6667	4	[CLASP1, CUL3, GOSR1, YKT6]
GO:0046785	microtubule polymerization	GO_BiologicalProcess-_11.01.2018_00h00	0.000586899	0.046365	0.000805751	0.0177265	[4, 5, 7, 8]	Group28	8.92857	5	[CAMSAP2, CKAP5, CLASP1, CLIP1, TPPP3]
GO:0061077	chaperone-mediated protein folding	GO_BiologicalProcess-_11.01.2018_00h00	0.000313853	0.027619	7.30845e-11	2.55796e-09	[3]	Group29	10.2041	5	[CCT2, CRTAP, FKBP10, FKBP14, HSPH1]
GO:0018126	protein hydroxylation	GO_BiologicalProcess-_11.01.2018_00h00	2.41953e-09	2.85505e-07	7.30845e-11	2.55796e-09	[6, 7]	Group29	35	7	[CRTAP, P3H2, P4HA1, P4HA2, PLOD1, PLOD2, PLOD3]
GO:0018208	peptidyl-proline modification	GO_BiologicalProcess-_11.01.2018_00h00	1.23404e-07	1.43149e-05	7.30845e-11	2.55796e-09	[7, 8]	Group29	16.3265	8	[CRTAP, FKBP10, FKBP14, P3H2, P4HA1, P4HA2, PIN4, PPIC]
GO:0019511	peptidyl-proline hydroxylation	GO_BiologicalProcess-_11.01.2018_00h00	6.57669e-06	0.000723436	7.30845e-11	2.55796e-09	[7, 8, 9]	Group29	36.3636	4	[CRTAP, P3H2, P4HA1, P4HA2]
GO:0016125	sterol metabolic process	GO_BiologicalProcess-_11.01.2018_00h00	7.89471e-05	0.00773682	0.020315	0.12189	[4, 5]	Group30	8.23529	7	[DHCR24, FDFT1, G6PD, HMGCS1, IDI1, NSDHL, SQLE]
GO:0006694	steroid biosynthetic process	GO_BiologicalProcess-_11.01.2018_00h00	0.000372898	0.0316963	0.020315	0.12189	[5]	Group30	6.42202	7	[DHCR24, FDFT1, G6PD, HMGCS1, IDI1, NSDHL, SQLE]
GO:0016126	sterol biosynthetic process	GO_BiologicalProcess-_11.01.2018_00h00	5.65048e-07	6.44154e-05	0.020315	0.12189	[5, 6]	Group30	17.0732	7	[DHCR24, FDFT1, G6PD, HMGCS1, IDI1, NSDHL, SQLE]
GO:1902653	secondary alcohol biosynthetic process	GO_BiologicalProcess-_11.01.2018_00h00	7.053e-05	0.00698247	0.020315	0.12189	[5, 6]	Group30	13.8889	5	[DHCR24, FDFT1, G6PD, IDI1, NSDHL]
GO:0006695	cholesterol biosynthetic process	GO_BiologicalProcess-_11.01.2018_00h00	7.053e-05	0.00698247	0.020315	0.12189	[6, 7]	Group30	13.8889	5	[DHCR24, FDFT1, G6PD, IDI1, NSDHL]
GO:0043062	extracellular structure organization	GO_BiologicalProcess-_11.01.2018_00h00	2.1368e-09	2.54279e-07	6.10855e-08	2.01582e-06	[3]	Group31	8.92857	15	[CCDC80, CLASP1, COL11A1, COLGALT1, CRISPLD2, CYR61, LOXL2, LOXL3, P4HA1, PHLDB1, PLOD3, POSTN, SFRP2, SH3PXD2B, TGFBI]
GO:0097435	supramolecular fiber organization	GO_BiologicalProcess-_11.01.2018_00h00	2.10924e-06	0.000236234	6.10855e-08	2.01582e-06	[3]	Group31	4.11523	20	[ACTN4, BAIAP2, CAMSAP2, CKAP5, CLASP1, CLIP1, COL11A1, COLGALT1, CSRP3, CUL3, EPS8, LMOD1, LOXL2, LOXL3, P4HA1, PLOD3, SFRP2, SH3PXD2B, TPPP3, WNT11]
GO:0030198	extracellular matrix organization	GO_BiologicalProcess-_11.01.2018_00h00	1.96685e-09	2.36022e-07	6.10855e-08	2.01582e-06	[4]	Group31	8.98204	15	[CCDC80, CLASP1, COL11A1, COLGALT1, CRISPLD2, CYR61, LOXL2, LOXL3, P4HA1, PHLDB1, PLOD3, POSTN, SFRP2, SH3PXD2B, TGFBI]
GO:0030199	collagen fibril organization	GO_BiologicalProcess-_11.01.2018_00h00	7.05007e-06	0.000761407	6.10855e-08	2.01582e-06	[4, 5]	Group31	15.3846	6	[COL11A1, COLGALT1, LOXL2, P4HA1, PLOD3, SFRP2]
GO:0051017	actin filament bundle assembly	GO_BiologicalProcess-_11.01.2018_00h00	0.000489336	0.0401255	6.10855e-08	2.01582e-06	[4, 6, 8]	Group31	6.14035	7	[ACTN4, BAIAP2, CLASP1, CUL3, EPS8, SH3PXD2B, WNT11]
GO:0061572	actin filament bundle organization	GO_BiologicalProcess-_11.01.2018_00h00	0.000515767	0.0412613	6.10855e-08	2.01582e-06	[5, 7]	Group31	6.08696	7	[ACTN4, BAIAP2, CLASP1, CUL3, EPS8, SH3PXD2B, WNT11]
GO:0061448	connective tissue development	GO_BiologicalProcess-_11.01.2018_00h00	0.000501716	0.040639	0.000203178	0.00467309	[4]	Group32	4.78723	9	[CHST11, COL11A1, CYR61, LOXL2, ROR2, SFRP2, SH3PXD2B, THBS3, WNT5B]
GO:0051216	cartilage development	GO_BiologicalProcess-_11.01.2018_00h00	0.000441305	0.0366283	0.000203178	0.00467309	[4, 5, 6]	Group32	5.44218	8	[CHST11, COL11A1, CYR61, LOXL2, ROR2, SFRP2, THBS3, WNT5B]
GO:0031032	actomyosin structure organization	GO_BiologicalProcess-_11.01.2018_00h00	8.82184e-05	0.00855719	1.90519e-08	6.47763e-07	[4, 6]	Group33	6.04027	9	[CLASP1, CNN1, CNN2, CNN3, CSRP3, CUL3, LMOD1, SH3PXD2B, WNT11]
GO:1903055	positive regulation of extracellular matrix organization	GO_BiologicalProcess-_11.01.2018_00h00	0.000200176	0.018216	9.25367e-06	0.000268357	[4, 5, 6]	Group34	30	3	[CLASP1, COLGALT1, PHLDB1]
GO:0070831	basement membrane assembly	GO_BiologicalProcess-_11.01.2018_00h00	5.99845e-05	0.00605843	9.25367e-06	0.000268357	[5, 6]	Group34	42.8571	3	[CLASP1, PHLDB1, PLOD3]
GO:0006575	cellular modified amino acid metabolic process	GO_BiologicalProcess-_11.01.2018_00h00	6.76253e-05	0.00676253	0.000855866	0.0179732	[3, 4]	Group35	7.14286	8	[CRTAP, CRYM, G6PD, MTHFD1L, P4HA1, PLOD1, PLOD2, PLOD3]
GO:0042398	cellular modified amino acid biosynthetic process	GO_BiologicalProcess-_11.01.2018_00h00	0.000300229	0.0270206	0.000855866	0.0179732	[5]	Group35	14.8148	4	[MTHFD1L, PLOD1, PLOD2, PLOD3]
GO:0046946	hydroxylysine metabolic process	GO_BiologicalProcess-_11.01.2018_00h00	1.77687e-06	0.000200786	0.000855866	0.0179732	[4, 5, 6, 7, 9]	Group35	100	3	[PLOD1, PLOD2, PLOD3]
GO:0046947	hydroxylysine biosynthetic process	GO_BiologicalProcess-_11.01.2018_00h00	1.77687e-06	0.000200786	0.000855866	0.0179732	[5, 6, 7, 8, 9, 10]	Group35	100	3	[PLOD1, PLOD2, PLOD3]
GO:0017185	peptidyl-lysine hydroxylation	GO_BiologicalProcess-_11.01.2018_00h00	9.51137e-05	0.00913092	0.000855866	0.0179732	[7, 8, 9]	Group35	37.5	3	[PLOD1, PLOD2, PLOD3]
